# Supplementary material for: Eco-evolutionary strategies for relieving carbon limitation under salt stress differ across microbial clades
Source: Nat Commun. 2024 Jul 17;15:6013. doi: 10.1038/s41467-024-50368-z (PMC11255312; doi:10.1038/s41467-024-50368-z)
Supplement: Supplementary file 4 — Supplementary Data 1–5 [file 41467_2024_50368_MOESM4_ESM.zip]

Archive with 6 entries (5 files):
- Supplementary Data  files-additional/
- Supplementary Data  files-additional/Supplementary_Data_1.xlsx
- Supplementary Data  files-additional/Supplementary_Data_2.xlsx
- Supplementary Data  files-additional/Supplementary_Data_3.xlsx
- Supplementary Data  files-additional/Supplementary_Data_4.xlsx
- Supplementary Data  files-additional/Supplementary_Data_5.xlsx
