# Supplementary material for: Eco-evolutionary strategies for relieving carbon limitation under salt stress differ across microbial clades
Source: Nat Commun. 2024 Jul 17;15:6013. doi: 10.1038/s41467-024-50368-z (PMC11255312; doi:10.1038/s41467-024-50368-z)
Supplement: Supplementary file 4 — Supplementary Data 1–5 [file 41467_2024_50368_MOESM4_ESM.zip › Supplementary Data files-additional/Supplementary_Data_1.xlsx]

## Sheet: Information of  sampling sites
Site	Longitude (E)	Latitude (N)	Land type	Vegetation
1	118° 19'	37° 55'	Garden land	Apple trees
2	118° 22'	37° 55'	Arable land	Wheat
3	118° 25'	37° 55'	Arable land	Wheat
4	118° 22'	37° 58'	Wasteland	Thatch
5	118° 15'	37° 51'	Wasteland	Reed
6	118° 15'	37° 59'	Rahabilitation area	No plants
7	118° 17'	37° 59'	Arable land	Wheat
8	118° 19'	38° 00'	Arable land	Maize (unseeded)
9	118° 37'	37° 53'	Arable land	Wheat
10	118° 14'	38° 00'	Arable land	Wheat
11	118° 13'	38° 00'	Arable land	Rice (unseeded)
12	118° 42'	37° 53'	Wasteland	Aeluropus
13	118° 20'	37° 59'	Wasteland	Trees
14	118° 37'	38° 10'	Wasteland	Aeluropus
15	118° 19'	37° 57'	Arable land	Wheat
16	118° 22'	37° 59'	Wasteland	Tamarix
17	118° 39'	38° 10'	Wasteland	Reed
18	118° 51'	37° 52'	Arable land	Wheat
19	118° 38'	37° 52'	Arable land	Wheat
20	118° 51'	37° 52'	Wasteland	Reed
21	118° 50'	38° 40'	Arable land	Wheat
22	118° 27'	37° 55'	Wasteland	Aeluropus
23	118° 28'	37° 55'	Wasteland	Aeluropus
24	118° 45'	38° 10'	Wasteland	Tamarix, suaeda
25	118° 35'	37° 53'	Wasteland	Reed
26	118° 54'	38° 50'	Wasteland	No plants
27	118° 51'	38° 20'	Woodland	Tamarix
28	118° 58'	38° 00'	Wasteland	No plants
29	118° 44'	38° 20'	Mud flat	Reed
30	118° 57'	38° 10'	Wasteland	No plants
31	118° 58'	38° 00'	Mud flat	Reed
32	118° 56'	38° 00'	Wasteland	Reed
33	118° 36'	38° 00'	Wasteland	Tamarix, suaeda
34	118° 38'	38° 20'	Wasteland	No plants
34	118° 35'	37° 59'	Wasteland	No plants
36	118° 55'	39° 00'	Wasteland	No plants
37	118° 54'	38° 00'	Wasteland	No plants

## Sheet: Soil properties
Site	EC (dS/m)	Na (mmol/kg)	pH	SOM (g/kg)	DOC (mg/kg)	TN (mg/kg)	AN (mg/kg)	TP (mg/kg)	TK (%)	AK (mg/kg)	Sand (%)	Clay (%)	Silt (%)
1	0.144	8.81	8.76	6.63	72.5	658.07	92.18	699.06	1.55	94.8	85.18	7.79	7.03
2	0.371	40.54	8.31	12.12	134	705.09	95.38	888.55	1.82	365.3	45.71	7.89	46.39
3	0.38	21.89	8.48	11.35	127	808.9	104.61	920.23	1.82	93.6	65.97	8.16	25.87
4	0.304	24.97	9.38	7.91	82.6	423.11	88.93	553.6	1.82	154.6	28.32	10.35	61.33
5	0.239	10.12	8.72	13.27	67.4	860.45	119.98	757.44	1.84	433.8	49.59	9.55	40.86
6	0.431	26.68	9.16	7.07	74.3	532.21	80.8	700.8	1.56	117.4	57.59	5.17	37.24
7	0.255	20.98	8.67	9.79	102	927.58	102.75	926.51	2.15	427.5	35.36	7.73	56.9
8	0.31	15.85	8.54	6.11	65.8	661.19	110.71	759.46	1.79	124.3	46.13	12.8	41.07
9	0.784	40.22	8.73	0.83	12.1	735.64	89.92	608.94	1.62	162.8	42.21	5.71	52.08
10	0.489	26.67	7.8	19.41	177	1286.93	156.87	837.45	2.2	547.2	32.37	9.65	57.98
11	0.402	20.27	8.23	14.17	137	758.37	108.58	824.56	1.79	134.5	52.37	8.48	39.15
12	0.329	15.76	8.98	22.17	206	1348.65	164.06	901.85	1.97	547.6	46.1	9.12	44.78
13	0.591	34.1	8.43	14.37	151	816.85	129.31	585.75	2.04	273.7	23.46	20.75	55.79
14	1.164	66.39	8.63	20.13	197	672.41	108.91	577.92	1.95	231.4	45.75	6.83	47.42
15	0.97	20.12	8.09	12.18	133	797.77	126.3	1161.63	1.97	87.2	64.16	3.89	31.95
16	1.018	37.27	8.03	4.09	46.2	526.27	75.9	897.8	1.74	243.8	53.16	5.92	40.92
17	4.49	213.37	7.76	0.31	2.93	488.01	65.33	556.88	1.66	243.1	71.34	5.28	23.38
18	1.313	39.67	8.2	1.74	15.8	566.11	97.87	958.5	1.72	132.4	57.35	6.72	35.93
19	2.76	89.89	7.66	8.42	78.8	777.02	116.45	708.18	1.87	234.6	34.44	4.91	60.65
20	5.06	323.52	8.12	4.19	43.3	665.53	78.5	616.86	1.85	175.3	53.38	7.09	39.52
21	1.859	96.41	7.73	2.24	21.4	644.35	144.51	826.26	1.79	173.8	42.28	2.29	55.43
22	1.75	140.13	8.46	5.16	50.2	683.09	136.05	601.7	1.84	192.8	52.04	7.73	40.23
23	2.44	135.87	7.86	0.62	5.94	662.98	103.45	613.06	1.98	164.7	65.84	3.25	30.91
24	2.24	163.74	8.39	0.05	0.97	604.62	91.87	589.18	1.97	451.8	31.34	33.65	35
25	4.16	328.04	7.93	1.15	12.1	652.77	114.77	483.01	1.79	277.3	34.16	5.28	60.56
26	6.94	427.61	8.52	5.35	56.2	631.58	98.49	517.79	1.77	663.4	38.81	8.64	52.55
27	1.865	167.13	8.05	7.5	74.5	805.91	166.35	705.49	1.93	253.6	33.7	5.44	60.86
28	6.74	425.43	7.92	0.53	6.15	612.01	119.16	534.71	1.78	152.8	20.21	1.97	77.81
29	3.41	288.57	8.53	1.63	14.9	444.62	68.09	702.96	1.87	634.1	36.12	8.91	54.97
30	5.27	371.57	8.06	9.6	101	822.23	74.02	746.47	1.99	335.7	37.11	4.53	58.36
31	3.84	310.13	8.3	11.08	122	516.98	91.8	703.15	1.96	567.1	64.16	3.89	31.95
32	3.33	284.48	8.08	13.73	129	544.03	116.35	587.49	1.97	443.5	65.59	4.05	30.36
33	5.48	392.91	8.31	11.83	131	516.94	63.75	607.19	1.79	336.5	45.77	6.13	48.1
34	9.75	760.26	7.56	11.55	122	521.29	55.36	437.3	1.7	314.6	58.55	7.79	33.66
35	13.65	858.61	8.45	8.15	94.8	523.75	74.78	550.12	1.66	483.2	19.83	7.47	72.7
36	7.05	622.09	7.23	9.32	98.6	505.96	70.41	636	1.83	243.7	16.56	5.65	77.79
37	10.85	803.13	8.25	8.21	89.7	764.41	108.02	608.85	1.89	642.8	56.82	13.71	29.47
