# Supplementary material for: Eco-evolutionary strategies for relieving carbon limitation under salt stress differ across microbial clades
Source: Nat Commun. 2024 Jul 17;15:6013. doi: 10.1038/s41467-024-50368-z (PMC11255312; doi:10.1038/s41467-024-50368-z)
Supplement: Supplementary file 4 — Supplementary Data 1–5 [file 41467_2024_50368_MOESM4_ESM.zip › Supplementary Data files-additional/Supplementary_Data_2.xlsx]

## Sheet: neg-arch
speci	HK23	HK64	HK4	HK17	HK67	HK2	HK26	HK54	HK71	HK77	HK48	HK95	HK30	HK74	HK41	HK100	HK61	HK10	HK34	HK59	HK103	HK31	HK37	HK87	HK88	HK9	HK14	HK110	HK19	HK50	HK97	HK45	HK56	HK91	HK106	HK79	HK83
s__Candidatus_Bathyarchaeota_archaeon_RBG_13_38_9	312	24	214	14	70	270	12	304	150	164	292	134	44	336	114	182	14	122	86	138	168	300	192	86	18	60	16	178	238	100	30	226	184	14	30	146	22
s__Crenarchaeota_archaeon_13_1_20CM_2_51_8	714	122	480	50	374	180	152	538	502	1198	652	32	516	172	398	466	30	476	500	2	824	778	616	22	70	274	220	372	494	626	52	876	246	32	150	674	150
s__uncultured_crenarchaeote	2614	94	1898	226	216	1836	42	2144	1258	1520	2470	190	110	2428	1152	1586	40	1010	940	30	1764	2158	1826	44	166	276	92	1348	2036	276	78	2098	1772	68	46	1988	6
s__uncultured_crenarchaeote_29d5	1166	18	976	116	72	1060	12	1184	528	632	1234	76	40	1454	536	732	8	468	480	0	828	1160	828	8	36	78	28	546	1070	34	20	1018	762	22	12	756	2
s__uncultured_crenarchaeote_57a5	194	4	136	18	10	102	6	160	90	130	112	4	14	188	42	110	0	106	50	0	148	186	124	0	2	38	6	98	212	48	8	140	122	4	2	156	0
s__uncultured_crenarchaeote_76h13	496	2	452	32	26	436	6	404	236	346	478	12	12	452	142	316	4	168	226	0	336	382	316	2	22	46	10	272	352	20	14	360	492	16	4	396	0
s__Methanofervidicoccus_sp._A16	360	28	240	46	42	110	22	214	220	396	224	110	64	162	208	322	6	160	154	2	346	366	340	12	18	206	26	148	322	240	24	278	196	4	22	374	4
s__Methanosarcina_barkeri	116	146	106	70	108	26	70	82	78	70	96	156	80	54	110	74	120	124	72	294	80	142	114	52	86	112	78	82	88	226	62	156	242	88	146	222	184
s__Methanosarcina_horonobensis	232	206	200	220	108	42	154	148	224	794	212	212	174	52	90	44	46	190	68	544	120	182	204	76	92	198	312	92	144	242	114	122	258	134	158	96	162
s__Candidatus_Nitrosocaldus_cavascurensis	250	18	238	60	52	124	12	128	156	268	172	16	34	196	138	112	0	102	98	0	186	274	262	0	24	36	14	128	128	84	22	232	130	18	4	218	0
s__unclassified_g__Candidatus_Nitrosocaldus	270	44	278	74	104	146	44	368	244	352	190	38	110	206	202	336	8	328	158	0	378	342	178	2	12	94	48	176	330	208	68	436	352	18	12	630	32
s__Candidatus_Nitrosocosmicus_arcticus	11712	1608	8334	1866	4804	3720	1080	6538	9172	11124	8720	824	4078	5732	6338	9778	3542	5224	3960	164	11590	14746	10520	208	1146	9614	1104	5688	9714	12202	796	14438	5900	13698	5976	19816	4550
s__Candidatus_Nitrosocosmicus_exaquare	11252	816	19422	890	2144	4898	712	6252	22540	19072	6408	498	2364	5422	4778	10020	1390	3154	2572	94	8290	13654	14936	68	680	5218	510	5190	6228	5832	472	11476	5566	5136	2248	11822	1634
s__Candidatus_Nitrosocosmicus_franklandus	12088	952	21482	1110	2470	5994	850	7130	25210	21090	7008	478	2250	6208	5642	11936	1730	4056	3096	100	10222	15118	17252	146	800	5616	654	5890	6738	6436	694	13592	5380	5904	2486	15376	2028
s__Candidatus_Nitrosocosmicus_oleophilus	13014	1608	11610	1814	4664	4588	1154	7830	12158	15016	9726	1090	4350	7048	6978	10410	3246	6236	4596	130	12888	16360	12872	160	1286	11080	1142	6558	10630	11736	978	16500	6446	11990	5122	19788	4446
s__Candidatus_Nitrosocosmicus_sp.	17740	736	12880	1056	2024	4590	1408	6028	14482	11802	8224	516	1990	5946	4694	10592	1186	3216	3458	90	10582	20584	10674	96	646	4694	618	6418	7938	5368	572	10588	12310	4206	2036	12526	1438
s__Candidatus_Nitrosocosmicus_sp._SS	6202	620	5084	998	1752	2064	494	3628	5244	6986	4362	480	2112	3276	3484	5230	1020	3030	2080	72	5816	7310	6136	54	496	4250	510	2926	4904	4486	446	7612	3180	3796	1658	8822	1424
s__Candidatus_Nitrososphaera_evergladensis	10866	864	9402	1552	3068	3706	984	7034	5906	8714	12344	862	7478	7996	6268	7350	436	5224	6212	130	9592	14798	11862	138	1582	4176	1036	4694	7610	5128	758	18032	4882	554	412	11748	326
s__Candidatus_Nitrososphaera_gargensis	39342	3468	47466	8244	7596	22102	4352	28492	25810	36312	36330	5988	18474	49672	32162	29198	1350	22118	14554	908	31990	50920	72030	616	9310	12040	3956	23156	21174	13386	2190	81466	16614	3728	1588	46190	1248
s__Candidatus_Nitrososphaera_sp._13_1_40CM_48_12	1804	130	1910	332	312	844	226	1228	1254	1516	1572	220	644	2066	1320	1026	52	812	610	26	1368	2018	2734	14	330	326	168	1270	788	444	92	3054	692	114	36	2078	42
s__Nitrososphaera_sp.	8954	694	7094	1584	2072	3122	612	6606	6434	8784	7454	868	3712	5840	6304	7112	192	5710	4030	132	8464	9806	9206	138	990	3746	878	4686	6736	4386	674	15670	5324	514	514	12520	528
s__Nitrososphaera_sp._AFS	7552	420	6536	1296	1272	2844	372	5402	5632	7460	5460	618	2418	6120	5222	5936	112	4222	2888	94	6440	7740	8862	114	990	4114	546	4494	4816	3222	566	15222	4590	378	270	9332	240
s__Nitrososphaera_viennensis	11544	1018	10238	1740	3520	3736	1134	6854	5730	9404	14032	1062	8912	7928	5930	7320	294	5120	6446	140	10308	16632	11530	174	1486	4242	1266	4770	8026	5616	796	15728	4408	852	468	12170	436
s__unclassified_g__Nitrososphaera	226	14	172	2	32	46	12	96	128	216	276	12	174	112	94	88	0	76	126	0	164	282	228	2	8	84	8	78	132	64	4	238	66	14	2	184	4
s__Nitrososphaeraceae_archaeon	113730	5348	90450	22860	23054	38296	8302	87710	91932	161874	76688	7984	88488	60520	68466	85868	4708	74648	56446	1478	111126	103988	104724	1654	9754	163902	9092	63050	78546	80800	9926	149512	64426	4148	4266	146100	9314
s__Nitrososphaerales_archaeon	3410	232	2360	644	672	1176	248	2446	2602	3020	2248	628	1054	1712	2314	2804	188	2218	1290	148	2908	3296	3354	114	462	1950	432	1626	2238	1664	306	6384	2544	252	184	4732	196
s__Nitrososphaeria_archaeon	614	260	384	890	602	208	392	382	404	492	420	1186	310	210	244	316	226	374	336	470	474	506	742	284	350	388	454	238	346	444	474	620	300	180	472	532	452
s__Nitrosarchaeum_koreense	2196	290	880	70	198	80	176	3630	184	732	1368	758	2020	96	172	246	554	356	3330	16	2216	2546	938	30	484	330	546	2144	3372	516	80	414	634	312	636	1096	28
s__Nitrosopumilales_archaeon	120900	4538	94944	15070	13750	74190	3676	109206	71410	93166	113000	8636	16118	117542	64652	83062	1900	57852	46810	1470	95666	120368	108186	1416	10638	27504	5490	61656	94998	27162	5578	179448	82116	4932	2994	113706	2480
s__Candidatus_Nitrosopelagicus_brevis	144	46	98	14	18	40	2	94	92	100	78	32	20	74	68	126	44	74	46	8	114	120	122	0	0	56	6	54	104	112	18	164	74	6	6	170	0
s__Candidatus_Nitrosotalea_bavarica	298	34	210	64	98	118	20	356	312	210	192	26	140	180	224	368	2	216	112	12	342	262	264	2	52	298	32	144	288	268	32	736	250	14	20	522	18
s__Candidatus_Nitrosotalea_devanaterra	296	40	278	70	70	132	122	220	188	238	200	46	76	230	222	210	60	112	118	2	180	236	386	40	34	60	68	230	142	92	22	420	180	42	20	288	6
s__Candidatus_Nitrosotalea_okcheonensis	320	40	180	80	82	112	36	160	192	292	140	158	158	104	146	188	16	184	100	8	234	260	322	0	48	198	26	116	242	184	22	370	176	64	68	388	6
s__Candidatus_Nitrosotalea_sinensis	198	62	166	38	30	62	24	150	182	194	124	60	78	148	178	178	38	110	86	0	248	204	200	4	28	104	46	140	158	82	134	436	158	14	22	378	6
s__Candidatus_Nitrosotalea_sp._FS	686	150	574	154	436	162	636	680	482	770	520	152	860	410	468	460	136	568	596	12	860	754	882	40	134	404	380	528	642	658	520	952	246	292	144	746	96
s__Candidatus_Nitrosotenuis_aquarius	576	48	438	122	162	102	18	616	328	560	360	184	880	176	256	258	88	256	162	2	1140	548	2188	6	104	356	128	270	328	192	50	516	266	16	94	802	60
s__Candidatus_Nitrosotenuis_sp.	1020	74	720	158	328	156	118	922	376	900	574	252	1226	356	292	218	76	248	180	8	1544	776	3492	14	126	156	146	516	390	226	42	616	368	122	228	834	14
s__Thaumarchaeota_archaeon	74574	5068	65448	14516	12304	36202	4626	58180	50988	68296	59992	9230	19838	65420	49296	55166	2162	39882	28190	1350	64540	78050	83934	1182	10162	26140	6152	39708	52472	25390	5224	128030	45332	4006	3516	84852	2486
s__Thaumarchaeota_archaeon_13_1_20CM_2_38_5	844	22	584	20	102	232	8	224	352	816	722	12	106	280	158	574	26	238	348	4	402	878	1038	0	38	530	34	170	546	392	68	294	188	32	22	526	68
s__Thaumarchaeota_archaeon_13_1_20CM_2_39_11	1480	32	1262	94	138	630	30	486	704	1238	1000	30	230	770	294	1142	34	514	530	8	912	1384	1552	20	46	774	80	376	1186	944	86	724	420	4	8	1064	58
s__Thaumarchaeota_archaeon_13_1_40CM_2_39_13_1	138	20	72	6	74	64	10	68	60	62	122	40	74	42	56	68	40	38	24	2	86	140	136	0	40	174	14	22	94	136	18	238	44	134	84	144	66
s__Thaumarchaeota_archaeon_13_1_40CM_2_39_13_2	236	40	224	40	62	104	32	198	254	300	260	26	90	142	108	276	58	228	202	0	284	306	238	0	26	272	24	68	372	210	24	320	130	70	78	426	30
s__Thaumarchaeota_archaeon_13_1_40CM_2_39_4	564	30	508	74	110	244	34	316	288	518	428	76	126	410	452	486	16	272	198	14	490	678	856	10	94	282	36	222	530	330	36	1180	264	58	50	540	34
s__Thaumarchaeota_archaeon_13_1_40CM_38_12	618	40	492	118	100	274	28	564	382	510	448	78	96	368	566	478	20	394	230	8	598	618	706	14	84	194	54	374	532	262	30	1356	390	18	64	800	8
s__Thaumarchaeota_archaeon_13_1_40CM_3_38_6	140	14	168	46	28	130	12	78	76	150	128	62	24	114	90	64	0	62	48	0	108	158	188	4	34	88	8	66	56	20	20	290	70	32	30	160	8
s__Thaumarchaeota_archaeon_13_1_40CM_3_50_5	1808	136	2204	490	352	838	206	1346	1314	1752	1512	196	858	1966	1468	1396	50	1228	766	50	1766	2232	3114	72	402	606	224	1096	1130	662	102	3486	952	134	68	2574	46
s__Thaumarchaeota_archaeon_13_1_40CM_4_38_7	130	14	156	58	28	78	20	90	114	242	102	136	46	192	142	82	16	50	50	12	106	190	212	0	46	20	34	72	58	10	28	208	76	2	14	138	6
s__Thaumarchaeota_archaeon_13_1_40CM_4_48_7	3190	190	3246	580	550	1456	252	2392	2218	2876	2634	476	1248	3370	2368	2144	44	1832	1200	30	2584	3834	5138	54	738	764	298	1870	1586	946	180	6074	1570	160	118	3738	76
s__archaeon_13_1_20CM_2_51_12	260	76	228	140	226	96	106	294	242	726	230	62	384	118	274	266	66	236	306	46	346	412	312	30	54	166	100	198	244	206	84	748	192	66	48	186	122
s__uncultured_archaeon	2904	2110	2550	3204	2176	1348	1744	2104	2626	3010	2694	4740	1898	2322	1474	2282	1554	1974	1436	1968	2360	3262	4168	954	1470	3338	2038	1500	2282	3136	1948	4020	1534	1878	3044	2826	2196

## Sheet: pos-arch
phylum	speci	HK23	HK64	HK4	HK17	HK67	HK2	HK26	HK54	HK71	HK77	HK48	HK95	HK30	HK74	HK41	HK100	HK61	HK10	HK34	HK59	HK103	HK31	HK37	HK87	HK88	HK9	HK14	HK110	HK19	HK50	HK97	HK45	HK56	HK91	HK106	HK79	HK83
p__Euryarchaeota	s__Haloarcula_sp._JP-L23	162	1226	0	313156	15144	12	470	32	76	48	66	37950	36	4	2	58	2270	2322	212	286	390	56	26	1458	33408	15746	3072	78	290	412	38316	6	16	640	6870	162	480
p__Euryarchaeota	s__Halomicrobium_zhouii	154	950	12	45322	11474	4	554	38	40	50	38	27164	130	16	4	38	880	1412	92	260	216	28	10	682	22750	11150	2494	74	84	376	25584	26	12	222	5344	96	242
p__Euryarchaeota	s__Natronomonas_sp._CBA1123	308	3558	12	335972	25524	14	570	26	44	78	60	138818	46	4	16	82	2236	6064	408	344	654	76	26	1264	93078	19030	3558	188	166	450	249470	22	28	542	5746	308	692
p__Euryarchaeota	s__Natronomonas_sp._F16-60	256	2622	10	220762	28174	26	492	14	38	70	72	64212	80	16	18	14	1632	3942	420	184	640	40	24	872	49782	12168	4282	132	78	348	60536	28	16	438	6700	204	646
p__Euryarchaeota	s__unclassified_g__Natronomonas	66	1190	2	79784	12524	6	108	2	16	22	44	15952	8	8	0	4	466	2016	204	68	204	38	6	356	27430	5284	1136	44	46	116	20232	0	4	154	1912	78	142
p__Euryarchaeota	s__Haladaptatus_litoreus	1222	902	40	21716	6078	26	242	64	128	652	72	16126	70	48	22	260	484	1854	222	580	376	408	134	1390	10426	68952	1460	432	902	234	9576	106	14	212	2616	220	1438
p__Euryarchaeota	s__Haloarchaeobius_iranensis	146	1136	14	43380	15040	4	548	30	66	108	88	18950	76	10	8	86	952	1532	246	262	430	40	8	1278	20232	28074	2924	122	90	962	40418	10	10	460	7148	438	572
p__Euryarchaeota	s__Halobacterium_jilantaiense	96	448	14	29074	12658	0	350	36	24	62	48	12794	42	0	4	38	404	1238	134	286	606	18	12	1126	20446	37856	1300	142	68	124	11276	2	26	174	2390	76	66
p__Euryarchaeota	s__Halobacterium_sp._DL1	114	514	14	35070	21816	36	254	40	58	84	26	22596	62	4	12	22	506	1938	184	94	926	34	18	468	25700	14266	2064	116	94	202	14756	2	0	108	3634	92	180
p__Euryarchaeota	s__Halobacterium_sp._PCN9	102	466	12	37298	15796	0	302	54	18	58	36	18890	72	2	40	30	434	1524	150	118	668	66	4	458	21202	8864	1738	90	50	126	14650	32	56	168	2790	86	120
p__Euryarchaeota	s__Halomarina_oriensis	238	2896	40	85048	23922	60	396	16	72	186	82	37248	44	20	22	52	1074	3128	298	444	450	56	30	3046	29828	20344	4670	170	110	288	32120	38	38	754	10694	144	468
p__Euryarchaeota	s__Halorubellus_sp._JP-L1	120	758	2	163248	11122	52	296	32	40	158	66	16830	66	18	10	72	804	1480	196	216	426	26	36	792	50404	12602	1858	150	94	196	17480	24	20	188	5336	192	212
p__Euryarchaeota	s__Halorussus_salinus	92	380	10	24680	5344	4	226	28	10	62	16	16228	50	6	4	14	630	688	58	102	178	38	18	250	9956	48080	1244	82	106	264	9644	16	4	126	2366	96	190
p__Euryarchaeota	s__unclassified_g__Halorussus	182	976	32	61306	13916	36	754	50	72	126	68	45520	74	44	16	52	950	1240	116	168	468	110	54	548	27786	15038	3486	106	128	388	25728	50	20	268	5542	142	216
p__Euryarchaeota	s__Halostella_salina	76	448	4	42908	8842	2	340	24	42	44	34	30328	34	8	4	18	488	776	102	84	254	28	18	240	17730	7028	2106	66	42	132	16972	28	6	158	2910	52	96
p__Euryarchaeota	s__unclassified_g__Halostella	82	796	16	57220	13678	26	482	16	42	44	14	36114	40	2	0	32	588	1414	106	110	390	26	6	380	24332	9456	2640	38	78	182	21132	6	8	380	4086	80	166
p__Euryarchaeota	s__Salarchaeum_sp._JOR-1	220	442	14	22868	22302	0	298	32	36	80	98	17070	56	8	10	14	270	1402	138	54	1070	86	64	356	38308	4694	1900	258	42	182	18012	0	24	68	2730	60	98
p__Euryarchaeota	s__Salinirussus_salinus	84	538	6	61136	13370	18	514	158	36	80	42	30884	74	6	12	48	804	1064	150	110	210	26	30	258	25992	8762	2646	54	50	220	29184	20	28	328	4042	90	102
p__Euryarchaeota	s__Salinibaculum_litoreum	44	312	18	63166	8228	8	122	34	12	10	22	8078	74	4	48	30	336	616	58	50	122	10	18	204	15496	3452	694	44	62	118	22396	40	14	76	1464	58	38
p__Euryarchaeota	s__Halobacteriales_archaeon_QH_7_66_36	114	1522	4	176556	22148	12	220	6	32	36	22	29310	6	4	0	16	694	2880	286	118	322	26	12	570	57848	8596	2174	60	44	172	33062	0	6	242	3444	132	246
p__Euryarchaeota	s__Halobacteriales_archaeon_QS_1_68_20	130	542	24	53048	7688	10	622	38	46	54	60	35710	86	30	22	90	512	710	88	58	248	50	34	198	19008	9134	2362	82	82	232	17912	38	42	212	3090	106	186
p__Euryarchaeota	s__Halobacteriales_archaeon_QS_4_70_19	232	3316	24	280544	31874	18	804	54	88	84	92	65022	182	44	10	26	1726	4502	516	286	734	118	40	1048	53946	13886	4522	196	146	324	66402	6	28	424	6392	286	524
p__Euryarchaeota	s__Halobacteriales_archaeon_QS_5_70_15	390	8744	34	480370	125714	54	3550	144	296	264	238	274786	202	54	26	106	19308	9968	1608	1258	3066	282	96	3052	184900	66786	41104	402	916	3518	282216	28	82	3910	82942	1688	2682
p__Euryarchaeota	s__Halobacteriales_archaeon_QS_5_70_17	130	1702	12	46438	17888	10	370	32	22	58	24	23502	38	4	4	28	598	1856	170	132	248	36	32	550	19144	10902	3162	76	84	220	18848	68	12	508	6042	122	260
p__Euryarchaeota	s__Halobacteriales_archaeon_QS_9_67_17	60	1170	2	111782	14788	8	162	10	24	18	20	19050	16	2	4	30	426	2040	242	84	178	10	10	438	38134	6272	1490	48	18	118	21872	6	4	142	2376	64	184
p__Euryarchaeota	s__halophilic_archaeon	292	1338	24	85520	17634	22	832	134	124	564	102	56748	144	12	36	108	1310	2210	170	448	532	124	52	1146	33894	100782	4564	232	140	580	29256	88	40	788	7182	292	506
p__Euryarchaeota	s__halophilic_archaeon_LT46	130	800	4	57780	12044	8	450	48	36	100	72	36100	190	18	14	98	1010	1268	118	208	364	56	8	706	23222	14790	2496	100	112	298	21310	42	18	522	3892	124	284
p__Euryarchaeota	s__halophilic_archaeon_NEN8	220	1178	28	54558	11492	18	838	46	60	24	34	27784	82	6	10	44	510	1524	152	164	318	54	24	426	21658	9814	1908	122	128	206	23180	28	26	212	3144	136	224
p__Euryarchaeota	s__Halegenticoccus_soli	300	1544	36	74426	16026	60	984	84	128	142	110	48794	252	46	30	132	1220	2232	238	372	670	150	58	912	31568	15620	4930	244	208	504	34306	102	66	1028	7298	300	504
p__Euryarchaeota	s__Halogeometricum_pallidum	156	1166	40	30154	13258	14	766	40	38	102	112	15094	140	12	8	104	1148	1318	220	202	448	112	62	706	14190	6370	6762	160	122	340	28730	66	86	318	7782	218	258
p__Euryarchaeota	s__Halogeometricum_rufum	128	1232	4	34890	11554	4	346	34	36	44	64	18998	28	2	20	14	976	1316	106	396	238	38	26	898	13804	41738	2246	186	96	248	20222	18	24	242	3536	126	296
p__Euryarchaeota	s__Halogranum_amylolyticum	300	2392	56	118500	14532	26	478	68	74	154	106	30394	112	18	30	80	1812	4612	204	6420	694	162	54	7652	23578	32684	3256	214	556	1008	26452	90	32	816	5788	464	1430
p__Euryarchaeota	s__Halogranum_gelatinilyticum	188	2274	20	49630	11000	24	420	28	62	122	114	24376	138	20	2	40	1300	9506	222	39610	550	94	40	23458	19592	22144	2450	184	356	504	23692	26	44	564	3872	314	1482
p__Euryarchaeota	s__Halogranum_rubrum	282	3250	12	38850	7044	28	326	32	34	52	278	13096	140	14	10	116	3358	7598	126	4018	924	282	30	4716	11256	12876	1732	238	1460	390	12140	14	102	580	3510	934	3114
p__Euryarchaeota	s__Halogranum_salarium	308	4354	30	36680	8578	18	344	54	56	104	322	13838	56	58	42	46	3660	9862	172	3906	1150	292	46	4816	12024	13432	1996	262	1946	544	14484	164	36	606	3974	926	3470
p__Euryarchaeota	s__Haloplanus_aerogenes	108	776	4	99066	30200	4	494	48	46	138	40	39096	112	0	4	26	1306	1768	154	398	332	26	20	1280	42176	16258	3192	82	90	464	60920	0	20	308	5586	90	210
p__Euryarchaeota	s__Haloplanus_natans	28	444	4	38506	8320	36	270	22	18	26	16	15940	36	14	0	24	680	678	88	140	148	10	12	420	17702	8512	1434	40	34	146	28050	14	14	182	2234	66	66
p__Euryarchaeota	s__unclassified_g__Haloplanus	34	252	14	34300	7562	10	152	8	18	44	16	8742	22	8	8	10	462	546	92	92	78	8	10	340	21942	6840	782	20	38	64	41218	4	2	72	1370	58	46
p__Euryarchaeota	s__unclassified_f__Haloferacaceae	346	1078	96	42180	10822	40	1112	164	92	314	108	31182	280	52	138	184	934	1652	296	234	386	138	84	528	20568	11578	3256	162	188	524	22484	146	38	596	4974	254	380
p__Euryarchaeota	s__Halobaculum_gomorrense	92	6016	22	24294	31852	16	266	38	72	118	114	10194	56	12	14	44	2976	2536	154	200	540	62	18	894	19104	4292	3768	222	76	180	27916	18	20	238	5228	258	128
p__Euryarchaeota	s__Halobaculum_sp._WSA2	148	9032	18	53684	47134	6	532	86	94	224	156	18188	52	8	4	74	4956	4240	300	210	818	102	58	1592	43620	7350	5418	284	112	224	83142	30	34	346	7772	470	374
p__Euryarchaeota	s__Halolamina_pelagica	40	194	0	16748	7844	10	86	2	16	10	34	8090	24	4	4	26	316	5650	72	64	512	14	6	284	46562	4958	824	62	30	106	19232	0	6	40	1058	44	44
p__Euryarchaeota	s__Halolamina_rubra	4	302	14	18694	8434	20	198	8	20	30	40	9664	14	6	2	12	266	7170	60	92	694	22	24	294	54420	5220	1094	102	34	90	20370	0	2	134	1138	50	60
p__Euryarchaeota	s__Halolamina_sediminis	42	306	2	15304	8210	0	96	0	8	26	44	7492	26	2	2	22	360	6596	46	110	594	30	28	240	60000	5740	856	74	30	156	22584	4	8	32	954	34	72
p__Euryarchaeota	s__Halolamina_sp._CBA1230	58	314	6	24132	11800	14	222	26	10	36	76	12158	30	14	30	58	304	8262	90	110	978	24	20	492	60470	8926	1292	118	52	96	27032	14	14	66	1636	42	72
p__Euryarchaeota	s__unclassified_g__Halolamina	38	282	2	18784	8630	6	96	18	12	42	46	8908	26	0	16	36	272	6802	76	82	674	22	0	308	62692	4010	1086	78	36	98	19670	14	6	76	1444	44	84
p__Euryarchaeota	s__Salinigranum_halophilum	254	1670	48	81750	12086	86	492	158	126	192	102	33632	126	80	68	106	3938	2294	316	910	410	92	66	1912	24070	13852	3824	150	144	360	49916	130	30	376	5814	220	370
p__Euryarchaeota	s__Salinigranum_rubrum	198	1156	30	70060	11578	86	768	168	84	150	190	36852	220	32	66	126	3134	1588	284	626	410	118	100	1188	23174	13596	3642	148	280	742	43912	210	152	652	6462	254	554
p__Euryarchaeota	s__Salinigranum_salinum	240	1566	80	89028	14276	146	730	86	112	242	170	45774	128	114	54	158	4448	1978	392	476	504	196	138	1274	28956	15438	4608	138	264	662	50332	150	152	524	9342	318	494
p__Euryarchaeota	s__halophilic_archaeon_DL31	206	2320	8	54138	76228	34	326	48	140	90	424	43284	88	6	6	96	1522	42418	408	388	9942	172	100	2216	76720	8030	7292	796	164	472	105266	30	8	206	4530	224	454

## Sheet: neg-bac
speci	HK23	HK64	HK4	HK17	HK67	HK2	HK26	HK54	HK71	HK77	HK48	HK95	HK30	HK74	HK41	HK100	HK61	HK10	HK34	HK59	HK103	HK31	HK37	HK87	HK88	HK9	HK14	HK110	HK19	HK50	HK97	HK45	HK56	HK91	HK106	HK79	HK83
s__Acidobacterium_sp.	5356	2456	9660	422	4710	6824	2348	3738	13844	13208	6678	754	3034	6120	11040	11984	5874	2504	6786	54	5414	11310	8626	64	600	602	1342	4276	6432	1040	1032	7846	5440	1878	542	3356	520
s__Bryobacteraceae_bacterium	15326	36292	23618	3890	48988	4642	20588	15840	13526	49182	25258	13436	22128	8272	16160	24128	9198	14604	20772	25822	20516	21364	51454	3798	10220	8824	25464	13790	23032	15774	11508	13402	11132	20848	10308	11324	13954
s__Candidatus_Solibacter_sp.	12352	33526	12766	3200	45404	2912	18302	12036	8512	31986	17996	10420	18294	6178	8968	19472	7052	13204	14002	2898	17044	15278	25322	1180	8194	6498	22054	10828	20640	11872	8582	10636	8758	18088	7202	9578	11112
s__Candidatus_Solibacter_usitatus	4648	10792	4970	1390	13150	2080	5210	4026	4202	12594	6820	3750	5756	2602	3676	6308	2830	3912	4732	760	5464	5634	8692	270	2782	2624	7206	3854	6302	4676	3344	5232	3682	5484	2736	3270	3562
s__Candidatus_Sulfopaludibacter_sp._SbA4	4272	8500	4800	1548	13604	1386	5426	3598	4342	11630	6108	3806	6184	2244	3414	5414	2884	3402	5300	458	5246	5676	9100	270	2446	2388	7090	3524	5860	4940	3536	5228	3178	5434	3252	2974	3134
s__Bryobacterales_bacterium	28996	79290	28918	7082	97684	5944	38272	26598	15926	76170	44448	20792	45542	12204	17640	36976	16842	24396	31830	6502	38806	36364	58842	1942	18140	13210	48448	25422	40194	29134	21264	17444	15230	41702	17188	21976	25708
s__Acidobacteriia_bacterium	40102	118280	36904	9060	140776	4368	57148	35006	16740	101516	58802	43280	69784	10970	15410	28630	24516	32234	38904	15344	50750	45482	67810	3238	35592	19766	77648	31288	49192	43566	36740	14142	18020	65712	32016	29798	42082
s__Blastocatellia_bacterium	42572	38634	71456	21130	71680	104472	28692	124354	82188	129728	42232	38824	24590	100560	74394	98198	21436	24422	58238	4940	63082	90676	186750	2600	17564	26084	46676	29650	111232	37700	35558	117586	24260	23884	29264	22524	20688
s__Blastocatellia_bacterium_AA13	4518	5110	4506	2694	8474	3808	3568	8390	8134	8384	4000	4544	2926	4190	3920	6038	3084	2358	4982	442	6082	9504	11720	190	2360	3726	6078	2416	9196	4946	6000	7696	1726	2346	4544	2952	3204
s__Luteitalea_pratensis	17398	37878	13258	1408	104362	9626	39750	8438	18968	24070	15520	3648	6824	12414	21078	30376	12612	9646	17212	542	16762	21634	13176	374	3612	2696	9818	20786	20010	6524	9732	22012	9686	25882	2830	11070	2182
s__Luteitalea_sp.	32346	29710	23490	16440	55702	16882	32002	19774	30292	37386	29450	26088	22502	21660	27592	58560	14720	21708	34878	1734	34016	40302	29362	1118	13194	16034	31106	23778	32848	25050	21984	47620	15092	21426	19322	25602	10634
s__Acidobacteria_bacterium	1124772	2219430	728860	685442	3499860	448532	2550446	783072	1987924	1578902	997580	1837050	1455074	449512	592852	1254796	1186996	1187848	985026	151652	1186520	1222128	1092786	118664	1013792	1470332	2733964	678928	1383592	2168362	1946794	968456	415990	1792514	1919980	1144286	1095282
s__Acidobacteria_bacterium_13_1_20CM_3_53_8	2598	4648	3884	2078	6512	5858	2392	7252	5080	8080	2532	3918	2444	5854	4796	6010	2426	2340	3194	564	4634	5376	11104	244	1582	3150	5726	1930	7096	4610	4426	6788	1536	3234	3912	2002	2648
s__Acidobacteria_bacterium_13_1_40CM_65_14	5246	3770	4386	1110	7874	3294	3428	3142	6168	6910	5220	3130	2960	3578	4930	7692	2284	3294	6036	134	5606	7466	6076	82	1468	1814	3618	3668	5710	3530	2624	8934	2824	2616	1886	3688	1574
s__Acidobacteria_bacterium_RIFCSPLOWO2_02_FULL_64_15	4596	2778	3560	1018	7624	2302	3336	2514	3986	6238	4346	2522	2772	2590	4028	4374	1554	3072	5142	200	4062	5854	4150	110	1448	1158	3018	2408	4068	2976	2360	8908	2370	1812	1610	3524	830
s__Acidobacteria_bacterium_RIFCSPLOWO2_02_FULL_65_29	8438	6802	7088	2128	14832	5378	6940	5284	8576	12010	8548	4716	5512	6196	7310	10400	3862	5746	10026	476	7644	11374	8772	318	2160	3168	7276	5488	8548	6204	3832	12278	5164	4740	3538	7238	1876
s__Acidobacteria_bacterium_RIFCSPLOWO2_02_FULL_67_21	9628	5206	8598	770	12338	9170	5268	6360	10074	11384	11338	1732	6122	9206	13612	13776	2476	5578	11694	94	10606	13888	10290	120	1198	996	2776	5356	7794	5108	1790	25650	5880	3270	1226	6844	898
s__Acidobacteria_bacterium_RIFCSPLOWO2_02_FULL_67_36	33962	15874	26968	3126	30756	15642	24066	19582	36356	38070	25948	8884	8612	22940	44106	49634	7230	21282	20508	580	38934	41800	28222	582	5312	5412	11502	37568	45894	10930	7848	103722	28706	10166	7424	44842	4226
s__Acidobacteria_bacterium_RIFCSPLOWO2_02_FULL_68_18	10106	5826	9408	1918	13198	10638	5972	6686	10338	11084	13622	3320	6356	10400	13152	13228	2870	5588	21226	200	10140	15330	11664	246	1910	1336	4164	5198	11170	6162	2732	21988	5440	3642	2086	6968	990
s__Acidobacteria_bacterium_RIFCSPLOWO2_12_FULL_66_21	3430	1804	2672	386	3704	1766	2520	1882	3832	4196	2838	998	1222	2494	4342	4434	972	1984	2580	42	3594	4246	3270	62	656	560	1528	3446	4394	1288	1052	8604	2632	1354	828	4100	704
s__Acidobacteria_bacterium_RIFCSPLOWO2_12_FULL_67_14b	17222	9454	29510	1712	18110	19702	8658	11864	37872	40146	21692	4578	9992	19206	30238	38540	16022	9524	21180	234	18442	36324	27030	186	2490	2920	6294	14838	21268	6004	5022	27046	15970	6790	3074	11984	2124
s__Acidobacteria_bacterium_SCN_69-37	12504	8578	6842	1058	10962	3794	17504	4940	16136	30756	11594	2508	8344	5694	7264	9300	5820	4324	8560	146	7676	10612	7086	136	1276	1186	4624	6898	8324	7296	2064	7222	7756	15978	1442	10602	1116
s__Acidiferrimicrobium_australe	2136	2538	1740	920	3664	4248	14160	12178	2730	2344	2448	1322	2448	2320	3292	5278	1932	3718	8974	1010	1428	2416	2334	760	1098	692	9522	3016	2706	1108	2872	3448	3034	7272	3566	2374	1478
s__Acidimicrobiaceae_bacterium	106986	181530	47290	40976	117674	30956	603380	322700	78254	106332	97352	153636	141654	31886	66706	93252	71612	153708	150638	50954	86530	89116	40508	47962	69054	31162	321052	189150	127326	67558	201680	68126	145436	267416	131938	107982	223572
s__Iamiaceae_bacterium_SCSIO_58843	14328	20870	7910	7628	26296	9822	88288	113954	16466	17180	14964	12148	20140	8792	25726	18720	10934	30534	27476	12946	12032	13984	8724	10728	7434	4194	163220	19022	15202	9764	30778	28278	27058	42440	47392	21734	12054
s__Desertimonas_flava	10548	11392	10592	2958	13028	7158	29236	37758	18462	29764	10362	4228	16600	11110	24752	11608	4550	14846	16710	3302	10988	10814	8144	3222	3694	3892	34390	12994	10490	6140	8406	28624	17454	19874	11482	11110	3964
s__Ilumatobacter_coccineus	3384	5288	2612	800	2924	1448	10974	4612	3590	6156	4262	1860	7782	1708	3016	3280	2046	3736	5970	2050	3048	3826	1836	2784	1432	714	4848	5390	5942	2154	2424	2472	3916	7270	2782	3052	1926
s__Ilumatobacter_fluminis	33796	43286	23160	2020	15074	4430	70092	18356	38462	61424	31610	2926	63406	7654	18458	23378	17710	23342	31686	4652	22572	32854	10160	22830	4778	3802	12048	46126	41876	15276	7086	9820	47686	55684	6980	21690	5898
s__Ilumatobacter_nonamiensis	3390	5884	2234	1310	4264	924	14238	5934	3984	6860	3576	2842	8846	1538	3172	3072	2394	4742	4694	2386	3098	3422	1468	2802	2524	1532	9830	5508	5552	3108	4122	3066	4086	8022	4672	3672	2786
s__Ilumatobacter_sp.	26490	42854	20396	4678	21024	10188	79740	30584	30434	44876	28438	8974	68978	14724	25224	25776	15440	25606	37396	7328	24124	28940	14098	13178	7530	5050	29988	40036	34714	16800	13218	26190	29180	57282	13066	23676	9476
s__Acidimicrobiales_bacterium	30738	51662	18604	15016	57300	22608	165552	159784	30994	40466	32504	26184	52152	18768	45214	42792	24324	58274	66556	27754	24936	28430	20518	26208	19560	18222	213876	40412	38174	28240	50074	49586	44092	97970	61834	39520	23692
s__Acidimicrobiia_bacterium	212488	482562	167930	122536	550080	93954	1063550	461598	193566	423850	220116	166640	414490	114856	161968	308066	168506	444030	323842	313660	200688	195330	162186	371694	270368	258546	758012	204210	257912	312400	297912	180524	188648	688304	404036	330324	208068
s__Actinomyces_sp.	3370	6148	1702	2728	6558	2330	20140	15794	2564	3030	3398	5504	6238	1960	4492	4362	2544	6648	5738	2408	2720	3158	2018	2244	2530	1760	20648	4640	3610	4738	6476	4906	3952	11710	7972	4254	3178
s__Actinomycetales_bacterium	5454	5046	3372	1666	6084	4888	17316	5554	2752	3992	3780	3886	3598	4822	4330	9770	2742	5388	6814	3606	5044	5596	2280	2106	2236	1992	6244	7734	3824	2686	2932	5530	3392	12146	4342	5666	2002
s__Mycobacterium_gallinarum	8214	190	7766	442	404	2694	1074	5066	8242	12350	4254	310	3780	4228	7800	1684	212	838	1500	72	5152	5492	2576	164	290	204	1224	5418	438	338	2074	6352	4058	258	384	2754	114
s__Mycobacterium_sp._KBS0706	4790	5078	2850	2574	7082	700	9152	4420	2566	4598	5880	3878	9144	1644	2460	3156	3106	5556	4516	1026	6214	4740	4532	576	2630	4400	8812	4844	3738	6210	5804	4266	1484	5570	2344	4310	2334
s__Frankiales_bacterium	6524	6064	4856	2258	9610	13092	33812	7282	7556	4006	8694	7088	12582	11230	6566	15522	3434	4852	65602	824	4052	8414	5388	942	2612	534	7554	13308	5878	1366	2818	8274	5768	11828	2864	3648	1508
s__Frankiales_bacterium_YIM_75000	11314	2778	6428	1608	5276	17434	24508	12732	5934	2400	13022	1550	2132	15066	15464	31964	1272	7352	28152	968	8898	9882	7510	2338	1188	782	6768	15580	11410	608	1732	17258	5260	7420	2974	5514	320
s__Blastococcus_saxobsidens	2524	6352	1884	1190	4548	4238	16954	3020	1976	1324	1870	1708	1354	3692	4338	5352	1820	2246	3436	1226	2092	2832	2264	756	1442	682	4764	5052	1836	852	1840	4534	1342	7088	3522	2156	800
s__Blastococcus_sp._CT_GayMR19	6238	5150	6650	1350	3832	25918	14650	8366	4548	1356	3560	2616	918	24400	32116	10104	1558	3388	3646	492	3736	5344	9548	298	3002	360	1470	11150	2020	360	746	26216	3408	6592	542	2076	272
s__Angustibacter_sp._Root456	5634	2062	2874	496	3134	6480	8854	3918	2370	1200	4348	682	914	5760	5172	13338	1852	2644	8824	1484	5126	5874	2670	1100	592	506	1138	7440	3872	478	554	6338	2122	8302	1056	4694	310
s__Agromyces_flavus	1700	570	11096	192	3368	1990	1552	4788	3626	9050	1108	210	1976	4754	12244	738	224	2104	1490	80	944	1208	2012	90	500	134	314	4170	1304	282	170	1468	3146	432	290	1076	172
s__Agromyces_sp._NDB4Y10	1746	710	7186	168	1586	1252	2540	3072	4244	16684	1258	192	2254	2232	7646	846	182	2410	3158	74	1114	1984	1248	58	382	102	156	3512	2880	164	180	1318	3932	288	158	1702	220
s__Promicromonospora_sukumoe	706	2790	4540	270	448	504	3314	5880	804	1306	6136	312	742	8092	8560	9202	378	658	2118	176	1950	4452	18314	304	510	116	718	5610	5124	3436	372	4836	2506	2710	484	680	78
s__Marmoricola_caldifontis	8170	3548	7446	1004	6456	8010	38596	9828	7866	6114	6480	854	2588	7800	7200	11424	1572	4866	15946	26164	6318	9180	6654	11594	996	792	1716	19930	5658	1516	968	13110	12016	8882	1426	6690	1350
s__Marmoricola_pocheonensis	8556	3086	5322	730	3182	4040	21676	15922	4636	4876	7636	526	56706	4838	5984	8718	732	6700	26886	8334	4882	7318	2884	3744	728	392	2086	10994	6202	1302	1316	10010	12924	4260	1372	5212	804
s__Nocardioides_alpinus	2532	680	3572	214	428	2702	4276	5626	3298	2896	1770	212	2368	4788	5064	7636	314	668	3592	296	1510	4338	1782	174	264	46	132	6272	2186	74	222	4592	1728	1620	148	858	50
s__Nocardioides_eburneiflavus	8538	4972	8868	370	1934	6732	33770	12014	7914	7222	6826	396	5776	8750	10310	16088	2284	1764	8850	1188	3888	13618	4184	590	978	188	566	19078	5000	622	546	7286	5938	9908	578	3380	264
s__Nocardioides_euryhalodurans	6138	2006	10386	756	2768	8938	28526	12760	16898	27850	4184	1048	4846	11436	14334	10018	1890	2976	8170	6958	3434	6676	5236	3216	918	846	2050	11458	4320	1314	888	10238	6884	10244	1562	3138	584
s__Nocardioides_ganghwensis	18664	12986	14498	764	4086	10998	83336	20962	14246	12180	16550	880	9396	12858	18858	28414	6028	2664	16218	3760	6928	29974	7472	1908	1606	248	728	42172	9774	620	1000	12058	13568	23692	1404	7504	534
s__Nocardioides_gansuensis	4050	1818	4282	648	2182	5464	14290	6510	4302	4040	3064	996	3968	5836	6478	6950	936	2230	7732	4236	2588	4226	2694	2090	1108	530	1776	8116	3156	770	656	6620	3752	7376	1548	2474	426
s__Nocardioides_guangzhouensis	6390	3048	7174	2004	5414	7506	13794	11370	8962	9236	6778	1122	4856	8632	10200	9388	1020	5590	15260	18332	5068	6830	5970	8306	1494	790	5946	11734	5262	2144	1674	11562	8716	9658	4384	5154	1114
s__Nocardioides_halotolerans	5044	1882	4236	464	1060	2438	52356	4816	4522	4802	4360	338	16610	3358	4442	7790	498	2828	6700	938	3196	6668	2068	452	538	216	762	5408	6924	806	516	6552	4654	2412	602	3660	220
s__Nocardioides_immobilis	2674	2842	3766	502	1634	4882	9268	4868	2848	3018	2772	420	4292	6672	4200	4954	1192	1630	13766	2152	1784	3286	2660	1068	554	292	1688	5304	2172	556	560	3482	2146	25968	858	1238	456
s__Nocardioides_iriomotensis	43144	10898	41382	2564	29954	27412	82182	60470	34310	18138	41028	2182	10498	40636	36430	57952	2574	25470	110064	178116	38158	47570	36512	79424	3854	2716	3778	108678	36322	9308	2798	70598	82178	27634	3680	37822	6972
s__Nocardioides_sediminis	2770	1064	3434	270	1646	4480	6216	4398	4574	4202	2176	260	1982	3930	4936	3416	430	1750	3900	4046	1568	2730	2220	1564	314	168	1144	5550	1836	504	382	4480	4136	2680	514	1816	372
s__Nocardioides_sp._HDW12B	4724	1994	4780	374	2834	6080	18428	6088	8300	6328	4026	454	2202	5056	5816	7664	2252	2822	8762	12914	3628	5160	3588	5572	574	274	820	9468	5832	900	378	6940	7464	4554	674	4148	660
s__Nocardioides_sp._LS1	3258	1350	5370	268	1978	4012	13198	8734	7562	8478	3154	424	4058	6066	10158	5422	544	2184	7704	8822	2388	3984	3386	3954	356	190	580	6892	2852	622	328	6464	5126	4296	442	2566	344
s__Nocardioides_sp._SZ4R5S7	2604	1202	2770	406	1998	2738	9308	4584	3074	3254	2422	394	2174	3074	3990	3880	534	1930	5240	8434	1900	2660	2032	3640	460	244	1582	5298	2082	680	448	4558	4204	4410	1220	1942	496
s__Nocardioides_sp._zg-1230	12106	3418	27580	618	1950	15062	20636	18550	39130	37884	4316	590	11294	16668	33998	11890	1584	2114	6158	2400	3982	14070	8746	1216	944	378	744	28214	4322	458	628	11706	15782	5698	782	3146	438
s__Nocardioides_speluncae	3114	1468	3460	368	2456	3820	6732	6438	3658	3684	3164	372	2288	4466	4694	4694	456	2310	8104	9926	2376	2874	2732	4128	474	316	1920	6020	2024	860	620	5388	3918	5242	1026	2318	504
s__unclassified_g__Nocardioides	11020	6302	14462	1388	7260	13558	41920	19912	16162	17234	10124	2078	12686	17460	19168	15812	2574	6864	24560	19998	7564	13000	8832	9002	1902	876	5492	22410	8500	2140	2172	17744	15354	26880	3586	7434	1928
s__Propionibacteriales_bacterium	7856	7676	6684	7892	13902	7388	28390	18610	7066	6972	8464	6614	7760	9366	14790	14662	2468	13728	20404	14316	7640	7778	6726	7260	4710	3522	25232	15334	7070	5884	4882	17536	9924	30160	20430	9300	2210
s__Actinophytocola_sp.	4728	8470	3226	5562	9198	5388	25462	9372	4912	5128	4382	8466	5678	4388	8764	9826	3636	7046	12246	3696	3584	3898	3784	9524	5762	1912	17590	7034	3608	2902	6832	9116	3344	23150	12732	4728	1972
s__Pseudonocardiaceae_bacterium	3304	5500	2100	5380	5766	5790	21910	7446	2566	2654	3590	7084	3580	3164	4072	8650	4996	5038	12910	1382	2484	3128	2808	1416	4282	1684	13032	4494	3608	2516	3982	5114	1980	21208	8764	3152	1358
s__Pseudonocardiales_bacterium	5340	4828	4080	2656	7042	10314	21064	10652	4298	5306	5808	3198	8626	6192	8110	12820	2538	6266	16610	2016	4274	5080	4470	2192	2268	2212	14674	7714	5148	3782	4478	10150	3808	12926	6350	5020	1572
s__Sporichthya_polymorpha	2904	1758	2340	636	2192	7430	14818	6428	2532	1914	4578	2138	1922	3750	3088	8450	1164	1982	17678	472	1738	3254	2510	946	584	300	3348	4398	2970	510	1456	3324	2628	6068	1160	1396	518
s__Streptomyces_thermoautotrophicus	7778	3718	4960	3256	5964	13270	21378	11418	4986	2472	9394	3008	5448	11090	12092	22370	2052	7292	20272	1114	5740	6768	5874	4174	2040	1194	9828	10980	7898	1802	2522	14128	4468	12348	5950	4528	1428
s__Streptosporangiales_bacterium	7210	8450	4944	7922	12780	8714	23584	14720	5602	8034	7450	8026	10386	7268	11832	13744	3590	11452	15872	2118	6492	6836	5868	3980	5488	4158	26334	9322	6240	5438	6394	14422	4288	25270	19400	7978	2570
s__Actinobacteria_bacterium	928024	854750	779538	361800	1222422	1213492	2503272	1572754	1076698	1618516	882466	424096	1353636	844646	1258046	1694522	417078	1124296	2360172	199562	713972	919026	929568	177266	467772	446038	1250920	801584	748546	731008	514364	1889586	509134	1269560	777056	1094980	281850
s__Nitriliruptorales_bacterium	15916	40516	8990	23178	53736	12218	105072	22324	35176	32048	26056	37944	33844	9708	13340	41174	46822	34544	54918	3494	17862	19432	10930	3734	22706	13084	69080	21168	27254	19138	22618	48850	6504	168406	33626	30940	9228
s__Gaiella_occulta	36956	5664	43220	4338	16118	61096	16710	59414	73876	127730	30656	4074	17616	49874	73266	43988	1312	28708	60898	626	28378	36476	48078	572	4820	1946	4934	28548	17892	3686	3502	81396	34792	5186	2470	26286	842
s__Baekduia_soli	4748	2928	5780	1296	2950	28526	22930	9994	8614	9006	5140	1706	4502	11844	17502	12500	1638	4602	9204	352	3728	4978	7992	310	1454	904	3576	6252	2656	1734	1272	20382	4098	8936	1880	4160	720
s__Rubrobacter_sp._SCSIO_52909	2962	3948	2948	6240	6970	14760	13988	4278	3084	3300	3114	6384	3286	5530	8796	8380	1910	3984	4220	1172	2896	3016	6792	726	3112	3984	5468	3356	2574	3542	4800	13958	1642	21934	4512	4342	2926
s__Rubrobacter_xylanophilus	2746	3724	1816	6826	5630	3570	10046	3194	2314	3518	2166	8190	3068	2260	3964	4204	1666	3140	3344	862	2588	2648	3264	502	3380	3176	4954	2286	2010	2794	5998	8530	1480	12412	4898	3282	1922
s__Conexibacter_sp._Seoho-28	2334	1242	2486	480	1192	19026	14704	4572	4176	3578	2446	1068	1954	5218	6238	7450	1026	1700	4540	152	1592	2154	3446	150	772	324	2490	2902	1186	656	872	7310	2008	5344	1384	1654	178
s__Conexibacter_woesei	7090	8132	10834	2018	5124	37674	28182	18604	17628	15714	7204	2732	11376	18318	28608	22754	8038	7014	13810	520	6382	7480	11750	546	2578	2282	5168	10184	4390	7452	2534	33228	6246	14250	7358	7514	1070
s__Solirubrobacter_pauli	11102	3762	23488	1420	4778	52176	18900	32556	37198	33952	10678	1998	6010	48030	84548	20214	2034	7280	16230	748	11170	15134	19608	794	2784	998	2608	19510	4822	2552	1640	63568	10114	11706	2214	8118	670
s__Solirubrobacter_soli	15078	5614	32762	2112	7344	69606	20254	47670	44250	40230	14566	2992	8102	70108	105112	27346	2234	11250	23558	802	17042	18292	28788	778	3924	1372	3808	28316	6638	2428	2362	95216	14398	10934	2356	11060	984
s__Solirubrobacter_sp._URHD0082	16204	6474	35638	2574	8758	79986	23944	60324	37070	31296	18312	3752	11376	79986	126708	32322	2296	13244	32252	844	17932	17164	33948	724	4960	1566	3692	32874	7164	3988	2842	107264	14450	12020	3670	12826	892
s__Solirubrobacterales_bacterium	34896	142924	34434	9650	21560	103654	110360	69962	94718	79784	36386	9334	54712	52374	98186	70896	13430	30512	46952	1914	24986	35714	45320	1896	10238	12966	20282	30084	24706	42254	10834	148422	24094	119364	34750	46408	6940
s__Solirubrobacterales_bacterium_70-9	2634	3134	8070	2278	2894	4670	13192	7606	9948	21872	3174	1802	49752	3694	6452	4198	6008	2940	2802	256	2082	2608	2234	316	1508	10080	4448	1888	2906	43398	2118	6294	1650	2436	31764	3916	1164
s__Solirubrobacterales_bacterium_URHD0059	4642	4346	6864	1074	3526	27736	17640	13082	9574	10360	5016	1458	6116	14226	23284	10666	1040	4410	9292	446	4128	4650	8038	374	1340	1074	3904	7678	2484	2934	1398	22902	4458	7680	2130	4044	518
s__Thermoleophilum_album	2254	3542	3146	924	1916	8986	5284	8954	7136	6270	2440	1104	2660	5602	16922	9082	656	3262	3796	128	2328	2292	5516	82	1110	490	796	3334	1360	1330	1030	21358	2562	4010	1380	3480	282
s__Thermoleophilia_bacterium	16582	4816	22588	1848	9480	33260	16304	27886	38822	76220	15066	1768	8304	23850	37260	20144	2604	15026	31698	796	11692	16552	25414	550	2416	924	2760	14154	8494	1534	1734	31990	19604	7492	952	10926	1128
s__Actinobacteria_bacterium_13_1_20CM_3_68_9	6688	2218	5388	1254	3612	10740	11676	8468	8362	10066	7682	1228	8974	6752	9214	9266	1544	4474	10362	198	3354	5874	5738	188	1096	2080	2336	4164	4460	6994	1214	17784	3020	6968	6898	7352	866
s__Actinobacteria_bacterium_13_1_20CM_4_69_9	3736	380	3280	360	1742	5054	2074	4558	4478	5590	3498	376	2794	4014	5646	5044	98	2276	7240	52	2396	4326	4556	40	440	294	396	2794	1530	420	430	10272	1568	462	300	2704	132
s__Actinobacteria_bacterium_RBG_16_67_10	8742	6322	5030	1158	8228	5486	6966	9300	8450	10474	5958	1008	4702	3836	6876	7304	1202	6054	13834	2322	5728	5824	8006	758	1466	1288	2326	4794	7072	1960	1260	12544	5528	2390	822	8218	2104
s__Actinobacteria_bacterium_RBG_16_68_12	29982	3646	18468	4410	16986	23264	12018	35528	34772	38326	19842	3412	11072	17092	29912	29454	620	20074	50120	606	21684	21902	29112	548	3420	1880	3498	17636	24684	1812	2624	57260	18960	3248	2210	30564	706
s__Actinobacteria_bacterium_RBG_19FT_COMBO_70_19	9412	9434	5630	2814	17366	13008	15136	21130	6104	6942	9168	3148	5768	8700	17068	19600	1366	43992	38876	732	4910	5770	7642	616	2250	1280	7036	7112	6550	1794	1986	26228	7502	4928	1312	100500	810
s__Bacteroidia_bacterium	3732	6268	2946	2920	8058	706	12660	2246	7058	14662	2380	7348	8804	1542	3910	3530	5362	3402	1666	11040	3482	3454	2118	3988	2632	4900	8582	2502	3344	5972	6668	1560	1818	3098	7806	3112	3904
s__Chitinophagaceae_bacterium	2438	2634	8666	2530	3960	2430	4604	3096	17252	31542	2728	2610	2710	4312	10440	5744	2426	1666	3544	946	2050	3568	3852	596	1560	2504	1660	3580	2174	2026	3462	3690	3606	2088	4474	2000	966
s__Ohtaekwangia_koreensis	2430	2140	2004	172	1034	140	18348	3830	9758	34670	1734	242	13868	1638	10190	4458	592	640	1698	184	2948	4894	1604	110	250	294	290	4788	2308	404	362	1466	3122	956	804	1030	104
s__Pontibacter_russatus	5882	650	2234	198	692	998	13072	1234	1642	564	2660	320	226	3792	2052	3276	964	528	1334	64	3060	10974	3194	52	406	362	414	14758	826	346	418	5440	2700	2600	672	1268	126
s__Candidatus_Eisenbacteria_bacterium	23166	46452	17276	17170	37204	5344	21050	12880	14178	109426	20376	29096	15198	7250	12052	9680	32042	28466	16620	3804	19792	25120	21036	2042	13004	13448	28902	10338	17498	30998	29358	34492	60750	12748	17222	15222	16266
s__Candidatus_Rokubacteria_bacterium	145378	65716	178912	41284	129108	91500	96602	261184	133110	413224	189582	65018	96640	89470	177518	111182	30962	184498	243388	9784	237248	195874	270220	5592	34952	54638	111878	125216	170916	80400	73080	237726	133012	53866	45414	164406	32676
s__Candidatus_Entotheonella_factor	26944	18242	19510	4598	22852	2746	10866	24212	16126	53504	24886	6360	47542	9002	18370	16410	7656	30220	27206	1114	44638	31164	30402	622	6014	24480	34468	17662	30618	79432	9368	46952	10596	18164	14126	29400	29992
s__Candidatus_Entotheonella_gemina	20328	12176	14352	4328	17274	1976	8756	18352	13746	42796	18564	4680	36330	6644	13378	12256	5326	23024	20200	820	34440	23494	22716	520	4232	16182	25204	12884	23486	55814	6476	35412	8008	13532	10068	22638	18704
s__Candidatus_Entotheonella_palauensis	51338	38118	35726	9332	47682	4828	23838	45704	30848	105612	46614	12644	96692	15600	33420	30498	14196	60746	51284	2278	88120	57704	57140	1356	12600	45806	72172	33526	59020	158232	19872	85422	19684	36196	28662	58464	58182
s__Candidatus_Entotheonella_serta	20638	14882	14750	4462	18898	2072	8974	18712	12806	42096	18316	5488	38160	6244	13840	12522	6052	24062	20762	1078	35484	23026	22668	598	5372	19092	28884	13658	23874	66120	7330	35966	7794	16154	11652	23496	25322
s__Kouleothrix_aurantiaca	2332	4226	1680	3438	5658	3330	3106	1690	1916	2388	2106	2794	2928	3138	2922	2168	1982	2514	2230	2160	2186	2404	3404	1002	894	3696	2568	1832	2276	3504	1554	5966	2594	2498	3458	2504	2986
s__Kallotenue_sp._CFH_73958	5532	8628	3614	11866	13094	7250	19100	5404	4804	6304	5024	14702	6658	4780	7234	11370	5240	7104	8206	2840	5936	5998	7204	1568	4640	8438	8694	5066	4896	8504	9152	15884	3216	25350	10356	7092	6028
s__Nitrolancea_hollandica	3024	2214	1602	2852	3428	6682	5220	2414	3016	4928	1954	5354	2296	3118	2956	2876	1374	2640	2202	1164	2682	2588	3622	412	1860	2012	2334	3188	1784	2298	1830	5622	2174	3204	4848	2912	1484
s__Sphaerobacter_thermophilus	5048	5598	3174	6262	7040	3308	11990	4124	4552	10260	3546	14162	3954	3238	5136	5582	3468	6306	4226	1564	4518	4980	3900	708	3262	5800	6722	4340	3772	6196	4656	9242	3674	7372	13656	6004	4574
s__Thermomicrobiales_bacterium	10414	5580	17400	1012	11538	30722	12996	15788	15688	37390	15526	1186	12382	26264	15716	42638	2672	14966	24776	2170	10350	10720	12424	1208	2142	1518	3470	10284	14318	3334	1760	30236	28818	6250	1640	17584	1274
s__Chloroflexi_bacterium_CSP1-4	21568	18980	12936	2140	46212	15572	40628	16800	14070	33880	23180	2514	36096	13252	12098	28212	8928	25922	47824	13228	15264	15738	14312	8410	5204	6422	20080	14518	23248	14490	3406	38850	17992	30262	4112	24974	4336
s__Chloroflexi_bacterium_GWC2_73_18	9234	11042	6164	2148	22292	10268	24856	9618	7058	12940	11668	3088	14962	7858	7048	18902	5042	13962	31104	3852	8082	8138	7470	2782	3434	4170	8922	8494	12090	5892	2838	19164	7938	15004	2990	13342	2616
s__Chloroflexi_bacterium_RBG_16_69_14	8498	6616	19076	1392	14102	37626	14144	19120	13794	32366	18534	1304	15548	32260	15154	48482	2792	17060	34342	1660	11460	10610	12268	1312	2558	2022	4476	9336	17634	4714	1774	33420	36282	6428	998	22978	1456
s__Chloroflexi_bacterium_RBG_16_70_13	5264	6420	6306	916	10924	12102	12806	10088	5604	9884	9510	1074	9208	10218	6858	15526	1938	11190	23428	1544	5864	5420	6656	1150	2076	1806	3804	5132	9946	3038	1660	16518	17014	5406	1708	13030	1472
s__Chloroflexi_bacterium_RBG_16_72_14	9712	9122	11754	1394	19948	18244	22382	15544	16504	24652	15300	2060	13942	16002	19770	24924	4826	21782	29216	3938	10318	9656	10578	2474	3128	3344	7980	9214	17540	6682	2506	30926	28428	11370	2392	21434	2476
s__Cyanobacteria_bacterium_13_1_40CM_2_61_4	6058	3452	5348	1404	6334	3308	3524	6656	4794	11422	6360	2708	9044	4264	6196	5476	2250	5142	7674	496	8384	8314	9152	332	1546	4086	5202	4444	7448	8724	3032	13050	2788	3630	3124	5664	2260
s__cyanobacterium_TDX16	3622	5322	2266	1844	5880	2474	13218	16684	4132	5798	3844	4524	5382	2326	5360	3882	3848	5162	6372	1490	2926	4028	2770	1450	1630	2000	17872	3966	4340	3694	4712	6144	5236	8284	6760	4302	2604
s__Nitrospira_japonica	7746	628	13354	522	1240	8860	362	5122	10152	12894	4942	654	408	11956	7020	1502	230	3654	3504	148	3772	7164	15512	88	436	564	396	3836	1510	376	404	9738	5206	320	388	3026	354
s__Nitrospira_moscoviensis	5890	1384	8416	1604	2880	6060	1336	3780	7514	9600	3826	1832	1112	7680	4902	2710	1064	3216	3208	108	3212	5762	10686	90	876	1526	2172	2902	1986	1824	1604	6602	3428	1122	1500	2860	960
s__Nitrospira_sp.	15962	8216	19752	7028	12382	17456	7074	11036	16928	24254	11488	8270	6346	19036	11746	11032	6196	9826	13964	1834	10952	15874	24422	898	4604	7570	12020	9286	7194	9964	7176	17966	10156	6260	5486	9346	7448
s__Nitrospira_sp._KM1	6348	570	10620	524	1276	7264	668	4196	7922	11046	3958	540	640	10080	5978	1178	416	3074	2706	272	3136	6008	12380	60	362	574	638	3256	1394	638	728	7754	4344	328	214	2748	390
s__Gemmataceae_bacterium	9018	9150	9718	7112	12332	6070	10150	21346	15176	47710	8420	21536	8206	7680	46612	11756	10590	9760	9652	2146	10568	11882	33220	1066	5346	13314	10482	7420	11090	15998	8586	62244	7470	12964	9454	7478	6322
s__Planctomycetes_bacterium_I41	3640	2598	1674	1686	3976	920	2388	2320	3990	10354	1986	4842	1798	1510	2198	3566	1688	3294	1398	424	3536	3166	2218	192	1890	1690	3048	2550	1784	3136	1954	5454	1008	2312	2274	2380	1084
s__Planctomycetes_bacterium_ETA_A8	2512	3180	4178	1112	3096	1568	3514	5488	26244	55096	2718	4836	1408	2560	10578	3450	1862	4430	2176	412	4570	5136	8090	242	1242	2010	1842	2800	3498	3932	1828	22572	4834	4748	2408	2630	1062
s__Bradyrhizobium_erythrophlei	3144	4704	4370	1634	5998	1834	6122	4672	4130	5958	4962	2606	5924	4668	3564	2864	2350	3662	4500	1732	3878	4724	3938	952	2216	3308	6692	3606	3290	5304	4056	3576	4250	3474	2168	2976	1960
s__Bradyrhizobiaceae_bacterium	5398	9140	7806	2148	11268	5986	8552	6400	8848	10266	5462	4456	6522	7486	9398	10216	3306	7398	5576	1258	5414	5974	7756	696	3326	3702	9794	5158	4202	8168	6668	10300	6496	8084	3066	4808	3244
s__Hyphomicrobium_sp._CS1BSMeth3	1808	2530	3026	996	2522	3884	2054	3214	8710	4214	2430	1918	5522	6514	7960	2350	1124	2462	2108	3666	1732	3070	3862	2108	1092	1106	3140	1322	3024	1748	2958	2560	3076	2590	1260	1108	952
s__Hyphomicrobium_sp._xq	2100	2878	3368	724	2446	7494	2384	2808	3042	2606	2598	910	2192	6202	2662	5582	1342	2562	2966	1022	1572	2002	2768	656	816	820	2642	2238	2184	2184	1294	2126	3748	1710	542	1044	534
s__Rhodoplanes_sp._Z2-YC6860	4614	5714	18554	900	6400	9666	4336	7150	25882	45636	7282	1710	6924	9224	9984	5418	2444	5360	5588	810	3970	6504	17714	396	1528	1506	3998	3054	3732	4598	2754	3896	20908	3272	1368	3618	1932
s__Hyphomicrobiaceae_bacterium	7512	9994	9230	3986	11454	11502	9778	27154	8030	12872	7416	8826	9280	11536	8516	5434	4868	9824	8060	10024	6590	9756	11190	5544	4090	5976	26514	5986	6450	9882	9002	4914	4914	10396	4990	5562	3514
s__Microvirga_massiliensis	4526	6064	3506	1904	8030	2714	8910	3172	2906	4806	3544	3610	7262	2574	3128	4118	2874	4672	4178	772	5552	5326	4824	532	1874	3630	6848	4812	3252	5880	4818	4822	1694	5616	2194	4266	1792
s__Mesorhizobium_alhagi	7896	4788	37582	1080	3612	2726	6152	17092	12616	19152	7240	1718	4106	21014	15114	30518	2036	4152	5716	720	35176	19882	9580	584	2248	1176	3480	31382	2746	3022	3126	16806	4594	3156	1544	2426	1140
s__Mesorhizobium_camelthorni	2964	5186	6558	1172	3428	1244	5550	5346	4158	6436	2426	2630	3142	4152	3718	5306	2064	2078	2828	632	4396	3564	2394	392	1650	1326	4196	6764	1918	2480	3000	2962	1792	4712	1524	1862	812
s__Mesorhizobium_sp.	14244	21360	12944	6588	19534	4602	26060	14726	11570	19828	11758	13714	22436	8572	9634	15532	10320	13364	13336	7422	15344	20484	12230	2654	7668	10878	24972	16794	10934	18996	17140	12076	6614	20414	9742	11938	7596
s__Mesorhizobium_sp._YM1C-6-2	9028	4804	11196	440	2220	3122	4864	6228	21222	29598	6112	684	8146	12278	11080	18848	2872	2162	7722	728	4792	22044	4730	470	1020	718	1882	8648	6712	1534	1496	4794	8908	2748	892	5026	882
s__unclassified_g__Mesorhizobium	4522	7144	4072	2014	5898	1512	8212	4116	4112	6120	3784	3788	6428	2446	2898	4326	3116	3378	4376	1884	3508	5240	2950	814	2088	2678	7114	4424	3354	4980	4500	2322	1968	5046	3064	3068	1622
s__Phyllobacteriaceae_bacterium_SYSU_D60010	6840	9906	3798	1188	13406	4602	8606	4074	2844	3378	5630	3554	8074	4194	2582	6906	3266	6632	6146	1448	5048	5706	3926	800	3246	3050	11954	5586	4266	6560	7268	3532	4036	11056	2952	4936	3822
s__Phyllobacteriaceae_bacterium_SYSU_D60012	4970	6990	2708	1300	9534	4094	5388	3024	1912	1466	4588	3296	4436	3020	1484	5010	2270	4504	4756	608	3006	3466	2536	570	2538	2092	8066	4248	2722	3868	5586	2026	3686	8654	2592	3244	2634
s__Xanthobacteraceae_bacterium	3940	5244	16836	572	5212	6990	3456	5692	22718	41954	6996	1104	6110	7362	6478	4514	1536	4326	5220	604	2948	5868	17424	436	1472	1294	3084	3050	3190	3402	2420	2744	18404	2632	882	2722	1784
s__Bauldia_sp.	11802	16412	7180	1308	25264	3230	13468	7756	4202	7800	13982	3006	20948	3534	3750	6320	6510	13810	19578	2322	6970	9420	8180	958	4186	7410	13968	5614	8430	49190	6338	3322	6044	10806	7544	13504	13844
s__Methyloceanibacter_marginalis	38002	44264	16782	9386	43824	6786	87274	20856	39468	71312	30338	7052	44870	5466	4034	57444	27144	67678	25850	24716	45150	54020	13780	15220	11892	36338	49342	20288	27050	80238	37336	12124	15088	110104	16780	50540	20642
s__Nordella_sp._HKS_07	5434	6636	2884	1034	10174	3576	6102	2862	2412	2214	4706	2922	5476	2732	1524	5832	2640	4932	5226	866	3776	4158	2954	556	2358	2364	8080	4792	3250	4598	5042	2618	2994	7946	2066	4016	2802
s__Pseudorhodoplanes_sinuspersici	6642	6664	12210	930	5778	4280	5286	7270	17568	29174	12742	1554	8052	5084	5346	11042	6774	9734	8362	540	9024	10034	7914	402	1566	1676	4474	5548	11144	3832	4716	7374	23424	4236	1368	5778	1672
s__Rhizobiales_bacterium	178982	199246	125242	63256	244028	83724	245348	127886	113114	208814	145856	145446	239750	88860	76040	147802	110518	195346	170354	58672	182676	193318	156872	31410	82236	140250	272148	140196	132716	246174	246248	119206	90254	215458	101210	142898	75382
s__Rhizobiales_bacterium_L72	6338	11620	3416	4170	17230	3156	15932	3774	2934	4412	5130	9494	10054	2868	2498	7810	6506	6812	5930	1600	6932	7130	5018	754	5634	5738	17630	4872	4342	18004	10896	3884	2060	12726	6010	6722	4946
s__unclassified_o__Rhizobiales	5516	6982	3080	1358	10022	3552	6712	3272	2236	2682	4718	3398	5236	2820	1778	5578	2620	4960	5298	1906	3770	4172	3100	984	2682	1960	8204	4796	2954	4858	5858	2610	3388	7664	2570	4012	2838
s__Stella_sp._ATCC_35155	4574	6422	2898	2112	8398	688	7766	3502	2044	3662	3746	5290	7646	1256	1954	2976	3124	5740	5452	1260	5508	4610	4634	448	2984	4910	10992	3668	3782	7880	6476	3614	1388	7616	2816	3830	2860
s__Arboricoccus_pini	9008	3726	5450	1786	9424	876	12750	5672	5336	9800	6262	3310	15558	2682	4598	6302	2802	10100	9446	238	12896	11086	8716	126	1998	8222	8148	8222	7586	10242	10412	11172	2516	2204	3484	8572	1978
s__Geminicoccus_roseus	14490	6540	8576	2476	14784	1776	20690	9130	7746	14578	9850	5826	24718	4244	6714	10030	4458	15990	14068	926	19994	17212	12692	428	3172	12670	13172	12890	11840	16698	14854	16552	3774	4738	5998	12848	3024
s__Geminicoccus_sp._CPCC_101082	14032	6290	8640	3114	13898	1808	20094	8856	7690	13888	9648	5364	24130	4268	6474	9330	4214	14624	12788	530	19546	16336	13464	350	3076	12020	12908	11944	10984	15822	14948	16554	3410	4356	5208	12794	3216
s__Geminicoccaceae_bacterium	11868	5736	6920	2578	13176	1080	16882	7490	6450	11928	8232	4860	20944	3046	5388	8586	4522	13210	11056	476	16900	14830	11226	310	2736	11190	11288	10172	9750	14698	14944	14464	2868	3524	5308	11708	2972
s__Azospirillum_brasilense	8982	12566	6646	4510	14736	2524	14510	6680	5022	7956	7066	10144	14266	4822	6532	6452	6172	10848	8684	2856	10912	10878	10108	1108	5612	9938	20010	7424	7356	13752	13312	12016	2840	14490	6814	8058	5200
s__uncultured_Defluviicoccus_sp.	3680	4166	2212	1298	5944	398	6302	2816	1768	3724	2846	2458	7594	962	1716	2534	2226	3988	3566	786	4844	4052	3352	276	1664	4690	6722	2836	3132	6108	4950	4174	890	3702	2102	3326	2504
s__Hypericibacter_adhaerens	7094	11676	3726	3352	15092	1692	14992	7696	2848	4444	6360	8330	11860	2318	3554	3406	5888	8432	7122	2032	6438	6052	6792	560	4994	6628	22464	6924	5760	11878	9936	4272	3172	12294	3764	4980	4554
s__Hypericibacter_terrae	6248	10126	3410	3266	12782	1830	12260	6974	2730	4642	5174	7142	9872	2316	3314	4052	5190	6596	7532	2256	5420	5296	5702	702	4526	5818	17248	5908	4788	9824	8378	3912	2952	9310	3484	4414	3918
s__Inquilinus_limosus	10814	12700	6272	5042	17006	1844	19828	10192	5420	10310	9718	9002	18228	3220	5460	7206	6090	13042	10754	2162	14000	10896	9638	956	6074	10144	21524	10292	8302	15204	15382	9756	2884	14632	6424	9142	5514
s__Skermanella_aerolata	11228	13328	10454	3418	14362	7112	16110	8958	10084	10728	8704	8672	15002	10750	36988	9402	5018	12708	8928	1892	12478	13720	12482	668	5124	9508	17408	12008	8216	13486	12066	28452	5234	12190	5162	10466	4608
s__Skermanella_pratensis	7610	14844	5618	3654	13336	2504	12744	6576	4812	7210	5956	9888	12622	3850	9102	5446	4352	9922	6928	1630	9620	8904	7942	654	5396	8814	18834	7720	5904	11976	11284	12518	2918	11986	5698	7216	4068
s__Skermanella_stibiiresistens	6456	9562	4490	2624	10056	1392	10888	5028	4358	5804	5052	6754	11126	2682	6454	4670	4192	7782	6056	1684	8356	7358	6258	478	3950	6662	13324	6130	5132	10066	8678	9712	2126	8512	3984	6056	3578
s__Rhodospirillaceae_bacterium_SYSU_D60006	5362	5270	7938	1492	6126	8310	9484	36734	12466	10902	5476	2700	5422	15340	37748	6272	3134	4446	11268	946	9882	6610	15762	482	2118	3010	7374	6802	9290	4890	4076	13598	8638	5532	1824	3144	1910
s__Rhodospirillaceae_bacterium_SYSU_D60009	11750	10844	18580	3590	12768	17596	21470	91718	28858	22140	11128	7508	12716	34716	93962	13224	6006	9088	25138	1602	21944	13812	36928	914	4482	6326	16068	15392	22254	9626	9424	32264	17446	10330	4222	7702	3614
s__Rhodospirillaceae_bacterium_SYSU_D60015	12994	11320	10850	3076	14996	2200	15272	51600	13888	21672	17402	7950	14556	4208	18560	11828	5678	10310	18702	1872	12348	27440	28212	950	4702	7008	18308	8366	18050	10762	10358	12504	27140	10744	5702	12846	4306
s__Enhydrobacter_sp._CC-CFT640	3432	5206	2326	2152	6928	864	6998	4050	2544	4146	2788	3752	5586	1308	2114	2282	2372	3984	3772	786	3868	3190	3210	400	2374	3282	8528	2830	2860	5112	5590	3138	2046	5634	2492	3090	1990
s__Reyranella_soli	2096	1798	4558	702	2722	5810	3316	8112	5164	10278	2264	1286	6418	9398	7288	6168	860	2086	2532	416	2804	1870	4008	270	874	1012	3372	2558	1334	2162	1732	5242	5816	1596	694	1570	718
s__Rhodospirillales_bacterium	81724	122684	49238	40438	158466	17474	157340	81734	45744	86254	60894	93570	166452	33348	44618	61888	47846	109554	78236	28766	105572	86756	76412	9772	59994	113530	221794	67514	67578	152780	126798	82734	28286	141210	62668	76144	58312
s__Rhodospirillales_bacterium_URHD0017	1454	1472	4952	350	2036	6380	2300	7184	5920	9130	1838	574	5914	10648	7866	7056	914	1762	2214	266	1824	1438	3752	168	538	828	1966	1630	912	1110	1348	5742	6432	1136	738	972	686
s__Sphingomonas_edaphi	1772	644	1970	114	2540	2592	3270	12182	3132	5616	1606	160	1196	3990	3668	5998	1520	662	1910	60	1860	1736	1806	118	262	102	314	3320	1534	134	516	2122	11410	710	104	1260	56
s__Sphingomonas_sp.	2308	2028	1600	360	8262	2652	7230	10578	3034	6480	1966	622	1418	2686	2400	5524	2726	974	2952	344	2352	2752	2012	402	628	650	1540	5180	2302	800	1492	2262	4852	2070	730	1646	482
s__Sphingomonas_sp._HDW15C	3650	2020	1320	136	12484	2956	24356	2378	2760	1396	2342	240	654	2080	2114	7826	3788	698	4512	84	3102	3016	1866	114	572	158	1412	8940	3468	220	1384	2338	2880	3650	384	2346	160
s__Sphingomonas_sp._URHD0007	3376	1426	1408	108	6660	3384	13630	3206	2392	1990	2360	172	744	2136	2522	7138	3984	846	3118	100	3086	3388	1880	114	546	104	750	7144	2566	302	942	2780	3892	1786	184	1848	132
s__Sphingosinicella_sp._CPCC_101087	2076	2234	1882	582	4088	2918	15058	4732	2092	2822	1584	942	1910	4260	1856	15420	1856	1028	2880	102	2884	3202	3150	306	870	478	1990	5078	2556	1082	1402	2910	1430	4420	912	1184	402
s__Sphingomonadales_bacterium	5184	12080	5234	1654	6100	6200	25618	8474	4208	6276	6486	3316	6562	7848	4038	3608	2944	5334	9724	3122	4406	8052	8570	2066	3830	2914	7768	5286	3432	8012	5040	2706	2176	7842	2746	4852	3052
s__Alphaproteobacteria_bacterium_13_2_20CM_2_64_7	2280	2892	5348	834	4138	3336	2784	3034	8152	8736	2650	1642	3180	3866	4442	3164	1140	2950	2086	302	2102	2502	4516	148	1012	1786	3302	1594	1664	3608	2228	2848	7652	1878	1362	1770	1254
s__Alphaproteobacteria_bacterium_RBG_16_64_48	12398	4140	10908	2064	7662	16436	4816	5806	9796	18294	10802	2170	3684	10844	1516	12896	1444	10836	15042	1330	7008	11390	9352	848	1430	2972	4970	7572	9958	6362	6718	1812	6738	4446	1288	4264	1580
s__Burkholderiaceae_bacterium	1844	3724	2604	1146	4468	1656	4200	2174	4002	6112	1892	2712	2478	2212	2342	6320	2140	2612	2934	1128	2136	3174	2258	660	1780	1764	3648	2464	2558	2430	3256	2730	2774	3302	2282	1880	1138
s__Betaproteobacteria_bacterium	128722	156132	122574	22810	340480	125574	202500	173744	203138	279756	136198	49660	113044	104354	188070	253072	116260	187570	147358	17644	122358	144270	161114	8366	37402	41656	110100	87430	137352	79726	63638	182300	125976	151330	39030	199380	28790
s__Betaproteobacteria_bacterium_RBG_16_66_20	4576	8440	4246	294	23554	2612	11026	7236	4026	10646	4778	582	4902	2166	6010	6476	4502	12770	5774	86	2726	4976	5362	144	760	1126	3876	2586	4520	2490	1346	2996	3034	7100	790	6118	602
s__Betaproteobacteria_bacterium_RIFCSPHIGHO2_12_FULL_69_13	6516	10378	5750	1100	30326	4488	13446	11404	7600	13476	7044	1368	6698	3770	9674	11886	6526	15846	7560	406	5090	6904	7906	162	1168	1082	5636	4154	6120	3920	1838	7552	4482	8186	894	9866	620
s__Betaproteobacteria_bacterium_RIFCSPLOWO2_02_64_14	6808	7566	5082	642	18450	4042	9006	6426	4842	14048	9212	1442	7370	3528	8924	5580	7604	4982	9834	774	4914	5610	20960	466	1586	1690	4318	4036	4462	4238	2682	3528	4446	9646	1472	6170	1420
s__Betaproteobacteria_bacterium_RIFCSPLOWO2_02_FULL_67_26	11284	8566	8598	716	25056	8192	12268	11282	12648	24788	10148	1816	13548	4872	18132	15012	8896	7842	16970	492	6762	7196	15936	144	1452	1604	6280	7344	6180	5072	3212	9202	3368	10790	1010	8336	1138
s__Betaproteobacteria_bacterium_RIFCSPLOWO2_12_FULL_62_13	8020	15198	2926	1612	31820	2464	12922	5030	3602	11572	7420	2836	10492	1862	4992	5958	14566	7796	8506	1158	5940	5566	7974	572	1828	2108	6692	3970	4834	5732	4474	4290	3048	20878	1726	7936	2006
s__Betaproteobacteria_bacterium_RIFCSPLOWO2_12_FULL_62_58	8794	13874	3436	1120	31766	2800	14528	5668	4282	13630	8718	1970	10796	1962	5318	5668	15404	7426	10528	822	6076	5576	9424	334	1686	1862	6586	4732	4672	5882	3994	4136	2818	19888	1442	7864	1828
s__Betaproteobacteria_bacterium_RIFCSPLOWO2_12_FULL_65_14	12896	14510	23120	2178	37424	26964	20560	36302	41570	37276	16796	3610	9558	21184	41254	68872	8060	36526	16750	490	16948	22448	25766	476	3118	2408	9464	14502	16916	5010	4562	60752	23340	12370	2104	35820	1658
s__Betaproteobacteria_bacterium_RIFCSPLOWO2_12_FULL_68_19	8044	7088	15438	408	17386	14920	9598	26344	25568	29364	12876	490	4778	10882	20114	43030	4290	17272	11218	230	11800	13432	16838	180	1156	360	3418	8114	11966	1852	1508	41514	23992	5140	222	20756	446
s__Betaproteobacteria_bacterium_RIFCSPLOWO2_12_FULL_68_20	4044	6940	3208	430	19116	2454	8706	6400	3530	7498	4404	1124	4076	1844	5002	6008	4356	10320	4652	778	2918	4420	4506	538	820	788	3628	2292	3968	2418	1178	4028	2504	5956	570	5626	508
s__Betaproteobacteria_bacterium_SCGC_AG-212-J23	2380	2558	5182	214	6380	9100	3502	7314	12330	7992	2938	434	1550	7058	10900	9182	1578	4530	2640	74	2616	3666	5510	62	372	304	1224	2250	3006	732	500	7858	3636	1982	198	4450	246
s__Betaproteobacteria_bacterium_SG8_39	6642	12422	4164	858	33838	1984	15000	8294	3730	10194	6990	2134	7268	1938	6002	8244	8656	13214	7416	696	4260	6888	6282	532	1478	1774	6772	3534	6530	4966	2874	3346	2598	10768	1124	8304	1372
s__Betaproteobacteria_bacterium_SG8_41	74670	18040	9908	1234	112452	2592	55552	37632	5916	142916	53872	3124	79124	1724	11900	8300	10564	31566	62434	1616	38478	36144	59078	1118	2098	5308	29756	47052	33026	27634	6436	3298	3060	14652	1612	45492	2922
s__Kofleriaceae_bacterium	2178	4738	1674	1366	4252	2236	5750	1582	3176	5782	2578	1988	2128	2372	4556	2172	4196	2720	2500	246	2248	2652	1862	298	2080	1138	2638	2084	3346	2962	1522	3852	5092	4978	9210	3750	996
s__Nannocystis_exedens	3276	7926	1146	1968	4414	1066	6256	1770	2434	4128	3772	4366	2350	870	2464	2002	3336	3646	1660	582	3662	5328	1892	462	2916	2192	5616	1646	4844	6040	4782	2068	1808	6306	7252	3920	2620
s__Sorangium_cellulosum	11556	27584	7474	6576	19884	5180	31436	8308	20128	20842	9544	16648	11426	5588	13222	9536	15098	10278	7870	2836	9748	14360	7002	2050	7970	10280	23968	6826	11920	19484	14386	13224	10606	26468	28902	11298	8940
s__Deltaproteobacteria_bacterium	259300	401678	226184	196294	810092	145410	352384	306152	274214	606682	290226	556712	352242	170764	228478	278732	209068	397100	260370	171550	318536	330350	342200	177632	192390	354520	850998	184258	249744	493508	418104	305444	261164	223610	386286	320326	451930
s__Steroidobacter_agariperforans	2822	6120	3032	732	2848	4002	35380	5830	9014	8806	2710	1732	3204	4362	8242	16558	2746	3268	2476	602	4556	3786	3594	504	1608	1150	3444	3142	6798	2302	2116	7598	2948	5670	1522	2614	1422
s__Steroidobacter_cummioxidans	2730	6658	2920	332	3260	3880	37892	5630	8180	7858	3062	2326	3794	4324	7922	16232	3198	3446	2704	432	4738	3654	3300	446	1450	1412	3238	3364	7620	2092	2348	7106	3096	6248	1652	2988	1790
s__Steroidobacter_soli	2518	6494	3066	440	3082	3674	32952	5550	8150	8066	2992	1908	3120	4250	7622	15610	2862	3416	2618	586	4184	3654	3092	424	1494	988	3308	3034	7002	2214	1914	7076	3322	5456	1770	2832	1768
s__Gammaproteobacteria_bacterium_SG8_30	1960	3242	5608	1064	5088	926	3436	2612	3502	13652	4410	2484	2818	1822	2062	1698	1866	6926	4338	5332	3104	5428	5566	3160	2198	2066	4252	1392	3470	2822	4340	1178	8702	2372	2992	1802	2576
s__Opitutus_sp.	2944	7246	2086	702	22808	864	3422	1842	5714	8902	4032	1488	1942	1632	5088	2948	3930	1386	2166	252	1862	3434	2670	140	1014	1406	5210	1718	1596	1606	2598	4418	3476	6232	1234	2922	638
s__Pedosphaera_sp.	9112	12680	4800	2054	9786	1070	10414	3156	7298	17208	7770	5812	6638	1934	6556	3734	8050	3620	4294	490	6426	9312	8712	312	2160	3828	7606	6216	4098	4980	4306	6112	4426	20544	4778	6672	2190
s__Verrucomicrobia_subdivision_3_bacterium	15886	25364	6248	3798	19372	1776	18708	5186	8162	21294	11912	10278	10288	2378	7828	6112	16662	7860	6776	1982	10350	10962	11700	1302	4758	5950	17646	9400	8730	10256	9300	8812	7866	37486	7516	12498	5692
s__Verrucomicrobia_bacterium	53408	103292	30648	27292	88020	15934	69984	28364	43116	94822	51684	55918	46774	18682	36132	33634	80182	34584	33552	11858	44398	46270	52314	6630	25820	42174	114250	34836	36218	49522	45922	42390	30380	129176	40976	52970	22592
s__Terrabacteria_group_bacterium_ANGP1	3600	4604	2122	6356	7752	2520	7678	3360	2786	4958	2834	8874	6046	2304	2732	4076	2498	4234	6218	1424	4128	3642	3428	586	3616	5076	7632	2640	3624	5328	6390	4484	1788	4356	4530	4022	2920
s__bacterium_HR12	6756	4366	4228	2018	9094	9842	11404	11184	3918	6068	5872	2270	6096	6628	10362	13468	1192	17256	26696	798	4092	5160	5906	556	1828	1138	4348	4816	5190	1982	1688	16690	3748	3918	1096	29748	646
s__bacterium_HR39	5024	2536	2700	1228	5560	428	7148	3100	2834	4742	3416	2942	8910	1214	2084	3450	1406	5426	4454	154	6748	6016	4288	82	1456	4716	5412	3854	4274	6424	5924	5634	992	1834	2178	4534	1376
s__bacterium_HR40	22904	10248	13046	4836	23962	2116	35296	15218	13016	22076	15200	10418	43030	5784	10396	15094	6468	24934	21084	952	32610	26290	20208	472	5800	21452	23606	19034	18650	28954	26214	26154	5436	7372	10338	22010	5444
s__uncultured_bacterium	21896	32176	24384	16768	33836	22776	29906	35786	55544	50008	18990	30576	20966	25662	30772	38834	17370	22038	22398	11410	27614	35602	46818	7168	16622	18684	32624	17326	25066	26656	21914	41576	16640	22632	29462	18186	18040

## Sheet: pos-bac
speci	HK23	HK64	HK4	HK17	HK67	HK2	HK26	HK54	HK71	HK77	HK48	HK95	HK30	HK74	HK41	HK100	HK61	HK10	HK34	HK59	HK103	HK31	HK37	HK87	HK88	HK9	HK14	HK110	HK19	HK50	HK97	HK45	HK56	HK91	HK106	HK79	HK83	HK83
s__Actinobacteria_bacterium_QS_8_72_14	860	2496	196	32712	2886	868	8006	544	322	410	1208	30560	1410	374	264	1894	3614	1730	2834	352	854	912	404	206	8150	740	5326	1334	1470	1042	2098	1272	332	11074	2474	1194	634	54.4494
s__Aquificales_bacterium	2202	5308	462	10590	1854	116	1916	584	512	738	1750	8046	2730	230	250	686	2934	3080	942	4090	2144	2252	1034	2368	1276	8764	3008	966	1776	5624	2788	682	634	1260	10856	2962	7012	660.14
s__Salinimicrobium_xinjiangense	236	630	66	1280	4488	0	1050	40	54	180	208	1446	132	6	40	1280	1302	1612	80	124	3696	232	64	136	29692	682	17202	822	170	324	28616	98	128	812	13882	266	154	68.6793
s__Longibacter_salinarum	912	1458	120	12512	1644	76	1478	160	118	320	538	9100	1070	76	78	328	1422	714	244	288	684	424	378	188	2886	2926	2498	380	468	1774	6264	154	186	1508	5416	618	1022	35.2458
s__Longimonas_halophila	494	522	84	5694	816	28	710	142	48	82	288	4098	560	84	72	148	492	272	90	28	296	280	232	30	1300	1148	892	222	180	682	2336	64	134	614	2554	402	400	27.6963
s__Rhodothermus_marinus	5752	6142	816	24452	8332	394	7424	1520	1394	1484	3472	24712	8332	386	500	1652	4404	4144	1760	1100	3948	3056	2116	794	8088	10054	9890	3036	2932	8374	14602	1236	1456	6414	13432	3458	3626	182.605
s__Rhodothermus_profundi	1542	1652	176	5780	1922	104	1836	374	398	346	998	5188	2464	106	156	474	1146	1052	490	454	1084	790	584	294	1794	2612	2284	862	780	2092	3834	224	330	1476	3752	1032	1076	111.619
s__Salinibacter_altiplanensis	244	636	44	10570	660	52	558	84	50	136	124	4926	296	46	30	160	554	248	118	152	240	128	84	86	1396	1160	1162	118	202	970	2804	110	38	732	1772	246	480	48.2041
s__Salinibacter_ruber	988	1832	264	31848	2230	64	2200	404	202	360	562	14086	1890	82	136	510	1648	962	526	520	1146	742	514	286	3764	4798	3130	472	870	2644	7444	446	176	1024	5162	772	1538	1069.77
s__Salinibacter_sp._10B	720	2328	90	57194	2266	26	2164	182	154	194	470	23972	1452	56	58	322	1662	1052	230	268	786	506	254	216	7030	5160	4468	340	526	2670	13090	176	236	1964	7864	714	1528	350.08
s__Salisaeta_longa	594	1008	100	7840	1034	34	1052	158	78	250	288	7090	666	12	40	298	888	584	170	72	506	278	194	66	2150	2060	1892	240	246	1540	4438	144	104	1026	2492	450	680	415.828
s__Rhodothermaceae_bacterium	13322	15810	1558	35604	16650	454	18488	2342	1752	4144	7676	50224	17050	568	974	3392	10996	10360	3640	1270	10620	7654	3790	1098	16228	27396	20642	7316	6774	23182	35166	1936	2576	13546	34160	8402	9742	125.202
s__Rhodothermaceae_bacterium_RA	4716	4806	540	16618	6184	166	6698	748	940	1434	2942	21296	6362	172	322	1182	3980	4076	1676	548	4094	2702	1336	444	6126	11384	7050	2476	2540	8740	12644	780	966	4560	14360	3112	3204	45.7652
s__Bacteroidetes_bacterium_CG12_big_fil_rev_8_21_14_0_65_60_17	912	1156	110	2672	1112	34	1312	190	158	112	798	2044	1412	72	52	148	758	956	260	94	610	486	346	130	1506	1344	1698	800	324	932	4898	124	176	1378	2372	516	616	160.999
s__Bacteroidetes_bacterium_QH_10_64_37	124	358	18	10940	440	6	450	40	26	46	110	4026	228	0	10	48	476	164	52	110	184	100	24	58	1042	1002	816	102	86	386	2022	76	44	430	1472	128	294	166.792
s__Bacteroidetes_bacterium_QS_3_64_15	182	352	30	13762	420	28	342	40	24	74	172	5676	224	22	40	58	336	132	82	228	160	192	54	110	1608	1170	740	58	130	460	3102	82	56	244	1060	188	232	18.2345
s__Bacteroidetes_bacterium_SB0662_bin_6	1612	2508	174	6810	3378	38	4798	238	196	574	956	9620	2914	100	192	546	3456	1392	578	152	1694	884	678	92	3396	3562	4068	1020	710	2946	5454	158	332	5980	5200	1516	1370	77.0346
s__Aliifodinibius_halophilus	292	1584	40	26862	9662	24	1444	102	66	110	234	35340	308	12	36	166	10520	5216	270	354	2862	208	100	6402	32836	57102	13346	292	196	1314	33310	132	92	6056	75314	484	438	56.7155
s__Aliifodinibius_roseus	648	2912	126	37664	12298	88	3258	170	188	500	416	42488	690	164	190	406	18012	20018	384	462	3176	600	192	3038	64794	25952	16116	576	448	2744	54196	386	140	10580	126414	804	880	101.32
s__Aliifodinibius_saliphilus	186	1402	32	21766	6326	4	1164	88	20	86	138	27250	406	18	18	142	7480	3294	208	164	1738	114	66	4252	22758	37580	9042	208	72	1290	23894	74	54	4232	47582	308	332	45.5673
s__Aliifodinibius_sediminis	488	3312	162	34396	11346	64	2878	324	140	328	412	39656	504	98	110	324	15802	13626	324	270	2910	430	188	3668	45396	26064	15542	530	418	2958	42422	204	96	10016	89850	768	1038	117.154
s__Aliifodinibius_sp.	2620	7666	500	14870	7236	182	4532	1940	626	1370	2492	20124	6244	300	620	920	7972	8368	910	35998	3780	1854	1096	24210	20012	47218	9294	746	1640	9476	31836	1136	860	4256	31372	3024	16144	1735.1
s__Aliifodinibius_sp._WN023	324	2090	56	34038	12392	28	1710	84	52	78	258	41458	308	14	16	230	13544	9418	254	306	3688	290	58	13628	57982	112560	15410	412	246	1800	82276	52	60	7012	93020	550	484	57.6618
s__Balneola_sp.	542	4018	76	9334	2774	44	1332	170	160	324	442	10802	556	46	52	238	14098	7560	226	246	1194	468	198	680	6892	5690	4326	570	356	1476	9448	164	148	3732	21918	694	1812	250.066
s__Fodinibius_salinus	118	1076	12	15956	5742	10	758	52	30	106	138	18540	52	16	20	82	5780	3344	88	116	1534	112	32	3384	18894	33746	6670	160	68	810	20986	6	16	3990	42636	214	268	432.921
s__Gracilimonas_mengyeensis	262	1306	46	4926	1474	8	540	60	22	76	196	8224	264	18	18	86	4790	2584	106	198	472	158	46	308	4296	3964	3044	168	184	876	5666	24	76	2082	18524	224	952	202.306
s__Gracilimonas_sp._8A47	242	1308	82	3718	2330	30	768	94	88	292	198	7264	294	50	62	202	2412	1006	130	128	408	194	92	250	3002	1914	2076	138	166	678	4930	154	42	1688	9710	292	630	23.8013
s__Gracilimonas_tropica	112	1058	28	3812	1658	14	370	36	62	132	104	5068	206	14	8	118	3028	4018	54	190	426	90	50	424	2578	2246	1646	132	52	244	4050	44	48	1050	10924	214	888	120.417
s__Rhodohalobacter_barkolensis	160	582	24	3716	1204	12	418	32	26	64	104	4688	156	6	2	58	2426	804	38	80	244	110	52	220	2514	2372	1276	122	98	734	4298	40	64	1418	8896	140	502	73.6244
s__Rhodohalobacter_sp._SW132	454	1768	58	5652	2210	14	1776	128	82	296	470	7362	1012	26	64	356	5022	1850	176	304	740	412	104	318	5802	3738	4234	342	470	1568	6036	138	116	3458	19568	624	746	136.56
s__Balneolaceae_bacterium	1492	5432	320	17392	5650	88	2762	330	476	1438	864	28218	1680	160	258	508	19234	5716	456	634	1768	852	460	1120	12220	8354	8758	1132	1148	2808	17252	366	304	8188	58840	1170	3266	70.8616
s__Balneolaceae_bacterium_YR4-1	670	34322	80	127782	181282	54	7858	176	114	388	1462	153688	934	78	56	354	101904	37656	1438	832	13172	756	162	16914	114432	69000	60266	1244	1006	8654	223504	100	118	30526	537796	7856	1838	92.8506
s__Caldithrix_abyssi	874	1204	244	2198	1490	190	1208	368	308	810	480	3102	938	188	196	734	906	756	328	1418	720	574	478	832	1058	1792	2180	448	580	1562	1866	338	328	668	2086	764	1290	151.624
s__Calditrichae_bacterium	392	936	160	1310	1368	126	716	202	180	452	372	2692	630	66	162	208	848	598	312	756	350	344	260	778	1138	2572	1148	222	546	2254	1978	236	172	480	1662	424	1248	163.511
s__Calditrichaeota_bacterium	12338	24766	4278	34986	33480	1866	20918	6406	6896	10760	9168	60098	17932	2116	3044	7564	16308	13062	6994	10998	14766	10232	7684	5896	18050	30880	34886	6632	17054	34746	37760	5658	4678	13626	32634	11512	23590	2612.51
s__Candidatus_Abyssubacteria_bacterium_SURF_17	566	1484	176	1444	2510	130	1328	408	160	682	566	3314	1016	176	90	352	724	628	418	2022	730	622	414	760	966	1846	3000	286	606	1682	2624	294	174	1348	1434	716	1972	80.693
s__Candidatus_Abyssubacteria_bacterium_SURF_5	368	1134	180	1720	1280	76	652	256	188	536	318	3410	564	58	146	236	828	630	246	1302	254	452	352	426	770	1644	1986	240	572	1286	2108	356	136	866	1386	280	1396	190.338
s__Candidatus_Aerophobetes_bacterium	482	832	124	1546	1198	42	886	212	132	464	332	3864	710	68	66	162	356	428	344	1272	466	356	344	796	694	1142	956	164	772	860	1182	222	260	502	1346	480	612	145.781
s__Candidatus_Acetothermia_bacterium	1134	2946	356	6224	3296	340	3158	790	390	956	902	8470	1572	284	332	972	2770	1722	908	2938	1232	1128	740	1336	2476	3578	3790	672	1312	3512	4036	790	318	2092	4360	1548	2492	64.7454
s__Candidatus_Bipolaricaulota_bacterium	270	644	76	2228	902	64	716	230	112	206	240	2082	550	124	120	270	1206	370	384	1270	176	282	292	676	432	1136	1028	176	290	878	846	72	132	392	464	308	610	273.92
s__Candidatus_Marinimicrobia_bacterium	5380	10836	1860	12966	12682	792	9154	3656	2572	5300	4262	22068	6568	1258	1424	2852	6584	5404	3902	6924	4916	4450	3432	4130	7536	12082	14374	2946	5302	11364	14690	2294	2228	9140	12282	4632	7254	71.2548
s__Candidatus_Omnitrophica_bacterium	1972	4534	1142	5576	6014	498	2996	1438	2006	3676	1830	10256	2710	488	846	1412	3018	2456	1446	4042	1922	1966	1728	1272	2456	5060	5508	1104	2210	5192	5372	1252	1238	2706	5692	2090	4114	830.577
s__Anaerolineae_bacterium_SM23__63	1158	6170	198	14122	7486	320	4392	712	478	582	766	11512	2644	184	296	384	2640	3090	554	21540	438	718	500	8008	2498	14232	10090	296	812	5726	2704	622	602	1204	3820	2498	8800	460.817
s__Ardenticatena_maritima	1596	4086	364	11986	20882	208	5466	722	570	1132	1548	21398	9860	326	360	1014	3878	2016	1270	3298	2076	1142	830	1436	4312	14812	6940	704	2476	5604	6006	830	726	2522	10760	2396	3300	895.373
s__Chloroflexi_bacterium_RBG_13_66_10	716	1730	152	7084	3442	116	2946	414	190	248	438	6480	1184	70	196	234	1196	1380	438	2544	350	412	260	1020	1306	6150	5704	146	382	2096	1442	322	588	448	2016	1294	3078	321.497
s__Chloroflexi_bacterium_RBG_13_68_17	1506	3816	214	14410	8018	194	6286	752	336	622	738	11678	2976	130	352	444	2674	2812	736	6826	800	982	402	2058	2942	12244	12136	272	878	3618	2294	722	944	854	3276	2456	5316	346.365
s__Chloroflexi_bacterium_RBG_16_48_8	1066	3600	440	7416	4092	304	3200	658	470	1410	1106	7448	2056	374	404	408	1682	1984	604	7740	780	802	620	3132	1606	7008	5700	326	1212	3300	1664	1006	930	642	3204	2116	4508	578.979
s__Chloroflexi_bacterium_RBG_19FT_COMBO_62_14	2490	7486	552	25426	14982	792	10442	1750	1256	1210	2058	20660	5978	564	658	782	4326	5374	1594	6980	1416	1858	1076	3158	4402	23050	21372	688	1824	8986	4250	1824	2006	1752	6188	4834	11542	539.278
s__Leptolyngbya_valderiana	694	2860	224	1622	2056	32	1528	510	386	1068	450	7070	1254	90	168	368	2208	916	424	944	954	610	400	344	1624	1414	3008	488	652	1526	2578	390	176	2054	2448	638	842	1226.04
s__Deinococcales_bacterium	524	3294	256	9976	1626	356	2498	284	198	808	366	16728	416	246	256	374	1298	4244	360	14980	634	450	288	2508	7184	2304	2278	480	342	888	11284	430	226	2080	2880	522	4654	95.5938
s__Marinithermus_hydrothermalis	818	2028	192	3442	2782	112	2080	514	196	478	448	5516	1736	170	260	444	1180	1218	656	1286	840	652	398	358	2278	2094	4030	340	668	1808	4108	432	138	1590	3240	988	1762	425.706
s__Truepera_radiovictrix	896	3698	516	10452	2920	406	2952	582	560	1184	770	16008	1312	244	486	1110	2048	3554	932	15814	1030	950	744	2984	7080	2980	3232	896	1292	1392	12404	1150	438	2676	4002	1270	4636	1257.81
s__Trueperaceae_bacterium	914	5654	402	14614	3100	318	3904	582	358	998	774	23784	1126	254	400	796	2038	5032	822	25720	1072	802	552	4710	9740	4032	4412	828	934	1658	15446	804	458	3240	5208	1072	7572	144.233
s__Deinococcus-Thermus_bacterium	2056	7854	1070	16618	4096	222	5438	1058	864	1754	1456	43962	2488	474	804	1616	2216	8520	1994	44668	2508	2536	1600	7362	17156	7146	7300	1780	1708	3374	24002	2160	630	5710	7040	1970	12716	446.738
s__Oceanobacillus_sp._HTM_045	39018	231916	7792	111254	139152	2326	131962	6774	9900	21682	33098	240416	50732	4078	4968	29000	154250	63276	24158	13232	28290	30250	8238	9144	94866	86994	366480	20496	39732	117140	389352	6658	4500	318676	189590	38126	68530	724.839
s__Syntrophomonadaceae_bacterium	422	692	196	1442	846	218	916	322	170	316	322	1576	546	214	362	440	482	458	472	676	532	398	396	274	796	1128	1018	394	266	474	1592	490	218	554	1256	326	610	5956.48
s__Gemmatimonas_sp.	8636	18752	2982	48424	27782	1994	25566	6434	5114	7436	5570	68150	7700	2334	3348	9246	8996	9672	6312	732	12562	8138	4750	724	28298	19028	27512	7464	7812	18442	49206	7038	3068	24886	36410	8440	8664	75.2913
s__Gemmatimonas_sp._SG8_17	3280	8510	990	14638	16036	390	9062	1724	1814	3016	2554	22754	4448	660	626	1794	4186	5378	2658	2148	3710	2680	1762	1480	9782	10316	16586	1914	3724	10676	16118	1532	1158	4570	8942	3294	9168	18378.1
s__Gemmatimonas_sp._SG8_23	12342	76656	2142	35038	42434	562	32934	3634	1386	8132	7636	60074	10814	678	814	4172	17686	23990	3584	7100	13572	8522	3400	6438	43336	35256	63310	6724	6472	33952	53572	1042	1162	89032	51754	11516	14492	64728.6
s__Gemmatimonas_sp._SG8_28	4162	9922	1294	21240	19362	516	11632	2442	1674	3564	2614	33200	4300	632	1072	1854	5216	6898	3616	7514	4784	2828	2034	3792	13568	11228	17240	2502	3842	11330	24028	1678	1614	5530	13984	3946	10930	109.51
s__Gemmatimonas_sp._SG8_38_2	2572	6712	518	20086	9554	218	6964	1348	1008	1386	1680	27682	3154	286	426	1386	4178	3844	2586	4934	3178	1718	996	3180	12656	9854	11816	1366	1840	7810	19286	808	542	4090	8810	2588	27022	879.133
s__Gemmatimonas_sp._SM23_52	5006	13520	1076	73350	26908	470	16446	2828	1088	2454	2962	91966	6972	700	910	2816	11270	8842	7982	3220	7478	3468	2004	1488	41380	29018	38308	2818	5160	17684	56564	1632	1044	7692	23674	5734	112564	931.517
s__Gemmatimonadales_bacterium	107522	266704	37970	936944	328164	29382	349044	66008	35442	84266	72754	1020654	99704	43260	37190	42604	118864	185236	95180	25832	132458	73602	55492	19386	537676	346360	472946	94640	94558	328008	1026498	56130	75398	129180	430764	100800	181146	1468.39
s__Gemmatimonadetes_bacterium	294106	1211316	89054	2327316	1070512	62128	883232	158822	93290	265216	193256	3687230	367870	74998	100920	159912	452334	558408	223708	154162	367214	212012	145482	123758	1564908	1133732	1490020	217906	248648	1055710	2435128	190126	129552	1187348	1569708	293500	691988	1015.28
s__Gemmatimonadetes_bacterium_GWC2_71_10	908	1428	494	3736	2348	206	2072	610	438	1446	694	4772	780	280	534	454	760	1034	1062	84	1254	818	764	84	2152	1592	2206	878	840	1510	4310	928	684	810	1940	866	1050	2364.89
s__Acidithiobacillales_bacterium_SM1_46	304	956	174	706	1466	94	770	282	182	260	250	2150	500	134	110	170	794	756	374	812	340	318	202	690	1362	1570	2226	160	520	994	2058	148	294	962	2586	358	696	8856.72
s__Acidithiobacillales_bacterium_SM23_46	430	1242	174	1152	2092	52	1150	324	178	668	380	2754	840	76	202	256	1008	1044	428	2086	326	390	330	880	2012	1902	2446	304	594	1420	3008	204	276	1046	2846	508	1188	549.669
s__Kordiimonadales_bacterium_JCM_17843	416	1304	136	1314	1416	20	1280	464	182	368	312	2240	862	72	82	360	942	798	294	466	534	358	236	122	1044	662	2834	396	316	1310	2328	208	102	2288	854	486	566	250.203
s__Dichotomicrobium_thermohalophilum	2140	8656	956	21756	6066	442	5604	1418	1080	1436	1800	30742	3916	628	668	2050	5266	3744	2092	3002	2448	2306	1236	1742	32286	8990	11170	1630	2534	14424	47372	1102	632	19430	111524	2368	3228	76.051
s__Euryhalocaulis_caribicus	534	1364	160	1550	1144	84	1574	272	130	528	406	2250	642	120	70	300	706	642	288	298	490	540	218	162	1534	830	2050	330	486	956	2772	152	144	2850	2046	428	446	138.666
s__Marinicauda_sp._WD6-1	554	2180	130	4460	1426	38	1372	372	168	330	468	7228	920	98	142	432	978	928	376	266	502	386	222	204	3742	1068	2932	390	484	1618	3438	278	142	2980	1996	448	904	144.066
s__Albidovulum_xiamenense	1192	6038	294	2112	3090	112	3294	306	364	606	844	6142	1504	136	138	674	3740	1512	732	2402	742	810	428	786	2148	1906	7502	562	1106	2610	7254	256	172	6842	4278	1184	1402	213.114
s__Albimonas_donghaensis	1800	7272	546	2770	5026	110	4388	404	510	1394	1390	5606	1706	240	320	1214	5472	3070	1204	5528	1012	1392	474	2242	2502	2520	9362	1036	1684	3042	11350	390	218	9590	5270	1702	2122	432.367
s__Albimonas_pacifica	3382	15764	742	6124	9998	246	9502	766	1142	1792	2902	14392	3708	466	602	2746	12390	6420	2066	9752	2390	3118	882	4346	5632	5096	21418	2022	3786	7372	23370	878	562	21780	11590	3460	4230	76.385
s__Halovulum_dunhuangense	6572	28738	1988	12354	18972	484	17772	1722	2394	4444	5446	23944	6956	846	1062	4964	21626	11158	4168	23888	5022	5492	1870	10098	10308	9746	37986	4316	6456	14068	41060	1556	844	37510	21184	6726	9072	161.03
s__Maritimibacter_sp._55A14	1580	8496	366	4212	4832	154	5126	564	378	892	1342	8236	2118	166	240	990	5694	2620	900	9814	1220	1208	470	4086	3780	4030	20718	986	1546	4626	10920	396	218	11772	5948	1666	2626	88.6482
s__Oceanicella_actignis	8816	39466	1528	17536	23132	544	23844	1296	2082	3988	6540	39800	8850	818	1058	4650	23468	17224	5082	27436	5212	5722	1736	11494	15932	14560	58780	4528	6864	18542	60588	1582	1096	56404	28670	7356	11260	62.1166
s__Oceanicella_sp._SM1341	2010	9276	1128	3654	5930	128	5768	488	628	1278	1654	8222	2168	254	296	1498	6282	3182	1332	5200	1558	1768	584	2076	3120	2954	12774	1296	1902	4308	12736	578	260	12694	6210	2236	2534	114.511
s__Paraoceanicella_profunda	1562	7348	324	3108	4896	108	4804	492	512	962	1406	5746	2164	214	214	1274	5150	2728	1154	3394	1162	1164	370	1474	2706	2772	10102	1088	1480	3702	11156	280	174	9770	5458	1632	2154	85.7044
s__Pontivivens_insulae	456	2438	128	1176	1426	26	1372	82	148	308	428	2664	538	26	66	360	1598	890	268	2134	298	306	126	798	926	780	3460	288	386	1076	3122	112	62	3390	1362	422	808	43.41
s__Rhodosalinus_sp._E84	652	4144	148	1380	2150	56	2246	184	242	286	534	2532	882	94	54	456	2928	816	404	2850	550	610	122	1130	1222	1462	3914	470	778	1530	4320	74	98	3566	2520	896	956	69.2969
s__Roseovarius_nitratireducens	412	2350	66	782	990	14	1240	148	74	172	306	2624	640	22	102	232	886	910	280	1068	200	302	172	504	1154	830	3226	240	368	1152	2016	82	68	2516	1336	434	994	46.6556
s__Roseovarius_salinarum	476	2432	78	1684	1394	46	1314	126	104	254	464	2846	644	64	98	374	2106	630	344	1568	288	320	178	516	1434	1040	3348	274	558	1222	3628	156	90	2642	2114	450	754	62.6387
s__Roseovarius_sp.	590	3342	214	1314	1744	56	2060	246	300	542	484	2922	876	116	146	512	1978	1402	406	1460	534	602	180	660	1088	1016	3764	404	582	1338	3024	250	104	3686	1586	772	1358	497.307
s__Roseovarius_sp._HI0049	282	1846	98	618	1132	34	1124	150	94	172	352	1508	406	38	42	180	1282	506	218	900	266	358	104	474	688	720	2028	190	366	678	2436	80	64	1716	1208	460	630	79.4802
s__Rubrimonas_cliftonensis	3122	17462	866	7594	11972	288	9754	1002	1164	2176	2812	14164	4162	546	698	2736	12370	4882	2360	2558	2836	3246	1130	1310	6314	6660	23138	2168	3750	8888	26904	994	512	21506	13432	4002	5148	118.59
s__Rhodobacteraceae_bacterium_WD3A24	730	3370	224	1566	2128	66	2140	270	284	550	588	3880	1020	134	110	542	2298	1204	534	2516	560	586	278	900	1734	1696	3822	590	836	1682	4312	132	172	4164	2752	954	826	64.6975
s__Rhodobacteraceae_bacterium_WFHF2C18	270	2414	108	1694	1612	4	1264	72	148	210	360	3126	462	56	66	352	2084	524	184	974	308	352	80	472	1378	886	3046	212	504	1104	2988	50	60	2606	1978	528	742	55.83
s__Rhodobacterales_bacterium_CG18_big_fil_WC_8_21_14_2_50_71_9	1076	6798	336	3164	4800	94	3774	208	378	632	902	6148	1364	136	200	852	5200	2050	768	664	862	1098	274	368	2460	2210	9480	572	1242	3314	10726	338	110	8714	4780	1236	2024	146.623
s__Rhodobacterales_bacterium_CG_4_10_14_0_8_um_filter_70_9	804	3684	214	1498	2806	62	2126	144	278	600	628	3324	812	112	118	638	2580	1190	506	656	492	804	202	364	1284	1172	4962	372	882	1648	5010	234	90	4794	2418	748	982	50.1412
s__Rhodobacterales_bacterium_CG_4_9_14_3_um_filter_71_31	1010	5940	252	2466	4250	88	3238	288	374	568	996	4848	1160	102	160	1036	4238	1806	774	1174	864	1054	212	564	2294	2140	8292	828	1346	2940	8936	282	180	7168	4664	1118	1844	503.582
s__Ferruginivarius_sediminum	16570	50526	5114	136176	64928	1108	44174	14570	4078	8202	12168	280668	32436	2132	4192	7432	22702	24608	13222	5990	15856	12786	10994	3336	40906	49516	93950	11814	13120	42740	125406	7104	2752	45888	68906	13266	20926	72.1192
s__Limimonas_halophila	1766	4154	556	10522	6134	168	5308	1494	390	1258	1324	20690	4070	306	532	934	2200	2494	1630	730	1818	1522	1120	342	4746	6352	8898	1238	1300	4580	12014	818	320	4394	8228	1518	1812	207.441
s__Rhodovibrio_salinarum	3978	13660	1368	39960	18128	450	10142	3648	990	2194	3360	63906	7198	652	1056	1934	8372	8082	3510	1640	4254	3500	2744	1768	11258	110630	22300	3152	3376	9994	89638	1656	770	10510	89752	3444	6204	118.594
s__Rhodothalassium_salexigens	474	1226	232	828	1310	48	1024	268	182	310	350	1344	582	118	168	308	666	664	370	436	512	474	338	126	1296	812	2818	336	350	922	3322	354	122	1586	1230	450	642	332.581
s__Alphaproteobacteria_bacterium_HGW-Alphaproteobacteria-2	756	3378	216	1072	2612	78	2306	166	236	436	564	2810	1174	102	144	572	2322	1180	576	1460	602	578	214	606	1460	1206	4736	470	690	1586	4880	188	88	4044	2338	814	968	86.9582
s__Candidatus_Lambdaproteobacteria_bacterium	838	2232	462	2034	2870	116	1448	714	372	1010	760	6380	1838	176	346	588	1448	1464	862	1174	1116	956	604	318	1414	2696	3052	690	790	2334	1814	560	264	2028	1378	938	1200	51.3071
s__Candidatus_Muproteobacteria_bacterium_RBG_16_64_11	168	874	82	1276	1490	32	938	208	148	122	188	3392	798	22	62	150	516	984	382	1268	268	210	98	232	2280	1770	3106	142	142	1260	2786	146	164	982	3366	206	632	1820.36
s__Candidatus_Muproteobacteria_bacterium_RBG_16_65_31	128	892	44	806	1648	46	1208	354	68	166	214	2512	750	8	68	152	558	856	528	688	284	120	128	146	2342	2216	2884	168	400	1346	3156	24	310	704	4048	338	608	60.228
s__Candidatus_Muproteobacteria_bacterium_RBG_16_65_34	910	2450	220	2486	4138	108	2578	730	166	668	748	5850	1866	88	292	392	2122	1928	1330	2322	786	568	508	642	4488	4540	6120	536	1716	2952	5658	300	354	1276	7310	958	1462	153.808
s__Candidatus_Muproteobacteria_bacterium_RIFCSPHIGHO2_01_FULL_65_16	204	626	84	1150	1116	34	868	178	44	108	134	3132	548	22	36	86	598	604	620	538	176	138	86	160	1742	1644	2154	106	300	1104	3230	42	196	348	2328	232	552	28.7864
s__Bradymonas_sediminis	202	818	60	1978	2370	34	500	172	162	246	144	2288	464	50	202	246	782	1410	152	548	176	222	98	170	1014	674	1152	142	256	504	1186	150	58	456	928	148	462	43.6013
s__Bradymonas_sp._YN101	1602	4938	548	17642	26354	252	4018	742	2728	1718	1274	19506	2242	378	538	1232	7472	17120	1054	1980	1918	2006	776	1132	13678	5498	7198	1414	1940	3876	10108	776	408	3476	7182	1774	4028	126.181
s__SAR324_cluster_bacterium	250	682	108	1192	650	62	454	244	122	282	218	5066	556	60	102	214	486	412	282	884	312	280	210	588	924	1278	1118	134	318	656	1330	168	110	280	604	370	460	32.536
s__Sulfurifustis_variabilis	3534	12096	1446	7116	19432	796	9978	4544	2476	4868	2930	19498	7418	998	1706	3378	7052	10418	3892	7936	5350	3452	2404	1814	12208	12758	29840	2826	3986	11232	17862	2724	3124	8686	17560	5822	6576	374.483
s__Acidiferrobacteraceae_bacterium	4538	7456	1600	8278	12042	530	7490	2292	1202	3252	3502	21288	7346	896	978	1926	5712	6970	3132	3074	3756	3976	3048	1774	20146	21380	20318	2564	2398	14090	28568	3160	812	6978	36330	3800	6066	80.1442
s__Marinobacter_changyiensis	284	1184	96	1638	1026	34	1342	176	120	268	226	1150	520	30	104	284	1116	1130	322	452	604	334	182	248	1800	782	1292	802	314	740	2480	172	146	1004	930	416	768	105.825
s__Marinobacter_daqiaonensis	236	1000	52	1750	790	38	774	86	72	126	182	1332	300	14	46	136	2232	2074	214	214	272	190	98	160	2008	524	1550	182	212	534	2434	102	108	850	1060	264	514	95.1661
s__Marinobacter_salicampi	226	840	80	2726	2238	8	1114	196	98	214	136	1036	364	26	66	204	1060	662	160	292	266	186	88	166	1220	532	1426	246	178	482	5192	112	36	764	970	242	312	109.541
s__Marinobacter_sp._W62	192	1044	40	534	554	14	1616	42	38	74	140	1118	164	12	24	152	1774	1196	122	772	350	88	50	280	1464	354	1378	534	184	642	2136	24	24	812	654	414	824	43.4203
s__Tamilnaduibacter_salinus	90	624	10	26158	400	2	404	68	34	112	50	984	64	20	52	48	682	500	78	322	134	62	44	352	20956	476	694	104	42	294	1292	10	14	510	1100	112	220	76.9945
s__Arenicella_xantha	174	520	114	838	738	28	840	166	126	472	134	1956	280	20	60	250	792	344	66	452	216	184	42	458	2878	2382	1884	176	118	1234	3452	24	70	336	5148	202	514	158.549
s__Chromatocurvus_halotolerans	488	2436	158	1540	1114	16	1614	186	58	422	422	3216	392	34	68	306	2220	858	378	824	384	440	120	344	2244	1266	2676	460	692	1258	2840	106	72	3144	2662	592	1170	100.947
s__Kineobactrum_sediminis	268	1096	70	886	1084	6	1196	194	82	226	414	1896	402	44	94	214	1034	1110	590	1274	284	324	122	384	1818	698	1760	182	354	842	1698	76	94	1386	1340	506	938	136.623
s__Porticoccus_sp.	254	1342	66	1368	826	4	3812	360	78	268	168	1602	550	10	76	232	1038	692	220	1424	220	146	80	842	1008	1276	2150	266	180	918	1162	62	66	928	1398	300	2122	81.4911
s__Nitrosococcus_halophilus	3064	9964	1056	6620	8014	324	7896	1956	1054	2344	2184	13254	6046	638	928	2582	13918	4078	2176	6310	4100	2688	1686	1472	7180	10128	12868	1834	3900	10638	15366	2008	872	6142	11806	3928	5256	115.238
s__Thioflavicoccus_mobilis	612	1728	162	762	1794	82	1156	404	234	546	378	2672	1148	102	164	358	1830	798	554	2208	634	498	298	558	1154	2018	2846	322	608	2128	3066	322	136	1258	2544	518	1544	35.037
s__uncultured_Thiohalocapsa_sp._PB-PSB1	272	1158	138	848	900	30	802	238	452	356	246	1602	464	68	116	298	952	438	224	1248	336	336	314	970	728	732	1416	128	320	994	1468	192	94	1070	1186	468	754	66.1369
s__Chromatiaceae_bacterium	1922	4840	628	5944	3562	144	3058	882	506	1324	1564	7390	2438	222	316	974	4330	2858	984	7724	1914	1850	982	4026	3066	5380	5932	1066	1926	4844	5600	680	650	3594	6484	1986	4622	31.1329
s__Acidihalobacter_prosperus	572	1744	226	1250	1958	114	1448	408	180	526	354	3002	1072	90	114	414	1586	1498	416	4378	560	446	304	1290	2664	1564	3732	446	624	1186	4220	118	226	1554	2842	652	2050	23.8052
s__Alkalilimnicola_ehrlichii	1016	2964	412	3850	3408	188	2824	776	364	808	820	6766	1416	216	296	946	3312	2190	958	5494	1328	848	704	1058	5598	3496	6594	822	1016	2532	9638	516	256	3484	7838	1108	1454	895.819
s__Alkalilimnicola_sp._S0819	476	1690	174	1806	1388	42	1358	282	162	682	244	2886	598	72	154	236	1414	1080	312	1288	474	362	258	388	3412	2190	3382	344	318	1058	5390	208	116	1686	5922	434	822	312.633
s__Alkalispirillum_mobile	164	762	48	1158	950	12	594	198	48	118	160	2474	332	44	18	160	738	668	134	654	252	234	106	200	1954	958	1872	136	162	726	3036	108	58	706	2606	302	494	110.246
s__Aquisalimonas_asiatica	704	1734	228	3524	2090	88	2052	516	372	602	518	5720	1286	100	230	540	1810	1384	560	1168	894	592	398	328	5160	2418	4464	550	588	1584	7358	380	160	2322	5148	858	788	66.6111
s__Arhodomonas_aquaeolei	328	1328	128	3568	1582	72	1204	240	114	438	306	6480	738	58	116	274	1250	922	276	446	512	332	192	232	4402	2550	3302	328	362	1418	7012	244	136	1466	6480	444	662	36.5725
s__Arhodomonas_sp._KWT	338	846	126	3016	1378	24	1334	250	190	416	360	5740	730	30	144	234	684	716	246	256	550	340	146	128	3040	1906	2466	198	340	1136	4868	258	124	1102	4024	364	466	188.309
s__Ectothiorhodospira_mobilis	294	1026	122	1014	1056	38	760	206	106	266	174	2230	664	70	98	168	1176	588	172	1420	284	222	160	292	1638	1362	2178	174	260	812	2702	90	42	592	1952	274	734	89.7702
s__Halofilum_ochraceum	1374	14402	470	305220	44628	330	8340	964	532	1036	1176	396754	3546	416	410	1004	23694	25148	1964	2888	7098	1280	668	2620	181712	47372	85670	1182	1480	10018	208438	510	568	8834	78308	2462	4540	63.5465
s__Inmirania_thermothiophila	1940	6060	700	5004	6146	208	4672	1494	582	1696	1440	9168	3742	320	490	1352	4146	3826	1812	3814	2244	1902	1222	904	7882	5370	11800	1042	1718	5096	12122	934	570	6500	8186	1944	3298	49.5707
s__Nitrococcus_mobilis	2152	2434	588	4204	3562	196	3522	1096	702	1280	1140	8514	2348	280	638	1240	2500	1960	1360	1706	2676	1406	1074	442	4404	3134	5368	1298	1392	3076	8008	1038	424	2446	11474	1746	1712	36.1124
s__Spiribacter_salinus	442	812	160	2082	1170	38	842	178	204	408	310	2700	546	62	146	342	728	546	248	334	364	466	262	124	2000	1068	1954	352	300	698	3762	156	62	1166	2128	360	482	76.5121
s__Spiribacter_sp._E85	1452	5880	668	10438	6446	138	4960	1284	486	1142	942	17050	2782	274	468	1018	4460	3658	1166	1268	2254	1250	800	462	12094	8536	12382	1092	1242	4792	31412	832	434	7162	16518	1732	2278	259.792
s__Thioalbus_denitrificans	3152	12712	1078	8614	11772	354	8808	2492	1452	2100	2246	16750	7818	576	824	2086	8354	8158	2478	22208	4016	2582	1848	4364	13122	12910	20718	2172	2688	10594	21398	1796	818	11992	16900	3508	7440	214.178
s__Thioalkalivibrio_denitrificans	1048	2894	284	3736	3230	140	2952	794	298	840	702	7278	1890	136	258	650	2442	2466	1132	3376	1164	1040	634	1076	5354	2986	6012	626	1122	2896	7800	430	388	3266	6584	938	3280	204.46
s__Thioalkalivibrio_nitratireducens	500	1320	166	1342	1388	64	1242	240	158	358	344	1820	954	64	200	416	1050	778	516	2276	656	460	276	476	1234	1196	1794	234	420	1378	1906	336	248	1316	1320	606	1328	511.14
s__Thioalkalivibrio_paradoxus	408	936	64	1038	1056	50	1326	182	108	272	256	2044	702	54	100	312	702	652	434	1930	460	306	202	502	948	634	1542	296	396	850	1468	106	186	1064	1526	410	1174	1050.43
s__Thioalkalivibrio_sulfidiphilus	778	2662	274	2898	2888	180	2260	444	336	692	624	6214	1776	146	226	510	2940	2302	568	6434	1026	656	494	2192	4674	3286	5476	534	732	1892	6654	306	332	2354	6198	718	4832	270.169
s__Thioalkalivibrio_thiocyanodenitrificans	624	2390	252	2968	2476	96	2320	390	240	586	538	5360	1594	130	132	526	2200	1692	520	3884	866	562	426	910	4046	3156	4888	388	548	2408	5884	322	354	2154	5412	632	2678	211.141
s__unclassified_g__Thioalkalivibrio	368	1086	152	1898	1076	32	1104	474	180	442	308	3566	634	44	132	292	924	770	352	1038	478	348	234	368	1678	1232	1752	342	420	846	2362	166	100	1178	1688	472	980	82.942
s__Thiohalospira_halophila	204	956	52	1922	850	36	642	182	42	124	158	3546	374	14	68	66	878	776	146	3204	256	162	92	484	2174	1782	1888	116	206	724	2922	42	46	962	2730	206	914	166.033
s__Wenzhouxiangella_marina	766	2334	198	1718	2386	34	2012	252	146	636	550	2342	562	70	72	220	1784	1066	420	366	964	554	214	440	3326	1534	5036	508	626	1438	5494	80	98	3106	9106	636	1268	20.2787
s__Wenzhouxiangella_sediminis	806	3394	150	4244	3664	40	4218	352	192	414	576	4574	724	70	64	478	2168	2596	404	418	1646	596	284	1016	12276	2926	7528	600	746	1606	37092	134	120	5732	19898	882	3960	92.091
s__Wenzhouxiangella_sp.	688	2188	168	2450	1920	92	2028	260	116	506	398	3836	616	40	102	196	1056	1106	348	222	684	418	190	314	3802	1672	4560	384	744	1416	5278	94	176	2186	9506	444	1714	80.4166
s__Wenzhouxiangella_sp._C33	246	1382	50	2468	1084	16	1022	84	36	328	248	2686	368	12	44	102	852	600	112	1324	294	202	86	722	2636	1600	3150	166	344	992	3582	20	34	1960	5076	298	1382	99.3357
s__Wenzhouxiangella_sp._XN201	1712	7270	230	9088	5652	44	7482	544	226	1570	1048	11004	1232	62	196	800	3884	3018	544	420	2304	1002	452	526	15220	4888	12534	1398	962	3364	22606	352	258	12112	19838	1424	3690	176.02
s__Wenzhouxiangella_sp._XN79A	794	2602	78	1888	2298	36	3012	324	146	606	580	2130	1136	26	98	284	1862	1158	332	436	902	460	176	424	4644	4586	6230	392	624	1520	6466	106	54	3484	9356	764	5826	198.492
s__unclassified_g__Wenzhouxiangella	656	3682	76	9274	3290	46	3198	298	120	598	572	9504	692	50	84	218	2390	2416	330	280	1212	408	170	936	20352	4116	7998	434	390	1798	41312	88	90	7486	23278	658	2430	97.9745
s__Chromatiales_bacterium_(ex_Bugula_neritina_AB1)	734	1824	214	972	1926	80	1364	392	214	550	646	3446	1186	94	188	534	1234	950	558	1322	702	606	306	588	1588	1612	2892	506	656	1720	3268	300	158	2480	1974	622	734	69.959
s__Chromatiales_bacterium_21-64-14	896	2684	264	2062	3764	104	2378	750	350	886	608	5300	1734	114	278	720	2854	2132	820	3270	1186	646	466	746	4254	3410	5862	542	980	2780	6390	662	296	3112	4228	1114	1918	609.047
s__Legionellales_bacterium	408	636	134	996	542	28	444	164	54	176	244	2610	394	14	82	136	1450	338	182	420	188	420	100	978	1554	838	824	168	184	670	1252	48	46	410	828	242	292	100.355
s__Methylohalobius_crimeensis	900	2336	368	2122	2148	220	2140	612	344	924	600	7220	2170	202	276	650	2338	1464	602	4106	1108	652	604	1030	2896	2526	3866	646	706	2452	4494	536	234	1840	3636	940	1966	71.3042
s__Algiphilus_aromaticivorans	654	1118	476	3284	1334	280	1252	374	266	470	630	5172	950	166	124	300	4036	4736	750	200	494	760	688	174	5676	944	3976	494	556	506	11108	96	386	880	4038	266	732	161.869
s__Halomonas_anticariensis	520	1736	196	2572	1732	72	2214	490	288	540	446	4860	1130	84	140	460	1284	1088	510	772	726	458	246	248	2880	1882	3322	432	596	1890	4814	190	128	1994	4150	780	706	62.9773
s__Halomonas_daqiaonensis	252	1278	72	1724	968	14	1374	58	76	164	458	5136	278	20	64	198	1478	1804	214	454	308	172	124	354	1158	576	1122	316	228	744	5448	52	22	1770	3094	628	990	526.975
s__Halomonas_denitrificans	208	2508	36	458	568	14	1236	70	24	44	524	5570	176	26	12	132	1358	1632	198	1048	348	116	38	630	674	420	1152	168	118	694	5174	48	62	1936	3352	556	798	50.936
s__Halomonas_heilongjiangensis	868	2932	274	2388	1956	82	3266	582	338	450	738	9182	1070	114	298	490	1944	1966	790	1766	1060	600	276	466	1788	1718	3490	766	802	1986	4310	374	224	3736	5818	1256	1044	31.9781
s__Halomonas_ilicicola	568	876	138	918	1218	60	940	254	204	188	328	2066	734	96	192	428	776	844	412	392	526	568	284	198	886	582	1346	284	448	730	2196	396	110	1388	1392	480	398	40.707
s__Halomonas_korlensis	332	820	54	1688	708	42	1072	84	52	138	506	5878	234	22	46	698	1270	1010	304	532	374	432	104	172	1204	640	926	208	288	828	2410	152	116	1238	4098	704	610	41.5285
s__Halomonas_salina	154	1366	48	1062	880	8	1414	38	60	156	480	2800	276	8	62	152	1350	2516	202	834	306	130	42	592	1034	718	1164	286	102	818	5582	44	66	1954	3852	574	1406	77.5279
s__Halomonas_sp._3(2)	242	964	50	1792	882	28	1292	138	42	238	336	4960	262	12	32	276	1246	1514	230	494	318	212	38	300	1378	796	1060	192	302	702	4020	66	58	1718	4118	548	920	168.241
s__Halomonas_sp._LBP4	920	2824	270	4330	2670	72	3630	472	234	536	780	14848	1786	116	186	582	3490	1982	780	524	1194	800	416	386	3110	2432	4514	662	700	2738	7318	408	98	3762	7834	1368	1402	61.4653
s__Halomonas_sp._TBZ202	536	1768	158	2298	1546	26	2010	292	196	408	564	4230	1184	74	140	382	1526	1064	466	398	762	434	288	252	1952	1618	4396	472	464	1724	3966	162	54	1674	4020	932	916	327.486
s__Halomonas_urmiana	274	2012	26	962	804	30	1628	46	40	58	544	7770	208	14	26	204	1450	1762	246	1194	376	114	22	586	788	566	1488	170	66	976	5966	32	56	1902	5124	826	1166	541.213
s__Halomonas_utahensis	50	268	10	4842	664	4	270	66	10	92	22	1214	86	4	8	44	202	280	12	82	102	34	24	108	4088	2852	660	54	48	242	11416	40	4	568	1272	48	296	425.584
s__unclassified_g__Halomonas	476	1410	130	4640	1342	18	1736	370	50	210	412	2432	614	40	110	252	1708	1442	298	1226	576	320	140	754	3240	15424	1716	436	326	1028	7604	238	104	1544	3444	658	2232	66.9222
s__Halovibrio_sp._YL5-2	60	188	12	5328	548	22	124	58	10	4	56	1050	34	8	6	24	376	346	34	52	74	32	18	104	3292	4176	500	14	16	324	8390	16	26	158	904	40	324	235.699
s__Salinisphaera_halophila	266	1212	180	2934	1448	102	1270	178	64	222	284	4970	464	28	54	262	1334	1552	260	178	342	336	194	162	4360	1204	4030	138	228	896	8114	126	46	1104	7970	334	538	633.616
s__Salinisphaera_hydrothermalis	408	892	158	1324	896	60	936	188	106	188	238	2336	248	50	106	140	1172	710	240	88	368	580	212	118	2232	448	1838	300	252	422	3768	214	54	764	3452	260	332	30.8212
s__Salinisphaera_orenii	292	624	174	2330	1136	64	782	204	68	162	252	3916	438	22	74	176	1132	1332	322	56	424	248	222	84	3976	656	2200	264	522	616	6522	158	32	784	5712	250	476	743.445
s__Salinisphaera_shabanensis	264	776	116	2282	864	150	788	92	56	128	194	3700	318	48	36	74	1348	1170	238	212	276	224	194	124	3742	786	2488	222	192	372	5660	68	26	836	6178	148	340	320.198
s__Salinisphaera_sp.	512	1310	250	4812	1986	188	894	244	106	494	440	8036	390	102	64	224	3486	2918	516	562	436	548	602	272	9168	1092	4794	356	270	890	14520	104	94	806	12622	318	904	128.1
s__Salinisphaeraceae_bacterium	872	2018	714	10636	4504	422	1674	422	180	440	932	17152	776	142	142	268	7636	6834	1198	396	860	976	1164	360	22592	1282	11136	624	644	1168	33920	156	150	1688	27400	574	1808	120.849
s__Candidatus_Kentron_sp._DK	494	1126	98	780	1650	60	1078	270	718	308	376	1276	1552	62	142	470	1980	478	300	548	550	314	144	486	856	2124	1982	282	612	1384	1602	316	138	928	1132	572	676	533.914
s__Halospina_denitrificans	122	660	46	108018	4886	48	538	194	34	94	110	2844	94	38	30	76	700	1214	72	806	218	116	38	310	14756	12328	1408	106	92	434	12558	60	24	564	2182	284	546	285.645
s__Halospina_sp._K52047b	222	164	76	3094	494	6	196	84	60	220	82	536	134	14	34	30	170	302	26	64	360	116	174	334	2100	12936	346	124	40	156	4290	28	32	86	392	104	238	182.943
s__Sedimenticola_selenatireducens	798	3616	294	1658	2542	66	2752	510	214	920	744	4684	1604	86	200	388	3106	2574	494	8510	946	730	454	2922	5466	5124	5352	640	626	3424	6340	486	294	3130	6790	860	2830	127.66
s__Sedimenticola_sp.	1634	5970	392	3160	6408	70	5070	1154	476	1294	1084	9430	4032	134	292	810	5386	3778	1070	18650	1580	1010	816	7164	7234	7510	11348	856	1254	5852	10368	426	448	5268	9292	1618	5234	97.2068
s__Sedimenticola_thiotaurini	1292	5022	468	2488	4116	178	3080	870	474	1034	958	6478	2050	190	272	786	3624	3516	902	12070	1254	966	602	4960	7356	6060	9136	722	1052	4772	10094	640	398	5250	10494	1310	4012	132.57
s__Thiohalorhabdus_denitrificans	640	2374	192	5880	2484	92	1816	1068	172	374	378	9262	804	120	224	406	1396	1198	466	4182	904	456	372	886	4532	4708	4672	416	486	1600	5814	298	140	2274	3786	654	1242	216.354
s__Gammaproteobacteria_bacterium_RBG_16_51_14	282	1044	82	4500	1294	42	768	144	60	216	228	16918	604	34	72	106	5052	570	330	606	236	254	106	360	8054	1964	2764	218	162	904	5766	94	144	818	3876	272	530	121.542
s__Gammaproteobacteria_bacterium_RBG_16_66_13	656	1528	302	3704	2738	206	2074	434	194	918	564	3844	1598	190	176	344	864	1246	656	1450	440	548	354	554	1466	4158	3744	224	486	2524	1224	316	310	1286	1466	1112	1420	269.952
s__Gammaproteobacteria_bacterium_RIFCSPLOWO2_02_FULL_52_10	278	580	90	1466	512	56	406	170	112	772	316	4868	272	44	140	138	512	414	108	80	272	148	104	120	1708	534	1184	138	176	636	1102	104	98	562	1262	184	208	95.1114
s__Gammaproteobacteria_bacterium_RIFCSPLOWO2_02_FULL_56_15	682	1412	312	2412	1922	136	1222	354	306	1498	626	8182	818	92	260	258	1412	852	310	470	678	554	486	200	2608	1134	2238	436	444	1230	1702	184	148	1180	1416	664	418	143.232
s__Gammaproteobacteria_bacterium_RIFCSPLOWO2_02_FULL_61_13	1680	3644	642	5378	2956	204	3024	980	488	3766	1062	14498	1748	236	430	786	2642	2174	872	456	1514	1058	716	370	6578	2714	5432	784	1490	2696	4096	510	494	2110	4292	1332	1212	502.021
s__Gammaproteobacteria_bacterium_RIFCSPLOWO2_12_FULL_52_10	482	764	214	2156	688	54	668	264	258	780	470	6362	520	98	272	232	822	584	172	180	476	366	186	248	2604	646	1588	298	298	986	1452	256	144	1106	1400	292	266	171.541
s__unclassified_c__Gammaproteobacteria	252	1374	68	1762	758	18	1630	238	36	194	174	1050	190	46	74	120	960	1114	138	4210	520	160	50	1484	2540	11406	2806	1060	190	498	4120	74	106	818	566	240	984	137.285
s__Proteobacteria_bacterium_SW_6_67_9	108	606	28	15564	1392	4	410	56	32	64	42	21026	90	12	10	50	1332	924	74	44	304	56	32	110	7896	1786	4104	84	38	376	5710	10	40	446	3706	92	178	357.207
s__Rubricoccus_marinus	924	1874	168	3140	1728	80	1538	382	198	514	684	4694	836	82	158	432	1490	1088	440	112	884	572	408	92	1562	1382	2450	786	642	1674	3210	396	338	1532	3252	846	1074	652.649
s__Rubrivirga_marina	3064	4120	520	6142	4166	202	4872	800	460	1538	1718	9734	2880	294	360	1422	2754	2580	1154	286	2966	1908	814	284	4238	4772	4940	1984	1884	4578	8618	950	768	3150	7114	2446	2212	1465.48
s__Salinivenus_iranica	332	442	32	10568	674	2	568	68	52	100	164	5394	512	24	50	184	372	200	146	88	246	190	104	40	1612	1252	970	108	182	780	2708	58	48	458	1966	232	394	116.765
s__Salinivenus_lutea	380	632	72	14192	842	0	774	90	64	268	264	7616	802	16	52	120	760	342	120	38	280	212	184	56	1996	1608	1252	270	282	1136	3820	32	78	576	2386	436	416	223.143
s__Rhodothermales_bacterium	15526	17854	1846	35886	29298	352	18208	3836	1820	4942	12284	28696	48866	586	1144	3516	29010	13698	5672	7324	10468	10306	5574	8734	16886	30270	30340	7730	8110	22886	51944	1610	3352	14176	23806	13284	12192	38.0755
s__Spirochaetes_bacterium	1124	2878	498	3952	3070	378	3240	888	1090	1474	830	8618	1830	422	580	672	2100	1566	850	4798	1228	1036	652	2418	2526	4594	3414	618	1482	3274	3344	622	778	2600	5140	1430	2738	46.7695
s__Opitutales_bacterium	480	1420	74	2026	1398	22	852	116	90	228	296	4422	480	22	64	106	1148	334	154	374	320	260	114	148	1058	1450	1548	172	290	1288	1396	56	104	986	1674	360	1078	311.143
s__candidate_division_Zixibacteria_bacterium_SM23_81	604	854	224	1734	1210	62	1062	284	434	544	310	2606	578	88	100	532	652	402	316	632	888	298	276	268	948	1324	1590	380	414	892	2276	234	234	306	1018	636	848	87.7231
s__bacterium_BMS3Abin12	346	1416	166	1280	1514	48	1308	316	88	290	268	2834	898	52	104	118	1284	956	204	2298	476	240	182	500	2490	1926	3276	230	406	1358	3634	144	108	1062	2296	454	856	377.2
s__bacterium_BMS3Bbin10	4280	11054	812	18966	15586	944	4672	2188	694	1374	2802	72092	5310	588	464	2354	5060	4558	2942	1484	2984	2996	1218	936	8870	6958	13802	1474	2502	10566	31178	792	600	13180	6760	3972	3658	740.396
s__bacterium_HR33	7016	14042	2314	44180	34262	1120	22590	5436	2898	5624	5234	46876	8458	1660	2480	4372	7100	8340	9376	1570	9474	6044	4944	1052	22100	16114	30424	5276	8392	15158	37512	4180	3022	9850	18098	7136	8246	166.635
s__bacterium_JGI_053	1586	2214	652	7864	6506	700	4816	1158	1478	1106	878	10624	1476	612	1044	1500	1552	1504	1126	148	2710	1324	1086	100	3700	3062	3652	1460	1420	2472	9276	2042	658	6076	4580	1500	1606	2117.1
s__candidate_division_KSB1_bacterium	11946	22358	4132	29322	27692	1758	17410	5848	7100	10718	9420	55320	17380	2394	2928	5766	15526	11902	6800	12146	11562	9804	8140	7166	15354	31822	29640	6386	13268	31348	30432	6114	5504	14170	28730	10360	19650	111.939

## Sheet: map
site	EC (dS/m)
HK2	0.144
HK71	0.239
HK41	0.255
HK30	0.304
HK37	0.31
HK77	0.329
HK4	0.371
HK74	0.38
HK56	0.402
HK48	0.431
HK45	0.489
HK54	0.591
HK34	0.784
HK31	0.97
HK100	1.018
HK19	1.164
HK23	1.313
HK50	1.75
HK110	1.859
HK79	1.865
HK91	2.24
HK26	2.44
HK103	2.76
HK83	3.33
HK59	3.41
HK87	3.84
HK64	4.16
HK10	4.49
HK14	5.06
HK106	5.27
HK61	5.48
HK67	6.74
HK95	6.94
HK88	7.05
HK97	9.75
HK9	10.85
HK17	13.65
