# Supplementary material for: Eco-evolutionary strategies for relieving carbon limitation under salt stress differ across microbial clades
Source: Nat Commun. 2024 Jul 17;15:6013. doi: 10.1038/s41467-024-50368-z (PMC11255312; doi:10.1038/s41467-024-50368-z)
Supplement: Supplementary file 6 — Source Data [file 41467_2024_50368_MOESM6_ESM.xlsx]

## Sheet: Fig.1
Fig.1A							Fig.1B
EC dS/m	neg-bac %	pos-bac %	neg-arch %	pos-arch %	others %		EC dS/m	neg-bac	pos-bac	neg-arch	pos-arch
0.1435	51.095	1.79474	23.6712	0.0147483	23.4243		0.1435	100764	35394	46681.9	290.85
0.239	51.8691	2.10384	28.2837	0.0251757	17.7182		0.239	91292.4	37028.8	49780.9	443.106
0.255	50.1052	2.06706	22.4178	0.00871252	25.4012		0.255	95329.9	39327.7	42652	165.764
0.304	35.6237	5.65763	11.4644	0.0238423	47.2304		0.304	60556.9	96174.3	19488.3	405.297
0.31	45.624	3.07009	38.6381	0.015547	12.6523		0.31	86377.4	58124.3	73151.2	294.342
0.329	44.0863	2.86492	21.993	0.0279602	31.0278		0.329	83904.6	54524.8	41857	532.135
0.371	43.0851	2.36729	38.8561	0.0107458	15.6807		0.371	83014.2	45611.7	74865.9	207.044
0.38	46.6137	2.23837	39.5603	0.0109775	11.5766		0.38	91501.5	43938.6	77655.9	215.485
0.402	36.055	3.11737	22.2271	0.0155089	38.585		0.402	71889.8	62157	44318.5	309.23
0.431	36.7995	4.18499	26.4663	0.0337782	32.5154		0.431	67461.4	76719.9	48518.5	619.227
0.489	47.6881	2.72922	39.5684	0.0137802	10.0005		0.489	86618.2	49572.1	71869.9	250.296
0.591	44.4737	2.71588	21.4742	0.0166489	31.3196		0.591	78436.1	47898.7	37873.1	293.63
0.784	47.2682	3.69247	11.8431	0.0708056	37.1254		0.784	84691.1	66158.5	21219.4	1268.63
0.97	37.5838	3.94039	31.4136	0.0297042	27.0325		0.97	70355	73762.1	58804.7	556.048
1.018	46.9028	2.89057	21.0084	0.0225124	29.1757		1.018	85159.3	52482.7	38144	408.747
1.164	37.0471	4.81191	20.7109	0.0853602	37.3448		1.164	67112.8	87170.4	37518.9	1546.35
1.313	35.4964	5.37598	31.1958	0.0693522	27.8625		1.313	64235.1	97284.9	56452.7	1255.01
1.75	27.2583	9.5774	9.75119	0.0946881	53.3184		1.75	43760.2	153755	15654.5	1520.11
1.859	33.8795	4.15301	17.2873	0.0609325	44.6192		1.859	62646.8	76793.5	31966.1	1126.71
1.865	35.1218	5.11694	31.7679	0.0818562	27.9115		1.865	62438.6	90967.6	56476.1	1455.22
2.24	27.6876	9.07814	3.12239	0.0906048	60.0213		2.24	43421.6	142370	4896.74	1420.93
2.44	33.5982	6.40324	1.21261	0.0833006	58.7027		2.44	54087.2	103081	1952.09	1341
2.76	35.819	6.33438	26.3453	0.255422	31.2459		2.76	64554	114160	47480.3	4603.29
3.33	19.653	9.42166	2.43541	0.183929	68.306		3.33	32120.4	153986	3980.39	3006.09
3.41	7.84189	3.74614	0.537322	0.35585	87.5188		3.41	12056	57592.4	826.066	5470.76
3.84	11.0287	3.93722	0.6839	0.751513	83.5987		3.84	19223	68625.8	1192.04	13098.9
4.16	23.6251	8.90001	1.22122	0.344766	65.9089		4.16	38074	143432	1968.11	5556.23
4.49	29.7334	7.68069	11.5081	1.04233	50.0354		4.49	51941.4	134174	20103.5	18208.4
5.06	26.2377	11.6111	1.23619	0.616494	60.2986		5.06	39572.3	175121	1864.45	9298.11
5.27	19.7915	19.1119	1.90001	1.47411	57.7224		5.27	29445.3	284342	2826.78	21931.4
5.48	20.8944	9.87311	1.77137	0.561213	66.8999		5.48	36585.6	172876	3101.63	9826.72
6.74	31.746	9.32116	3.03968	3.23925	52.6539		6.74	53143.4	156038	5088.48	54225.6
6.94	13.7602	22.4661	1.69473	5.312	56.767		6.94	20320.2	331765	2502.68	78444.3
7.05	14.5001	18.9301	2.96153	9.23223	54.376		7.05	23095.3	301512	4717.03	147048
9.75	16.4537	20.9949	1.1263	7.37336	54.0518		9.75	25707	328021	1759.71	115200
10.85	16.4856	13.2314	13.0631	4.65403	52.566		10.85	25245.5	202622	20004.4	71270.4
13.65	8.47995	20.63	3.45532	16.7474	50.6873		13.65	12785.5	311046	5209.7	252506

## Sheet: Fig.2
Fig.2A
('NR_074790.1':0.05162,(EU374712.1:0.06578,(((MW757221.1:0.0416,('NR_157671.1':0.02782,MZ669991.1:0.03348)0.876:0.01521)0.944:0.0144,(('NR_165004.1':0.02405,('NR_109490.1':0.0508,D14432.1:0.01584)0.123:0.00888)0.998:0.01751,(((((JN798464.1:0.03725,MG601758.2:0.0318)0.969:0.01334,((((KT950748.1:0.03604,('NR_145909.1':0.0287,('NR_144703.1':0.04708,(MK774774.1:0.00915,'NR_135877.1':0.00996)0.999:0.0…
Num	Phylum	group		Fig.2B									Fig.2C			Fig.2D
MG603755.1	Thaumarchaeota	neg-arch		neg-bac		pos-bac		neg-arch		pos-bac			P = 0.0000001018						P = 0.0000366
KX863712.1	Thaumarchaeota?	neg-arch		P= 0.00000000001723				P = 0.000000000009729					neg-bac	pos-bac		P = 0.00005548		P = 0.000001474
KU290365.1	Thaumarchaeota?	neg-arch		#taxon	Genome size (Mb)	#taxon	Genome size (Mb)	#taxon	Genome size (Mb)	#taxon	Genome size (Mb)		6.44703	2.28599		neg-arch	all Thaumarchaeota taxa	pos-arch	all Euryarchaeota taxa	survey taxa
MK393915.1	Thaumarchaeota?	neg-arch		s__Acidobacteria_bacterium	3.72291	s__Actinobacteria_bacterium_QS_8_72_14	1.63451	s__Candidatus_Bathyarchaeota_archaeon_RBG_13_38_9	1.72411	s__Haladaptatus_litoreus	4.67171		1.07803	3.35968		1.72411	1.64526	4.67171	2.57101	2.57101
GU797786.1	Thaumarchaeota?	neg-arch		s__Acidobacteria_bacterium_13_1_20CM_3_53_8	6.10271	s__Aquificales_bacterium	1.16269	s__Crenarchaeota_archaeon_13_1_20CM_2_51_8	3.31156	s__Halegenticoccus_soli	4.6154		4.06547	2.61636		3.31156	2.04509	4.6154	4.09635	3.17936
JN227488.1	Thaumarchaeota?	neg-arch		s__Acidobacteria_bacterium_13_1_40CM_65_14	6.33474	s__Bacteroidetes_bacterium_CG12_big_fil_rev_8_21_14_0_65_60_17	2.89811	s__uncultured_crenarchaeote	NA	s__Haloarchaeobius_iranensis	3.76861		7.09252	2.82603		1.50411	1.77272	3.76861	1.69497	4.27464
KX023321.1	Thaumarchaeota?	neg-arch		s__Acidobacteria_bacterium_RIFCSPLOWO2_02_FULL_64_15	3.95019	s__Bacteroidetes_bacterium_QH_10_64_37	1.41653	s__uncultured_crenarchaeote_29d5	NA	s__Haloarcula_sp._JP-L23	4.20825		4.08588	3.12654		4.53081	1.6077	4.20825	1.90826	3.69258
M59144.1	Thaumarchaeota?	neg-arch		s__Acidobacteria_bacterium_RIFCSPLOWO2_02_FULL_65_29	5.50833	s__Bacteroidetes_bacterium_QS_3_64_15	2.62266	s__uncultured_crenarchaeote_57a5	NA	s__Halobacteriales_archaeon_QH_7_66_36	2.60566		2.71964	5.01439		4.97273	1.85556	2.60566	5.75149	3.1168
AB288262.3	Thaumarchaeota?	neg-arch		s__Acidobacteria_bacterium_RIFCSPLOWO2_02_FULL_67_21	4.19387	s__Bacteroidetes_bacterium_SB0662_bin_6	2.92455	s__uncultured_crenarchaeote_76h13	NA	s__Halobacteriales_archaeon_QS_1_68_20	3.3857		2.94535	6.0272		1.57728	1.57296	3.3857	1.75138	3.33235
NR_177299.1	Thaumarchaeota?	neg-arch		s__Acidobacteria_bacterium_RIFCSPLOWO2_02_FULL_67_36	6.38153	s__Longibacter_salinarum	4.40648	s__Methanofervidicoccus_sp._A16	1.50411	s__Halobacteriales_archaeon_QS_4_70_19	2.83864		2.90947	3.80568		2.64486	1.68094	2.83864	2.1784	5.44078
JF748724.1	Thaumarchaeota?	neg-arch		s__Acidobacteria_bacterium_RIFCSPLOWO2_02_FULL_68_18	4.40932	s__Longimonas_halophila	3.72997	s__Methanosarcina_barkeri	4.53081	s__Halobacteriales_archaeon_QS_5_70_15	3.21157		3.93809	4.83725		2.98978	1.63996	3.21157	3.17936	4.44364
MN703712.1	Thaumarchaeota?	neg-arch		s__Acidobacteria_bacterium_RIFCSPLOWO2_12_FULL_66_21	6.47518	s__Rhodothermaceae_bacterium	4.65322	s__Methanosarcina_horonobensis	4.97273	s__Halobacteriales_archaeon_QS_5_70_17	2.60643		3.45856	2.64066		2.83645	1.69091	2.60643	2.08874	4.0129
AB983176.1	Uncultured Archaea	neg-arch		s__Acidobacteria_bacterium_RIFCSPLOWO2_12_FULL_67_14b	5.30922	s__Rhodothermaceae_bacterium_RA	4.65322	s__Candidatus_Nitrosocaldus_cavascurensis	1.57728	s__Halobacteriales_archaeon_QS_9_67_17	2.01752		5.88314	2.95214		3.43071	2.83387	2.01752	2.95763	2.7497
MF503098.1	Actinobacteria?	neg-bac		s__Acidobacteria_bacterium_SCN_69-37	4.43272	s__Rhodothermus_marinus	3.2679	s__Candidatus_Nitrosocosmicus_arcticus	2.64486	s__Halobacterium_jilantaiense	2.95279		5.87674	2.93449		3.06028	3.44157	2.95279	4.27464	2.66878
MK530162.1	Actinobacteria	neg-bac		s__Acidobacteriia_bacterium	5.29308	s__Rhodothermus_profundi	3.13969	s__Candidatus_Nitrosocosmicus_exaquare	2.98978	s__Halobacterium_sp._DL1	2.99795		6.78886	4.03791		3.06028	1.65082	2.99795	1.7385	3.94447
MT040702.1	Actinobacteria	neg-bac		s__Acidobacterium_sp.	5.17496	s__Salinibacter_altiplanensis	2.50611	s__Candidatus_Nitrosocosmicus_franklandus	2.83645	s__Halobacterium_sp._PCN9	3.49948		1.61257	4.4407		1.23883	0.529171	3.49948	1.66114	4.28481
OP422282.1	Actinobacteria	neg-bac		s__Blastocatellia_bacterium	3.58383	s__Salinibacter_ruber	3.80211	s__Candidatus_Nitrosocosmicus_oleophilus	3.43071	s__Halobaculum_gomorrense	3.20825		3.48262	3.95777		2.95437	0.62462	3.20825	1.7674	3.69865
MW295417.1	Actinobacteria	neg-bac		s__Blastocatellia_bacterium_AA13	6.99972	s__Salinibacter_sp._10B	3.34173	s__Candidatus_Nitrosocosmicus_sp.	3.06028	s__Halobaculum_sp._WSA2	3.77577		2.05821	4.55887		2.83387	0.525966	3.77577	3.54474	3.14656
ON753954.1	Actinobacteria	neg-bac		s__Bryobacteraceae_bacterium	5.11233	s__Salinimicrobium_xinjiangense	3.76451	s__Candidatus_Nitrosocosmicus_sp._SS	3.06028	s__Halogeometricum_pallidum	4.38452		3.13718	5.02589		1.5929	0.640245	4.38452	2.57503	4.35527
NR_157671.1	Proteobacteria	neg-bac		s__Bryobacterales_bacterium	6.00907	s__Salisaeta_longa	3.39902	s__Candidatus_Nitrosopelagicus_brevis	1.23883	s__Halogeometricum_rufum	4.18712		3.74763	8.04721		1.55316	0.249792	4.18712	1.87947	3.89
NR_119100.1	Proteobacteria	neg-bac		s__Candidatus_Solibacter_sp.	3.9186	s__Aliifodinibius_halophilus	4.19251	s__Candidatus_Nitrososphaera_evergladensis	2.95437	s__Halogranum_amylolyticum	5.18569		4.3324	2.46399		1.8053	0.252228	5.18569	1.80496	3.64316
EU370951.1	Actinobacteria	neg-bac		s__Candidatus_Solibacter_usitatus	4.14855	s__Aliifodinibius_roseus	5.08224	s__Candidatus_Nitrososphaera_gargensis	2.83387	s__Halogranum_gelatinilyticum	3.77019		9.09214	1.61465		1.97259	0.412511	3.77019	2.4781	4.38154
LC734269.1	Actinobacteria	neg-bac		s__Candidatus_Sulfopaludibacter_sp._SbA4	10.0823	s__Aliifodinibius_saliphilus	3.60688	s__Candidatus_Nitrososphaera_sp._13_1_40CM_48_12	1.5929	s__Halogranum_rubrum	4.56668		2.45222	1.49649		1.59805	0.198883	4.56668	1.78905	3.78836
KM364560.1	Actinobacteria	neg-bac		s__Luteitalea_pratensis	7.48031	s__Aliifodinibius_sediminis	4.4344	s__Candidatus_Nitrosotalea_bavarica	1.55316	s__Halogranum_salarium	4.49231		2.99813	2.03354		1.68236	1.10444	4.49231	1.85316	4.3541
MK774774.1	Proteobacteria	neg-bac		s__Luteitalea_sp.	6.52235	s__Aliifodinibius_sp.	3.97294	s__Candidatus_Nitrosotalea_devanaterra	1.8053	s__Halolamina_pelagica	3.06658		8.75686	1.7052		1.69721	0.667371	3.06658	1.72005	3.16256
NR_135877.1	Proteobacteria	neg-bac		s__Acidiferrimicrobium_australe	4.07397	s__Aliifodinibius_sp._WN023	3.97294	s__Candidatus_Nitrosotalea_okcheonensis	1.97259	s__Halolamina_rubra	2.955		2.82012	2.74486		0.959641	0.703726	2.955	1.5695	3.26048
MN193331.1	Proteobacteria	neg-bac		s__Acidimicrobiaceae_bacterium	2.54088	s__Balneola_sp.	3.42879	s__Candidatus_Nitrosotalea_sinensis	1.59805	s__Halolamina_sediminis	2.83586		3.80848	3.44989		0.929155	1.08532	2.83586	2.54294	3.38368
OX250337.1	Candidatus Tectomicrobia	neg-bac		s__Acidimicrobiales_bacterium	2.92342	s__Balneolaceae_bacterium	3.01804	s__Candidatus_Nitrosotalea_sp._FS	1.68236	s__Halolamina_sp._CBA1230	3.31701		5.69837	3.91094		1.1218	0.29149	3.31701	1.84761	3.79361
KU258268.1	Candidatus Tectomicrobia	neg-bac		s__Acidimicrobiia_bacterium	2.35429	s__Balneolaceae_bacterium_YR4-1	3.83162	s__Candidatus_Nitrosotenuis_aquarius	1.69721	s__Halomarina_oriensis	4.06971		4.1824	2.98805		1.5929	0.373687	4.06971	2.92292	4.49231
KY363637.1	Actinobacteria	neg-bac		s__Actinobacteria_bacterium	1.6259	s__Fodinibius_salinus	2.86175	s__Candidatus_Nitrosotenuis_sp.	0.959641	s__Halomicrobium_zhouii	4.25033		5.86525	2.68216		1.5929	0.741841	4.25033	3.69258	3.16801
NR_074830.1	Actinobacteria	neg-bac		s__Actinobacteria_bacterium_13_1_20CM_3_68_9	2.30871	s__Gracilimonas_mengyeensis	4.66688	s__Nitrosarchaeum_koreense	0.929155	s__halophilic_archaeon	5.60538		5.89412	3.32309		2.52794	0.164795	5.60538	2.04544	3.90471
KJ599678.2	Cyanobacteria	neg-bac		s__Actinobacteria_bacterium_13_1_20CM_4_69_9	1.8633	s__Gracilimonas_sp._8A47	3.90803	s__Nitrosopumilales_archaeon	1.1218	s__halophilic_archaeon_DL31	3.64316		3.03335	4.23356		1.91166	0.617045	3.64316	1.8458	3.74471
MK396466.2	Proteobacteria	neg-bac		s__Actinobacteria_bacterium_RBG_16_67_10	1.63073	s__Gracilimonas_tropica	3.83124	s__Nitrososphaera_sp.	1.5929	s__halophilic_archaeon_LT46	5.15461		3.77645	2.67226		0.973331	1.18034	5.15461	3.1168	3.22388
NR_176487.1	Actinobacteria	neg-bac		s__Actinobacteria_bacterium_RBG_16_68_12	2.30488	s__Rhodohalobacter_barkolensis	3.59729	s__Nitrososphaera_sp._AFS	1.5929	s__halophilic_archaeon_NEN8	3.66113		3.90817	1.56893		1.75284	0.654645	3.66113	3.33235	4.31412
MK875849.1	Actinobacteria	neg-bac		s__Actinobacteria_bacterium_RBG_19FT_COMBO_70_19	2.39093	s__Rhodohalobacter_sp._SW132	5.08334	s__Nitrososphaera_viennensis	2.52794	s__Haloplanus_aerogenes	3.5052		7.17413	1.58012		1.23089	0.688171	3.5052	1.50725	3.47673
NR_118138.1	Actinobacteria	neg-bac		s__Actinomyces_sp.	2.18339	s__Caldithrix_abyssi	4.95544	s__Nitrososphaeraceae_archaeon	1.91166	s__Haloplanus_natans	3.79793		7.90694	2.44029		0.420678	1.76297	3.79793	2.9372	4.22542
MZ669991.1	Proteobacteria	neg-bac		s__Actinomycetales_bacterium	2.86557	s__Calditrichae_bacterium	2.84133	s__Nitrososphaerales_archaeon	0.973331	s__Halorubellus_sp._JP-L1	3.76446		6.96895	3.72932		0.548217	2.52794	3.76446	1.76174	4.28036
MW757221.1	Proteobacteria	neg-bac		s__Actinophytocola_sp.	5.10744	s__Calditrichaeota_bacterium	3.8131	s__Nitrososphaeria_archaeon	1.75284	s__Halorussus_salinus	4.75324		7.29845	3.6443		0.791146	1.29672	4.75324	1.56342	4.33858
MH450230.1	Proteobacteria	neg-bac		s__Agromyces_flavus	3.69241	s__candidate_division_Zixibacteria_bacterium_SM23_81	3.07491	s__Thaumarchaeota_archaeon	1.23089	s__Halostella_salina	3.73552		6.6119	5.04507		0.825498	1.63613	3.73552	5.44078	3.41907
MG271952.1	Proteobacteria	neg-bac		s__Agromyces_sp._NDB4Y10	4.07472	s__Candidatus_Abyssubacteria_bacterium_SURF_17	4.64226	s__Thaumarchaeota_archaeon_13_1_20CM_2_38_5	NA	s__Natronomonas_sp._CBA1123	2.72027		6.6119	3.71643		1.45103	1.41532	2.72027	2.19627	2.99156
MZ262885.1	Proteobacteria	neg-bac		s__Angustibacter_sp._Root456	3.83951	s__Candidatus_Abyssubacteria_bacterium_SURF_5	5.10346	s__Thaumarchaeota_archaeon_13_1_20CM_2_39_11	0.420678	s__Natronomonas_sp._F16-60	4.00436		2.99742	4.51155		1.44623	2.95437	4.00436	1.77314	4.05243
MN647626.1	Proteobacteria	neg-bac		s__Baekduia_soli	5.21225	s__Candidatus_Aerophobetes_bacterium	1.41551	s__Thaumarchaeota_archaeon_13_1_40CM_2_39_13_1	0.548217	s__Salarchaeum_sp._JOR-1	2.52337		9.17213	4.90541		1.20857	1.08105	2.52337	4.44364	3.64926
MN638853.1	Actinobacteria	neg-bac		s__Blastococcus_saxobsidens	4.53315	s__Candidatus_Acetothermia_bacterium	1.42737	s__Thaumarchaeota_archaeon_13_1_40CM_2_39_13_2	0.791146	s__Salinibaculum_litoreum	3.732		11.836	3.96029		1.38058	0.435918	3.732	4.0129	3.95214
NR_112714.1	Actinobacteria	neg-bac		s__Blastococcus_sp._CT_GayMR19	4.16305	s__Candidatus_Bipolaricaulota_bacterium	1.48064	s__Thaumarchaeota_archaeon_13_1_40CM_2_39_4	0.825498	s__Salinigranum_halophilum	4.40389		7.18431	4.03801		1.17144	0.522768	4.40389	2.01242	4.05732
OL440742.1	Actinobacteria	neg-bac		s__Conexibacter_sp._Seoho-28	1.46825	s__Candidatus_Marinimicrobia_bacterium	1.86576	s__Thaumarchaeota_archaeon_13_1_40CM_3_38_6	1.45103	s__Salinigranum_rubrum	4.97312		7.39006	4.26779		1.5929	1.85193	4.97312	2.7497	3.61906
OL440743.1	Actinobacteria	neg-bac		s__Conexibacter_woesei	6.0274	s__Candidatus_Omnitrophica_bacterium	1.51736	s__Thaumarchaeota_archaeon_13_1_40CM_3_50_5	1.44623	s__Salinigranum_salinum	4.69083		5.7795	3.91647		3.13701	1.36064	4.69083	3.17992	3.9988
NR_112713.1	Actinobacteria	neg-bac		s__Desertimonas_flava	6.22058	s__Anaerolineae_bacterium_SM23__63	4.28	s__Thaumarchaeota_archaeon_13_1_40CM_38_12	1.20857	s__Salinirussus_salinus	3.36902		5.96749	4.57655		0.929791	1.00395	3.36902	2.66878	3.59821
OL649774.1	Actinobacteria	neg-bac		s__Frankiales_bacterium	3.00966	s__Ardenticatena_maritima	3.56454	s__Thaumarchaeota_archaeon_13_1_40CM_4_38_7	1.38058	s__unclassified_f__Haloferacaceae	3.66113		9.84633	4.02809			3.43071	3.66113	1.73993	3.60953
AY360342.1	Proteobacteria	neg-bac		s__Frankiales_bacterium_YIM_75000	4.04535	s__Chloroflexi_bacterium_RBG_13_66_10	2.96089	s__Thaumarchaeota_archaeon_13_1_40CM_4_48_7	1.17144	s__unclassified_g__Halolamina	3.31701		5.44179	3.52519			1.23213	3.31701	1.32819	3.68287
AB079640.1	Chloroflexi?	neg-bac		s__Gaiella_occulta	3.02853	s__Chloroflexi_bacterium_RBG_13_68_17	3.74372	s__unclassified_g__Candidatus_Nitrosocaldus	NA	s__unclassified_g__Haloplanus	3.43599		4.70369	3.31823			1.71308	3.43599	1.63914	4.14711
NR_156918.1	Acidobacteria	neg-bac		s__Iamiaceae_bacterium_SCSIO_58843	3.71545	s__Chloroflexi_bacterium_RBG_16_48_8	3.98163	s__unclassified_g__Nitrososphaera	1.5929	s__unclassified_g__Halorussus	NA		6.47752	3.4951			1.62016		2.84329	3.4497
NR_108597.1	Actinobacteria	neg-bac		s__Ilumatobacter_coccineus	3.04198	s__Chloroflexi_bacterium_RBG_19FT_COMBO_62_14	4.01272	s__archaeon_13_1_20CM_2_51_12	3.13701	s__unclassified_g__Halostella	NA		7.89891	3.6574			1.80309		2.06424	4.19978
KY753240.1	Proteobacteria	neg-bac		s__Ilumatobacter_fluminis	4.77542	s__Leptolyngbya_valderiana	6.99135	s__uncultured_archaeon	0.929791	s__unclassified_g__Natronomonas	NA		6.13271	2.60872			0.609612		2.08643	3.69795
JX298857.1	Proteobacteria	neg-bac		s__Ilumatobacter_nonamiensis	4.28223	s__Deinococcales_bacterium	2.47027						5.66729	4.06098			1.27039		1.72927	3.58703
KU000901.2	Proteobacteria	neg-bac		s__Ilumatobacter_sp.	3.02772	s__Deinococcus-Thermus_bacterium	2.5727						3.09023	2.9955			0.740497		1.71325	3.10853
OP358486.1	Proteobacteria	neg-bac		s__Marmoricola_caldifontis	4.80623	s__Marinithermus_hydrothermalis	2.26917						8.17914	1.4203			1.35843		1.24334	3.3826
NR_144703.1	Proteobacteria	neg-bac		s__Marmoricola_pocheonensis	4.92331	s__Truepera_radiovictrix	3.2604						8.53158	3.04			1.041		3.94447	3.64531
AY215253.1	Actinobacteria	neg-bac		s__Mycobacterium_gallinarum	NA	s__Trueperaceae_bacterium	2.8428						5.86943	2.88766			0.084873		1.67745	3.30737
KX572788.3	Proteobacteria	neg-bac		s__Mycobacterium_sp._KBS0706	5.52089	s__Oceanobacillus_sp._HTM_045	3.92897						7.86834	4.34645			1.22116		4.28481	3.03753
MW367425.1	Chloroflexi	neg-bac		s__Nitriliruptorales_bacterium	2.43806	s__Syntrophomonadaceae_bacterium	1.93379						11.749	3.93379			0.661324		1.78257	4.38452
AB818959.1	Nitrospirae	neg-bac		s__Nocardioides_alpinus	4.5975	s__Gemmatimonadales_bacterium	3.47107						3.01117	4.34566			1.38362		1.79737	3.89527
KU258274.1	Nitrospirae	neg-bac		s__Nocardioides_eburneiflavus	4.99801	s__Gemmatimonadetes_bacterium	3.37456						2.37315	4.02603			1.92518		1.792	4.30927
OP080861.1	Actinobacteria	neg-bac		s__Nocardioides_euryhalodurans	4.01774	s__Gemmatimonadetes_bacterium_GWC2_71_10	2.25924						3.79264	3.86338			0.57679		1.7947	3.77497
MH166742.1	Actinobacteria	neg-bac		s__Nocardioides_ganghwensis	4.49417	s__Gemmatimonas_sp.	3.95752						2.07101	3.50961			0.980468		1.94748	4.02369
MH166741.1	Actinobacteria	neg-bac		s__Nocardioides_gansuensis	4.76603	s__Gemmatimonas_sp._SG8_17	3.95752						3.27909	3.62368			1.50782		1.71326	4.1908
NR_025776.1	Actinobacteria	neg-bac		s__Nocardioides_guangzhouensis	5.26611	s__Gemmatimonas_sp._SG8_23	3.95752						5.3391	4.14526			0.892063		1.95217	4.58863
MK112565.1	Actinobacteria	neg-bac		s__Nocardioides_halotolerans	4.85651	s__Gemmatimonas_sp._SG8_28	3.95752						7.65187	3.34493			0.870512		2.00898	4.92684
NR_159204.1	Actinobacteria	neg-bac		s__Nocardioides_immobilis	6.51872	s__Gemmatimonas_sp._SG8_38_2	3.95752						7.93621	5.75			1.50737		1.96506	3.61412
AB544079.1	Actinobacteria	neg-bac		s__Nocardioides_iriomotensis	4.71357	s__Gemmatimonas_sp._SM23_52	3.95752						9.37413	3.54328			0.449408		1.97303	4.40516
NR_044228.1	Actinobacteria	neg-bac		s__Nocardioides_sediminis	4.28425	s__Acidiferrobacteraceae_bacterium	2.28599						4.81907	2.25616			1.00913		1.88938	3.89454
AB627759.1	Actinobacteria	neg-bac		s__Nocardioides_sp._HDW12B	4.27369	s__Acidihalobacter_prosperus	3.35968						3.53488	1.10137			1.75395		1.88602	3.86675
KX064749.2	Actinobacteria	neg-bac		s__Nocardioides_sp._LS1	4.27369	s__Acidithiobacillales_bacterium_SM1_46	2.61636							3.36326			1.38893		1.91005	3.30613
MG283296.1	Actinobacteria	neg-bac		s__Nocardioides_sp._SZ4R5S7	4.75223	s__Acidithiobacillales_bacterium_SM23_46	2.82603							3.36184			2.98978		1.99216	3.61974
KT950748.1	Proteobacteria	neg-bac		s__Nocardioides_sp._zg-1230	4.26227	s__Albidovulum_xiamenense	3.12654							2.05986			1.27819		1.9725	3.42504
NR_117435.1	Bacteroidetes	neg-bac		s__Nocardioides_speluncae	5.70672	s__Albimonas_donghaensis	5.01439							2.30471			1.20857		1.97885	3.13776
MW261879.1	Verrucomicrobia	neg-bac		s__Promicromonospora_sukumoe	6.38283	s__Albimonas_pacifica	6.0272							2.33903			0.776466		2.01168	3.32886
MK559973.1	Planctomycetes	neg-bac		s__Propionibacteriales_bacterium	2.60934	s__Algiphilus_aromaticivorans	3.80568							3.87245			1.17144		1.975	3.37622
MK554526.1	Planctomycetes	neg-bac		s__Pseudonocardiaceae_bacterium	4.71903	s__Alkalilimnicola_ehrlichii	4.83725							3.35876			1.38058		1.86921	4.69489
MN555340.1	Bacteroidetes?	neg-bac		s__Pseudonocardiales_bacterium	3.79381	s__Alkalilimnicola_sp._S0819	2.64066							4.1626			1.44623		1.81824	3.52203
AB023375.1	Actinobacteria	neg-bac		s__Rubrobacter_sp._SCSIO_52909	4.5841	s__Alkalispirillum_mobile	2.95214							3.91849			1.45103		2.58375	4.84161
LC490440.1	Actinobacteria	neg-bac		s__Rubrobacter_xylanophilus	3.12431	s__Alphaproteobacteria_bacterium_HGW-Alphaproteobacteria-2	2.93449							3.40081			0.935896		1.90194	3.23845
MH669549.1	Actinobacteria	neg-bac		s__Solirubrobacter_pauli	7.1355	s__Aquisalimonas_asiatica	4.03791							3.44154			0.791146		1.76856	4.61836
NR_145909.1	Proteobacteria	neg-bac		s__Solirubrobacter_soli	9.31396	s__Arenicella_xantha	4.4407							3.44154			0.548217		2.40623	4.40418
NR_109674.1	Proteobacteria	neg-bac		s__Solirubrobacter_sp._URHD0082	6.64009	s__Arhodomonas_aquaeolei	3.95777							4.86407			0.825498		3.69865	4.15961
MK124547.1	Proteobacteria	neg-bac		s__Solirubrobacterales_bacterium	2.7085	s__Arhodomonas_sp._KWT	4.55887							3.79101			1.0555		3.02664	4.63519
MW788344.1	Proteobacteria	neg-bac		s__Solirubrobacterales_bacterium_70-9	4.42032	s__Bradymonas_sediminis	5.02589							4.28231			0.420678		1.86132	3.91581
GQ369128.3	Proteobacteria	neg-bac		s__Solirubrobacterales_bacterium_URHD0059	2.7085	s__Bradymonas_sp._YN101	8.04721							3.6688			0.368693		1.8542	4.26445
MN578142.1	Actinobacteria	neg-bac		s__Sporichthya_polymorpha	5.50015	s__Candidatus_Kentron_sp._DK	4.109							3.76033			1.36008		2.54654	3.69403
NR_119187.1	Actinobacteria	neg-bac		s__Streptomyces_thermoautotrophicus	5.01493	s__Candidatus_Lambdaproteobacteria_bacterium	2.46399							3.45669			0.871166		3.14656	4.41653
JQ958840.1	Proteobacteria	neg-bac		s__Streptosporangiales_bacterium	6.09017	s__Candidatus_Muproteobacteria_bacterium_RBG_16_64_11	1.61465							3.72462			1.90674		1.71682	4.49618
MG928499.2	Proteobacteria	neg-bac		s__Thermoleophilia_bacterium	2.07319	s__Candidatus_Muproteobacteria_bacterium_RBG_16_65_31	1.49649							2.53463			1.00372		4.35527	4.11128
MK161202.1	Proteobacteria	neg-bac		s__Thermoleophilum_album	2.20719	s__Candidatus_Muproteobacteria_bacterium_RBG_16_65_34	2.03354							4.15272			0.931996		2.13844	3.46029
NR_042722.1	Actinobacteria	neg-bac		s__unclassified_g__Nocardioides	NA	s__Candidatus_Muproteobacteria_bacterium_RIFCSPHIGHO2_01_FULL_65_16	1.7052							3.9344			1.23505		1.7467	4.40493
AB245334.1	Actinobacteria	neg-bac		s__Bacteroidia_bacterium	2.75715	s__Chromatiaceae_bacterium	2.74486							3.9124			0.613362		2.01132	3.9232
LN876481.1	Actinobacteria	neg-bac		s__Chitinophagaceae_bacterium	3.32423	s__Chromatiales_bacterium_(ex_Bugula_neritina_AB1)	7.441							1.89071			1.5929		3.89	3.82597
NR_074379.1	Chloroflexi	neg-bac		s__Ohtaekwangia_koreensis	7.24127	s__Chromatiales_bacterium_21-64-14	3.44989							2.00779			1.10097		3.64316	3.36898
LC734528.1	Proteobacteria	neg-bac		s__Pontibacter_russatus	4.96585	s__Chromatocurvus_halotolerans	3.91094							3.95881			1.18092		4.38154	3.81243
MF503624.1	Proteobacteria	neg-bac		s__Candidatus_Eisenbacteria_bacterium	3.35051	s__Dichotomicrobium_thermohalophilum	2.98805							3.44646			0.80833		3.78836	3.92851
MN099417.1	Proteobacteria	neg-bac		s__Candidatus_Rokubacteria_bacterium	4.26468	s__Ectothiorhodospira_mobilis	2.68216							4.14577			1.68888		4.3541	4.4163
LN876428.1	Proteobacteria	neg-bac		s__Candidatus_Entotheonella_factor	9.69517	s__Euryhalocaulis_caribicus	3.32309							3.63935			1.24448		3.16256	3.68875
AB000106.1	Proteobacteria	neg-bac		s__Candidatus_Entotheonella_gemina	9.94778	s__Ferruginivarius_sediminum	4.23356							4.21424			0.852867		2.57103	3.4237
AB025317.1	Actinobacteria	neg-bac		s__Candidatus_Entotheonella_palauensis	7.00354	s__Gammaproteobacteria_bacterium_RBG_16_51_14	2.67226							3.26199			0.832637		1.1986	4.31754
AB174844.1	Proteobacteria	neg-bac		s__Candidatus_Entotheonella_serta	8.97318	s__Gammaproteobacteria_bacterium_RBG_16_66_13	1.56893							3.25879			0.940486		3.26048	3.60777
MK311353.1	Proteobacteria	neg-bac		s__Chloroflexi_bacterium_CSP1-4	2.58547	s__Gammaproteobacteria_bacterium_RIFCSPLOWO2_02_FULL_52_10	1.58012							3.74665			0.92068		3.20095	4.93484
NR_025543.1	Actinobacteria	neg-bac		s__Chloroflexi_bacterium_GWC2_73_18	2.93378	s__Gammaproteobacteria_bacterium_RIFCSPLOWO2_02_FULL_56_15	2.44029							4.13752			0.985626		1.81878	2.43176
LC632422.1	Uncultured bacterium	neg-bac		s__Chloroflexi_bacterium_RBG_16_69_14	2.75941	s__Gammaproteobacteria_bacterium_RIFCSPLOWO2_02_FULL_61_13	3.72932							2.87282			3.14496		2.21517	3.25526
LC734646.1	Proteobacteria	neg-bac		s__Chloroflexi_bacterium_RBG_16_70_13	2.88714	s__Gammaproteobacteria_bacterium_RIFCSPLOWO2_12_FULL_52_10	1.403							2.6877			1.18752		2.37844	2.04094
NR_116492.1	Euryarchaeota	pos-arch		s__Chloroflexi_bacterium_RBG_16_72_14	3.76582	s__Halofilum_ochraceum	3.6443							4.98703			1.01147		1.76456	3.4755
KX752787.1	Euryarchaeota	pos-arch		s__Kallotenue_sp._CFH_73958	8.85223	s__Halomonas_anticariensis	5.04507							3.6752			1.13516		3.38368	3.59454
JF293279.1	Euryarchaeota	pos-arch		s__Kouleothrix_aurantiaca	7.79834	s__Halomonas_daqiaonensis	3.71643							3.50601			3.08138		1.73689	3.01991
NR_177399.1	Euryarchaeota	pos-arch		s__Nitrolancea_hollandica	3.8881	s__Halomonas_denitrificans	4.51155							2.62431			3.04797		1.95031	2.529
DQ256409.2	Euryarchaeota	pos-arch		s__Sphaerobacter_thermophilus	3.95836	s__Halomonas_heilongjiangensis	4.90541							3.34859			2.95423		1.90983	2.1208
L37444.1	Euryarchaeota	pos-arch		s__Thermomicrobiales_bacterium	3.25628	s__Halomonas_ilicicola	3.96029							2.62431			0.766188		2.4751	2.88866
NR_177360.1	Euryarchaeota	pos-arch		s__Cyanobacteria_bacterium_13_1_40CM_2_61_4	8.50931	s__Halomonas_korlensis	4.03801							2.62431			0.854732		3.79361	2.98294
NR_113494.1	Euryarchaeota	pos-arch		s__cyanobacterium_TDX16	15.3332	s__Halomonas_salina	4.26779										1.38973		4.49231	2.64955
NR_116493.1	Euryarchaeota	pos-arch		s__Nitrospira_japonica	2.79917	s__Halomonas_sp._3(2)	4.13										0.832406		3.16801	3.59148
NR_177382.1	Euryarchaeota	pos-arch		s__Nitrospira_moscoviensis	4.58948	s__Halomonas_sp._LBP4	3.91647										1.26623		2.68427	3.79793
NR_117280.1	Euryarchaeota	pos-arch		s__Nitrospira_sp.	3.53944	s__Halomonas_sp._TBZ202	4.57655										1.02581		2.78977	2.8809
NR_117281.1	Euryarchaeota	pos-arch		s__Nitrospira_sp._KM1	3.55591	s__Halomonas_urmiana	4.02809										0.995367		3.07277	3.90636
NR_116490.1	Euryarchaeota	pos-arch		s__Gemmataceae_bacterium	4.17924	s__Halomonas_utahensis	3.52519										0.945636		3.90471	3.77655
AB771431.1	Euryarchaeota	pos-arch		s__Planctomycetes_bacterium_ETA_A8	9.00774	s__Halospina_denitrificans	3.31823										0.921724		2.42015	3.14616
NR_117464.1	Euryarchaeota	pos-arch		s__Planctomycetes_bacterium_I41	6.83098	s__Halospina_sp._K52047b	3.344										0.746133		2.0458	2.62897
NR_126294.1	Euryarchaeota	pos-arch		s__Alphaproteobacteria_bacterium_13_2_20CM_2_64_7	6.44703	s__Halovibrio_sp._YL5-2	3.4951										0.625023		2.82086	3.6375
NR_136783.1	Euryarchaeota	pos-arch		s__Alphaproteobacteria_bacterium_RBG_16_64_48	1.07803	s__Halovulum_dunhuangense	3.6574										0.624436		3.74471	3.66762
KU356814.1	Euryarchaeota	pos-arch		s__Arboricoccus_pini	4.06547	s__Inmirania_thermothiophila	2.60872										0.919096		3.22388	3.67509
AB519798.2	Euryarchaeota	pos-arch		s__Azospirillum_brasilense	7.09252	s__Kineobactrum_sediminis	4.06098										1.45968		2.71401	3.9015
NR_114359.1	Euryarchaeota	pos-arch		s__Bauldia_sp.	4.08588	s__Kordiimonadales_bacterium_JCM_17843	2.9955										0.6997		4.31412	4.22501
AB462633.1	Euryarchaeota	pos-arch		s__Betaproteobacteria_bacterium	2.71964	s__Legionellales_bacterium	1.4203										0.545893		3.47673	4.13118
NR_117282.1	Euryarchaeota	pos-arch		s__Betaproteobacteria_bacterium_RBG_16_66_20	2.94535	s__Limimonas_halophila	3.04										1.13115		4.22542	2.91257
NR_043803.1	Euryarchaeota	pos-arch		s__Betaproteobacteria_bacterium_RIFCSPHIGHO2_12_FULL_69_13	2.90947	s__Marinicauda_sp._WD6-1	2.88766										0.604421		4.28036	3.9067
MK999986.2	Euryarchaeota	pos-arch		s__Betaproteobacteria_bacterium_RIFCSPLOWO2_02_64_14	3.93809	s__Marinobacter_changyiensis	4.34645										1.19376		4.33858	3.79434
NR_146839.1	Euryarchaeota	pos-arch		s__Betaproteobacteria_bacterium_RIFCSPLOWO2_02_FULL_67_26	3.45856	s__Marinobacter_daqiaonensis	3.93379										1.13999		3.41907	3.17849
NR_149771.1	Euryarchaeota	pos-arch		s__Betaproteobacteria_bacterium_RIFCSPLOWO2_12_FULL_62_13	5.88314	s__Marinobacter_salicampi	4.34566										1.2025		2.99156	3.28237
KT261639.1	Euryarchaeota	pos-arch		s__Betaproteobacteria_bacterium_RIFCSPLOWO2_12_FULL_62_58	5.87674	s__Marinobacter_sp._W62	4.02603										0.992785		4.05243	4.13162
KJ689298.2	Euryarchaeota	pos-arch		s__Betaproteobacteria_bacterium_RIFCSPLOWO2_12_FULL_65_14	6.78886	s__Maritimibacter_sp._55A14	3.86338										1.01975		3.64926	3.92672
GU951431.2	Euryarchaeota	pos-arch		s__Betaproteobacteria_bacterium_RIFCSPLOWO2_12_FULL_68_19	1.61257	s__Methylohalobius_crimeensis	3.50961										1.09129		3.95214	3.89363
KC918822.2	Euryarchaeota	pos-arch		s__Betaproteobacteria_bacterium_RIFCSPLOWO2_12_FULL_68_20	3.48262	s__Nitrococcus_mobilis	3.62368										1.64555		4.05732	4.2237
JQ937358.2	Euryarchaeota	pos-arch		s__Betaproteobacteria_bacterium_SCGC_AG-212-J23	2.05821	s__Nitrosococcus_halophilus	4.14526										1.69721		3.61906	3.77413
AB921215.1	Proteobacteria	pos-bac		s__Betaproteobacteria_bacterium_SG8_39	3.13718	s__Oceanicella_actignis	3.34493										1.37449		3.9988	2.955
NR_043685.1	Proteobacteria	pos-bac		s__Betaproteobacteria_bacterium_SG8_41	3.74763	s__Oceanicella_sp._SM1341	5.75										1.6366		3.59821	3.85222
NR_109516.1	Proteobacteria	pos-bac		s__Bradyrhizobiaceae_bacterium	4.3324	s__Paraoceanicella_profunda	3.458										0.645547		3.60953	3.67798
NR_115808.1	Proteobacteria	pos-bac		s__Bradyrhizobium_erythrophlei	9.09214	s__Pontivivens_insulae	3.54328										1.61739		3.68287	2.76746
NR_149280.1	Balneolaeota	pos-bac		s__Burkholderiaceae_bacterium	2.45222	s__Porticoccus_sp.	2.25616										1.24554		4.14711	3.45149
NR_118428.1	Balneolaeota	pos-bac		s__Deltaproteobacteria_bacterium	2.99813	s__Proteobacteria_bacterium_SW_6_67_9	1.10137										1.53639		3.4497	3.76437
LC191304.1	Balneolaeota	pos-bac		s__Enhydrobacter_sp._CC-CFT640	8.75686	s__Rhodobacteraceae_bacterium_WD3A24	3.36326										2.34336		4.19978	4.3509
NR_118429.1	Balneolaeota	pos-bac		s__Gammaproteobacteria_bacterium_SG8_30	2.82012	s__Rhodobacteraceae_bacterium_WFHF2C18	3.36184										2.33209		3.69795	3.7183
OM085737.1	Balneolaeota	pos-bac		s__Geminicoccaceae_bacterium	3.80848	s__Rhodobacterales_bacterium_CG_4_10_14_0_8_um_filter_70_9	2.05986										2.84239		3.58703	4.0915
HQ317905.1	Proteobacteria	pos-bac		s__Geminicoccus_roseus	5.69837	s__Rhodobacterales_bacterium_CG_4_9_14_3_um_filter_71_31	2.30471										1.75781		3.10853	4.22505
AF114783.1	Proteobacteria	pos-bac		s__Geminicoccus_sp._CPCC_101082	4.1824	s__Rhodobacterales_bacterium_CG18_big_fil_WC_8_21_14_2_50_71_9	2.33903										3.96945		3.3826	2.20974
NR_042570.1	Proteobacteria	pos-bac		s__Hypericibacter_adhaerens	5.86525	s__Rhodosalinus_sp._E84	3.87245										1.48569		3.64531	3.91845
NR_113219.1	Chloroflexi?	pos-bac		s__Hypericibacter_terrae	5.89412	s__Rhodothalassium_salexigens	3.35876										0.533557		3.30737	3.24871
AB500096.1	Proteobacteria	pos-bac		s__Hyphomicrobiaceae_bacterium	3.03335	s__Rhodovibrio_salinarum	4.1626										0.720312		3.03753	3.97099
MN794561.1	Balneolaeota	pos-bac		s__Hyphomicrobium_sp._CS1BSMeth3	3.77645	s__Roseovarius_nitratireducens	3.91849										1.2027		4.38452	3.56702
MZ262990.1	Bacteroidetes	pos-bac		s__Hyphomicrobium_sp._xq	3.90817	s__Roseovarius_salinarum	3.40081										0.681765		3.89527	2.83586
KM034744.1	Proteobacteria	pos-bac		s__Inquilinus_limosus	7.17413	s__Roseovarius_sp.	3.44154										0.395528		4.30927	2.2535
NR_028969.1	Calditrichaeota	pos-bac		s__Kofleriaceae_bacterium	7.90694	s__Roseovarius_sp._HI0049	3.44154										1.23531		3.77497	2.97254
FJ012321.1	Proteobacteria	pos-bac		s__Mesorhizobium_alhagi	6.96895	s__Rubrimonas_cliftonensis	4.86407										1.46251		4.02369	3.89306
AM691086.2	Proteobacteria	pos-bac		s__Mesorhizobium_camelthorni	7.29845	s__Salinisphaera_halophila	3.79101										1.22603		4.1908	4.01518
KY053197.1	Deinococcus-Thermus	pos-bac		s__Mesorhizobium_sp.	6.6119	s__Salinisphaera_hydrothermalis	4.28231										1.19767		4.58863	3.24305
FR733679.1	Proteobacteria	pos-bac		s__Mesorhizobium_sp._YM1C-6-2	6.6119	s__Salinisphaera_orenii	3.6688										0.752598		4.92684	3.83076
X93482.1	Proteobacteria	pos-bac		s__Methyloceanibacter_marginalis	2.99742	s__Salinisphaera_shabanensis	3.76033										1.16465		3.61412	3.90498
JN798464.1	Proteobacteria	pos-bac		s__Microvirga_massiliensis	9.17213	s__Salinisphaera_sp.	3.45669										0.789519		4.40516	3.92956
NR_165004.1	Proteobacteria	pos-bac		s__Nannocystis_exedens	11.836	s__Salinisphaeraceae_bacterium	3.72462										1.68477		3.89454	3.97756
NR_117802.1	Balneolaeota	pos-bac		s__Nordella_sp._HKS_07	7.18431	s__SAR324_cluster_bacterium	2.53463										1.19213		3.86675	2.9509
OK326927.1	Gemmatimonadetes?	pos-bac		s__Phyllobacteriaceae_bacterium_SYSU_D60010	7.39006	s__Sedimenticola_selenatireducens	4.15272										0.664088		3.30613	3.01281
OL854199.1	Gemmatimonadetes?	pos-bac		s__Phyllobacteriaceae_bacterium_SYSU_D60012	5.7795	s__Sedimenticola_sp.	3.9344										0.842471		3.61974	4.18459
NR_109748.1	Balneolaeota	pos-bac		s__Pseudorhodoplanes_sinuspersici	5.96749	s__Sedimenticola_thiotaurini	3.9124										1.11174		3.42504	4.35926
MG696673.2	Balneolaeota	pos-bac		s__Reyranella_soli	9.84633	s__Spiribacter_salinus	1.89071										1.12783		3.13776	3.13035
NR_044361.1	Balneolaeota	pos-bac		s__Rhizobiales_bacterium	5.44179	s__Spiribacter_sp._E85	2.00779										0.924268		3.32886	3.32577
KP052777.1	Proteobacteria	pos-bac		s__Rhizobiales_bacterium_L72	4.70369	s__Sulfurifustis_variabilis	3.95881										1.26676		3.37622	2.36824
NR_029113.1	Proteobacteria	pos-bac		s__Rhodoplanes_sp._Z2-YC6860	6.47752	s__Tamilnaduibacter_salinus	3.44646										1.27962		4.69489	2.87498
MK138622.1	Proteobacteria	pos-bac		s__Rhodospirillaceae_bacterium_SYSU_D60006	7.89891	s__Thioalbus_denitrificans	4.14577										1.22405		3.52203	2.00621
NR_116882.1	Proteobacteria	pos-bac		s__Rhodospirillaceae_bacterium_SYSU_D60009	6.13271	s__Thioalkalivibrio_denitrificans	3.63935										0.534624		4.84161	1.46345
NR_042491.1	Proteobacteria	pos-bac		s__Rhodospirillaceae_bacterium_SYSU_D60015	5.66729	s__Thioalkalivibrio_nitratireducens	4.21424										1.22612		3.23845	1.27824
NR_148316.1	Proteobacteria	pos-bac		s__Rhodospirillales_bacterium	3.09023	s__Thioalkalivibrio_paradoxus	3.26199										1.18161		4.61836	1.48085
NR_044436.1	Proteobacteria	pos-bac		s__Rhodospirillales_bacterium_URHD0017	8.17914	s__Thioalkalivibrio_sulfidiphilus	3.25879										1.18507		4.40418	1.27239
NR_044397.1	Proteobacteria	pos-bac		s__Skermanella_aerolata	8.53158	s__Thioalkalivibrio_thiocyanodenitrificans	3.74665										1.30615		4.15961	2.2878
NR_114723.1	Proteobacteria	pos-bac		s__Skermanella_pratensis	5.86943	s__Thioflavicoccus_mobilis	4.13752										1.37007		4.63519	2.09588
KY781162.1	Proteobacteria	pos-bac		s__Skermanella_stibiiresistens	7.86834	s__Thiohalorhabdus_denitrificans	2.87282										1.17637		3.91581	1.44316
NR_043525.1	Proteobacteria	pos-bac		s__Sorangium_cellulosum	11.749	s__Thiohalospira_halophila	2.6877										1.17111		4.26445	2.1558
MF782425.1	Proteobacteria	pos-bac		s__Sphingomonadales_bacterium	3.01117	s__unclassified_c__Gammaproteobacteria	NA										2.67884		3.69403	3.16482
NR_137232.1	Proteobacteria	pos-bac		s__Sphingomonas_edaphi	2.37315	s__unclassified_g__Halomonas	NA										1.70816		4.41653	2.33023
NR_148577.1	Proteobacteria	pos-bac		s__Sphingomonas_sp.	3.79264	s__unclassified_g__Thioalkalivibrio	NA										0.564807		4.49618	3.98041
KX922679.2	Proteobacteria	pos-bac		s__Sphingomonas_sp._HDW15C	2.07101	s__unclassified_g__Wenzhouxiangella	NA										2.99291		4.11128	4.89669
FN296231.1	Cyanobacteria	pos-bac		s__Sphingomonas_sp._URHD0007	NA	s__uncultured_Thiohalocapsa_sp._PB-PSB1	4.98703										1.08378		3.46029	4.3318
NR_109490.1	Proteobacteria	pos-bac		s__Sphingosinicella_sp._CPCC_101087	3.27909	s__Wenzhouxiangella_marina	3.6752										1.55082		4.40493	5.19257
NR_151963.1	Rhodothermaeota	pos-bac		s__Stella_sp._ATCC_35155	5.3391	s__Wenzhouxiangella_sediminis	3.50601										1.52638		3.9232	1.97228
NR_136497.1	Rhodothermaeota	pos-bac		s__Steroidobacter_agariperforans	7.65187	s__Wenzhouxiangella_sp.	2.62431										1.68102		3.82597	4.58084
MG601758.2	Proteobacteria	pos-bac		s__Steroidobacter_cummioxidans	7.93621	s__Wenzhouxiangella_sp._C33	3.34859										0.798641		3.36898	2.08595
AB079382.1	Deinococcus-Thermus	pos-bac		s__Steroidobacter_soli	9.37413	s__Wenzhouxiangella_sp._XN201	2.62431										1.21271		3.81243	2.57436
NR_108457.1	Proteobacteria	pos-bac		s__unclassified_g__Mesorhizobium	NA	s__Wenzhouxiangella_sp._XN79A	2.62431										1.25684		3.92851	3.98062
HF541879.1	Proteobacteria	pos-bac		s__unclassified_o__Rhizobiales	NA	s__Rhodothermales_bacterium	3.21575										0.609743		4.4163	3.8358
KY353937.1	Proteobacteria	pos-bac		s__uncultured_Defluviicoccus_sp.	4.81907	s__Rubricoccus_marinus	4.43044										1.03808		3.68875	3.77899
NR_118031.1	Proteobacteria	pos-bac		s__Xanthobacteraceae_bacterium	3.53488	s__Rubrivirga_marina	4.98107										0.672927		3.4237	3.46533
NR_042198.1	Proteobacteria	pos-bac		s__bacterium_HR12	1.76203	s__Salinivenus_iranica	3.40536										1.43595		3.42795	3.60355
NR_104912.1	Proteobacteria	pos-bac		s__bacterium_HR39	1.99258	s__Salinivenus_lutea	3.55										1.12035		1.20736	3.30813
NR_074790.1	Proteobacteria	pos-bac		s__bacterium_HR40	2.89213	s__Spirochaetes_bacterium	2.89953										1.18556		1.24938	3.14599
NR_118425.1	Proteobacteria	pos-bac		s__Terrabacteria_group_bacterium_ANGP1	2.85553	s__bacterium_BMS3Abin12	2.50611										1.24707		0.75864	3.93055
KM093857.1	Proteobacteria	pos-bac		s__uncultured_bacterium	NA	s__bacterium_BMS3Bbin10	3.18412										0.581484		0.965738	3.9143
MK909903.1	Proteobacteria	pos-bac		s__Opitutus_sp.	3.94563	s__bacterium_HR33	2.94481										1.11875		4.31754	3.27855
MH718301.1	Proteobacteria	pos-bac		s__Pedosphaera_sp.	3.49638	s__bacterium_JGI_053	1.3757										0.550174		1.68693	3.63375
NR_137220.1	Proteobacteria	pos-bac		s__Verrucomicrobia_bacterium	2.73716	s__candidate_division_KSB1_bacterium	5.02559										1.96684		3.60777	3.70247
ON965478.1	Proteobacteria	pos-bac		s__Verrucomicrobia_subdivision_3_bacterium	4.13631	s__Opitutales_bacterium	2.31405										1.04144		4.93484	4.64804
MF618255.1	Balneolaeota	pos-bac															1.39861		2.07693	2.97057
MH279471.1	Balneolaeota	pos-bac															1.99632		2.43176	3.81132
KY344792.2	Proteobacteria	pos-bac															1.44305		1.32568	3.35296
D14431.1	Proteobacteria	pos-bac															1.15276		3.25526	3.34623
KU517707.1	Bacteroidetes	pos-bac															1.86169		1.99819	3.54572
AF217498.1	Bacteroidetes	pos-bac															1.8218		2.04094	2.1124
NR_116762.1	Bacteroidetes	pos-bac															1.56235		3.4755	3.27496
D14432.1	Proteobacteria	pos-bac															2.00112		3.59454	3.6267
NR_163655.1	Proteobacteria	pos-bac															1.07998		3.01991	3.74217
MG773787.1	Proteobacteria	pos-bac															1.4129		2.529	2.25364
NR_113053.1	Bacteroidetes	pos-bac															1.32958		2.1208	4.2044
NR_037114.1	Proteobacteria	pos-bac															1.19649		2.88866	3.92673
NR_109654.1	Bacteroidetes	pos-bac															2.20209		2.98294	3.32012
NR_157684.1	Bacteroidetes	pos-bac															1.79224		2.64955	3.50665
AY531235.1	Bacteroidetes	pos-bac															2.17427		3.59148	3.10594
NR_044260.1	Bacteroidetes	pos-bac															1.55948		3.79793	3.0802
MN491938.1	Proteobacteria	pos-bac															1.87684		2.17657	3.66542
LK022802.1	Proteobacteria	pos-bac															1.73821		1.70678	4.47632
NR_117798.1	Proteobacteria	pos-bac															1.48614		1.72997	5.05806
NR_028011.1	Proteobacteria	pos-bac															2.16273		1.633	3.8611
OP602341.1	Proteobacteria	pos-bac															1.88128		2.8809	3.32216
OP344293.1	Proteobacteria	pos-bac															1.49962		3.90636	3.57835
NR_117934.1	Rhodothermaeota	pos-bac															0.590897		3.77655	3.33202
NR_117935.1	Rhodothermaeota	pos-bac															1.29637		3.14616	4.6154
NR_044496.1	Rhodothermaeota	pos-bac															0.916573		2.62897	3.72171
KM192219.1	Proteobacteria	pos-bac															1.31618		0.622569	3.69531
NR_136790.1	Proteobacteria	pos-bac															1.09436		0.512945	4.97312
NR_103952.2	Proteobacteria	pos-bac															1.46804		0.928936	3.31312
LC062790.1	Proteobacteria	pos-bac															1.28841		0.394893	2.19879
GU129079.1	Firmicutes	pos-bac															2.64486		3.6375	2.64729
NR_137364.1	Proteobacteria	pos-bac															1.06693		3.66762	2.95193
EU837269.1	Proteobacteria	pos-bac															1.36623		3.67509	2.83864
NR_025661.1	Proteobacteria	pos-bac															3.2245		2.02977	2.44905
NR_025014.1	Proteobacteria	pos-bac															3.89007		3.15188	2.89124
NR_074692.1	Proteobacteria	pos-bac															3.06028		3.9015	2.57331
MT626561.1	Proteobacteria	pos-bac															2.53897		2.22192	1.23149
NR_102479.1	Proteobacteria	pos-bac															1.92582		4.22501	3.3857
EU374712.1	Proteobacteria	pos-bac															1.4425		1.95774	2.06882
NR_043873.1	Proteobacteria	pos-bac															1.0418		4.13118	1.38498
DQ022077.1	Deinococcus-Thermus	pos-bac															0.95717		2.10783	2.31943
MT420469.1	Deinococcus-Thermus	pos-bac															0.716049		1.97636	1.71137
NR_136878.1	Proteobacteria	pos-bac															1.39238		2.91257	2.60566
NR_152707.1	Proteobacteria	pos-bac															1.45375		2.04181	1.5127
MN493783.1	Proteobacteria	pos-bac															1.36977		3.20339	2.35971
OM441927.1	Proteobacteria	pos-bac															0.907549		3.9067	3.60458
																	1.50588		3.79434	1.48821
																	1.57381		3.17849	1.96497
																	1.60047		2.54244	2.51804
																	1.41627		3.28237	1.88302
																	1.53435		4.13162	1.48771
																	1.6103		3.92672	2.1
																	1.21019		1.71179	2.73601
																	1.25682		1.51358	2.64016
																	1.60328		3.89363	2.83274
																	3.21669		1.85937	3.05316
																	2.11276		4.2237	2.20321
																	2.34426		3.77413	1.7293
																	1.45138		2.31629	2.24925
																	1.36473		1.60756	1.7522
																	1.26061		2.955	2.60643
																	1.53086		3.85222	3.21157
																	1.63622		3.67798	2.08038
																	1.61997		1.02854	2.17807
																	1.61859		4.0645	1.62763
																	1.61021		2.49072	1.55287
																	1.59571		3.36956	2.17279
																	1.63318		3.39392	2.63122
																	1.60913		2.76746	1.78633
																	1.6214		3.45149	2.21298
																	1.60746		3.76437	1.90369
																	1.68093		2.44999	1.74528
																	1.33471		2.50851	1.49726
																	0.791224		2.12616	2.28466
																	0.913215		4.3509	1.77446
																	0.388115		2.7917	0.947951
																	0.979455		1.86082	1.51752
																	1.07293		3.7183	3.27837
																	0.914759		4.0915	2.63319
																	1.44772		1.92091	2.34856
																	1.57346		1.71838	2.01752
																	1.54019		4.22505	3.29164
																	1.82454		1.85841	1.92276
																	0.826649		1.74975	2.43832
																	1.77667		1.73102	2.23095
																	2.22758		2.47807	1.66329
																	1.62357		2.20643	1.25891
																	1.37039		3.12738	2.51076
																	2.02262		4.56388	1.56597
																	2.03164		3.13023	1.16227
																	1.47456		4.55349	1.8913
																	0.984039		4.13734	2.88259
																	2.04358		4.90719	1.3408
																	1.37039		3.91409	2.41905
																	2.57931		4.57491	2.72312
																	1.47833		4.21147	3.34345
																	2.65852		4.48757	3.58493
																	2.07456		5.01756	5.60538
																	2.57931		4.94111	3.5491
																	0.73296		5.42789	3.77364
																	1.70887		4.09648	3.52933
																	2.03305		4.06655	4.60607
																	1.07498		4.14282	3.879
																	1.58485		4.15434	4.37218
																	1.28987		4.16624	3.83832
																	0.415216		4.13981	4.01965
																	0.920938		5.01861	3.8842
																	0.832393		4.56045	3.62017
																	1.09483		2.39464	4.17621
																	0.766341		4.0682	3.81356
																	0.664958		4.07397	3.93822
																	0.715243		4.06196	4.01208
																	0.582125		4.16485	4.36621
																	0.830007		3.982	3.85343
																	1.48777		4.01438	3.78932
																	1.16784		4.12969	3.47334
																	0.813197		4.12282	2.91184
																	1.3682		4.00362	1.11187
																	1.15976		4.04946	3.6767
																	0.871294		3.9718	2.42744
																	2.44531		4.07265	2.58936
																	1.81537		4.08497	1.61123
																	1.90883		3.98922	2.33338
																	0.81844		4.0917	1.99486
																	1.21344		4.2341	1.70044
																	1.452		4.08122	1.50625
																	1.66492		4.18856	1.9906
																	0.769486		4.0826	2.50274
																	1.35455		3.84214	3.24107
																	0.956536		4.07794	3.00401
																	0.751702		4.1989	2.6776
																	2.56676		4.0923	3.94124
																	1.38568		3.90715	4.26135
																	1.004		4.08005	3.87336
																	0.837806		4.08361	2.46839
																	0.81482		4.07463	3.00969
																	0.697485		4.0699	4.86523
																	0.670792		4.10248	4.45915
																	0.812057		4.07842	3.87937
																	0.956928		4.07611	4.19145
																	0.934909		4.07893	3.88855
																	1.09007		4.04321	3.87139
																	1.18417		4.02887	3.54807
																	0.959641		4.15797	3.50679
																	0.922306		4.16051	4.13314
																	0.859987		4.01107	3.90935
																	1.5939		4.11022	4.14043
																	0.918577		4.09568	3.30715
																	0.996535		4.12399	4.54443
																	1.28293		4.09415	4.66568
																	1.99393		4.00594	3.73552
																	0.883129		4.1215	4.11701
																	1.05049		4.12604	3.50731
																	1.42472		4.07528	3.61003
																	1.27334		4.09127	3.59298
																	1.36488		4.03416	3.17588
																	1.52269		4.05356	3.58228
																	1.20287		3.96825	2.66102
																	0.819148		4.0449	5.07289
																	1.0752		4.07965	3.71546
																	1.00938		3.99833	4.61448
																	0.884242		3.87073	3.51122
																	1.27911		4.00686	4.56649
																	0.94932		4.07752	3.50309
																	1.13495		4.06409	3.65469
																	1.1764		4.08538	4.9607
																	1.26801		3.9788	3.04447
																	1.19623		4.08166	3.31667
																	1.22871		4.0792	4.11183
																	1.56336		4.07757	3.75751
																	1.58511		3.97212	3.49092
																	2.17142		4.08598	3.66843
																	1.83483		1.77009	3.63076
																	1.72073		2.20974	4.89113
																	1.22397		2.48972	4.08767
																	1.24049		4.50117	3.7263
																	1.45303		3.91845	3.77926
																	1.45234		3.24871	3.58983
																	1.45829		3.97099	4.00178
																	1.09495		3.56702	3.66608
																	0.662951		2.83586	4.25655
																	1.58767		3.28369	3.61966
																	1.45427		2.2535	5.03856
																	2.11671		2.97254	4.46737
																	2.86796		1.89015	3.86856
																	1.64952		4.22385	4.31831
																	2.28024		2.27983	3.76372
																	0.888144		1.90945	3.93395
																	1.27777		2.68664	4.75324
																	1.29771		2.62754	3.74523
																	1.14648		2.11342	2.42968
																	0.866454		3.89306	4.90498
																	1.40661		4.92684	4.38241
																	1.25693		4.45896	3.45206
																	1.46073		2.45173	3.74989
																	1.32718		2.33148	3.31606
																	1.70984		3.73847	4.40389
																	1.33232		1.81916	4.41308
																	1.92221		4.01518	3.46493
																	1.78907		3.12241	3.66113
																	1.61756		2.16581	3.0517
																	1.79297		2.08572	2.90442
																	1.34983		2.29859	3.35967
																	0.664523		2.05248	4.74282
																	0.747926		2.38853	5.15461
																	1.29646		2.49451	4.18492
																	1.05612		3.24305	4.21727
																	0.713647		3.83076	3.90747
																	0.602505		3.90498	3.65072
																	1.82475		3.92956	3.60532
																	1.88823		2.54354	3.7344
																	0.956613		3.97756	4.842
																	1.32496		2.9509	3.62994
																	1.39026		2.33714	3.52066
																	2.35631		1.96122	3.32569
																	1.67563		3.01281	3.6227
																	2.683		4.18459	3.32121
																	1.95088		4.35926	3.4793
																	3.18363		3.13035	5.82283
																	3.5154		1.69512	3.40661
																	1.19871		1.35651	3.37818
																	1.98711		1.29365	3.61285
																	2.73803		1.89036	3.41621
																	4.89599		1.4815	4.67447
																	1.88319		1.34075	3.77809
																	3.88461		1.97379	4.26302
																	1.5937		2.25909	3.94245
																	1.91303		1.82596	4.52154
																	1.68894		2.62923	2.56434
																	0.815889		2.03757	2.84144
																	1.14822		2.01782	3.34359
																	1.8002		2.17329	4.1968
																	1.17603		1.59282	1.83071
																	1.09963		2.38296	1.72344
																	1.30781		2.76833	3.43251
																	0.794822		2.15317	3.85527
																	1.48753		2.04817	2.79159
																	0.691606		1.76231	2.57442
																	0.790177		0.786381	1.40416
																	1.25952		0.928769	1.87733
																	1.20607		1.23113	2.53568
																	1.79157		1.2062	2.9333
																	1.85971		3.32577	1.78863
																	1.12169		2.2733	1.8954
																	1.68433		1.16163	1.52552
																	1.43664		0.850372	1.87782
																	0.921343		0.883132	2.1199
																	0.896087		0.825701	3.25845
																	2.01589		0.637942	2.34422
																	1.40606		1.34426	1.62763
																	0.931464		0.766874	2.4681
																	2.21484		0.822059	2.69899
																	1.11668		0.893784	2.50937
																	1.69996		0.382865	2.56189
																	0.91417		1.41254	2.57385
																	0.721752		0.865782	3.11084
																	1.04195		0.628209	2.4444
																	1.20125		1.05757	4.00436
																	1.54216		0.673667	3.35154
																	1.83582		0.523733	3.67496
																	1.45725		0.655981	3.18286
																	0.878357		0.729384	3.78434
																	1.39031		0.428287	2.52337
																	0.583245		0.925397	4.89392
																	1.69963		0.336176	5.31681
																	1.21972		0.25829	2.36491
																	1.45858		0.422936	4.20149
																	1.21834		0.215229	4.33459
																	1.174		0.16284	3.999
																	2.41225		0.269915	4.04855
																	3.34452		0.532132	3.89689
																	2.62286		0.408808	3.56169
																	2.60711		0.546193	3.25527
																	1.97958		0.37804	3.4807
																	2.15765		0.306358	3.48711
																	2.40855		0.137797	4.45073
																	2.5025		2.20119	4.69083
																	1.01479		1.5935	2.6606
																	1.28685		2.36824	2.43505
																	0.925875		2.87498	2.42211
																	0.610368		0.709831	3.0942
																	0.69798		2.00621	4.34848
																	1.0409		0.662884	3.32903
																	1.06951		0.815638	2.76822
																	1.19668		1.46345	3.48711
																	1.1219		1.27824	3.56169
																	1.52142		0.652532	3.4807
																	0.936365		1.48085	2.62839
																	1.55708		0.581882	3.79862
																	1.33336		1.27239	2.96502
																	0.724609		2.2878	3.45203
																	0.660113		2.09588	4.09566
																	1.08714		0.526182	2.73087
																	1.54644		1.44316	3.23017
																	1.30611		0.758571	3.5603
																	1.15451		1.48085	3.73236
																	1.23575		2.1558	4.06971
																	0.827553		3.16482	2.61766
																	1.59826		2.33023	3.10882
																	0.25061		2.71391	4.16263
																	1.27969		2.22323	3.36902
																	1.28504		1.95242	3.49948
																	1.64591		2.65404	3.24592
																	0.824127		1.97713	3.77577
																	1.37478		1.55773	4.55677
																	1.80719		1.49543	3.37964
																	1.6832		1.49713	3.20793
																	0.748719		1.4823	3.52198
																	0.8417		1.61075	2.89061
																	0.868033		1.79446	3.7881
																	1.09708		1.65805	3.90668
																	1.1632		1.99421	3.99432
																	0.818201		1.89611	3.70698
																	0.828454		3.98041	4.40856
																	1.13615		1.48083	4.56299
																	0.743464		3.55955	4.52868
																	1.15023		4.77206	4.117
																	2.41205		1.24723	3.76446
																	0.889489		2.44611	4.37218
																	0.777662		2.6088	4.93083
																	1.03224		1.84465	3.1615
																	1.04233		1.61691	4.11183
																	0.683388		2.47589	2.98309
																	0.921428		1.99988	2.81855
																	0.959454		1.92773	4.05165
																	0.830603		1.91314	3.39584
																	1.09056		4.89669	3.66966
																	1.04116		2.60614	4.01327
																	0.731049		2.14043	3.92899
																	1.05297		2.6087	1.95399
																	1.26156		2.41461	1.79032
																	1.05477		1.9288	2.3678
																	0.996782		4.3318	3.34025
																	1.07723		1.89417	1.2431
																	1.07938		4.29135	0.761354
																	0.916025		5.19257	0.894474
																	1.26733		1.88578	0.758925
																	1.025		3.32952	4.99457
																	1.08682		4.2759	4.55201
																	0.959185		1.80987	3.19381
																	1.11172		1.55648	3.21168
																	0.79237		1.71224	3.74657
																	1.10552		1.72915	3.37713
																	0.811566		1.11857	4.27796
																	1.16784		1.66608	4.84219
																	0.813197		1.45696	4.25875
																	1.20426		1.97228	4.48015
																	1.01		1.56252	5.19903
																	0.858842		1.52081	5.33631
																	0.852569		1.16481	2.85981
																	1.58726		1.49491	2.77952
																	0.910386		1.54672	2.36896
																	1.07127		1.76262	3.4904
																	1.02415		1.58882	3.77809
																	2.57267		1.86877	3.87888
																	3.96134		2.21069	3.06752
																	0.268528		4.58084	3.77473
																	0.276566		2.08595	2.81354
																	1.10542		1.99045	3.14119
																	0.752422		2.02296	3.96141
																	1.24558		2.68778	4.17022
																	0.888949		2.18176	3.02467
																	1.84177		2.14131	3.38035
																	1.45678		0.988769	3.99624
																	1.53529		0.258312	4.15805
																	1.91029		1.96533	3.30121
																	1.66143		2.57436	5.08724
																	1.50135		3.98062	2.44737
																	1.67777		3.8358	2.32622
																	1.52064		3.77899	3.07802
																	1.27856		1.47625	2.88038
																	2.0532		2.36235	3.04113
																	1.75354		0.207909	2.94034
																	1.89198		2.06253	2.89391
																	1.62129		1.28868	3.58887
																	1.89722		0.644825	4.27069
																	1.92102		1.62914	4.23511
																	1.06437		2.35134	5.1666
																	0.469668		1.10041	3.36741
																	0.837479		1.96656	3.08099
																	1.81847		0.478535	2.81594
																	1.73143		1.9724	3.09817
																	1.49705		0.581015	2.75232
																	1.17236		0.530115	3.12271
																	2.26093		1.75248	4.53713
																	1.87685		2.27922	3.02182
																	1.46446		2.14862	1.65053
																	2.11263		1.46535	3.93958
																	0.810631		1.49834	3.94015
																	1.24937		0.885114	3.94003
																	0.793905		2.70174	3.93656
																	0.923971		2.36004	2.4824
																	0.76879		0.752164	2.13641
																	0.884521		0.737977	2.5416
																	0.837897		1.08806	2.19481
																	1.39005		1.70339	2.33584
																	1.09549		1.02549	2.2595
																	1.21821		3.46533	2.92908
																	1.34353		2.90457	2.6122
																	0.777672		2.48988	1.5854
																	2.28187		2.23979	3.42642
																	1.6944		2.18589	1.62269
																	1.78487		1.96086	1.33722
																	1.27797		1.92212	3.06352
																	1.84022		2.09824	3.79862
																	2.13882		3.24377	3.9048
																	1.92661		2.17254	4.02725
																	1.58056		1.50797	4.66706
																	4.16882		2.77668	4.06725
																	2.69182		1.90951	5.19519
																	1.63766		2.30665	3.92628
																	1.83032		1.80121	2.65668
																	1.28809		2.8514	3.73245
																	1.87506		2.08984	5.67467
																	1.47012		2.21245	3.05805
																	0.907931		3.43709	3.7199
																	0.508258		1.51075	3.42175
																	1.51177		2.22564	3.94713
																	1.18954		2.45484	4.12534
																	0.872856		2.31269	3.72771
																	0.662927		1.8537	4.52891
																	0.677388		1.93039	4.53347
																	0.861128		2.05385	1.78447
																	0.75386		2.24884	1.54195
																	0.982384		3.48988	2.24324
																	1.09875		1.57154	4.2547
																	1.05735		1.61623	3.84647
																	0.973331		1.52517	4.7042
																	0.939394		1.56012	5.09732
																	1.43717		2.44503	4.14655
																	1.10382		3.60355	4.71011
																	0.761755		3.30813	4.05525
																	1.13557		3.14599	4.06518
																	0.985225		1.51314	5.03526
																	1.70545		3.93055	2.33928
																	2.56519		0.773563	7.27939
																	2.5738		0.997332	6.27052
																	1.37701		1.2514	2.29104
																	1.83099		1.75495	3.33691
																	1.96944		2.1644	3.49203
																	1.54469		0.994889	5.68225
																	0.836605		2.03363	2.709
																	0.965025		1.80726	3.3168
																	1.47972		1.72433	3.11219
																	1.50687		1.44372	2.82888
																	0.777589		1.28561	3.32012
																	1.12563		1.47594	2.46699
																	1.20565		1.63265	2.05978
																	1.38352		0.826841	2.23647
																	1.58106		1.50169	2.42856
																	1.8561		1.40237	2.43269
																	1.62146		2.00194	3.06574
																	0.940307		3.9143	3.03749
																	0.826854		1.85491	3.55049
																	0.699232		1.42162	1.01319
																	1.80468		1.43031	3.58983
																	1.09831		1.92067	5.05868
																	1.34049		1.86682	3.96547
																	6.90564		1.67412	4.61164
																	1.60774		1.92242	4.39468
																	0.711881		1.78567	4.35251
																	1.48382		2.02917	4.75788
																	1.6966		1.52282	3.21408
																	1.29855		2.06593	4.75414
																	1.22132		1.86899	4.46194
																	2.09427		2.04314	4.59805
																	1.65911		1.96198	3.89482
																	1.905		3.27855	4.01225
																	2.50152		3.63375	3.16963
																	0.878524		3.16472	4.62494
																	0.829513		1.92634	3.66837
																	1.4916		3.70247	2.94151
																	1.80037		4.64804	5.31776
																	0.952912		2.97057	2.53396
																	0.862508		3.81132	3.66113
																	1.70892		3.35296	4.59454
																	1.2258		3.34623	2.00623
																	0.713357		3.54572	2.8429
																	1.55292		2.1124	2.53213
																	1.17811		3.27496	3.26064
																	1.21922		3.6267	3.28972
																	1.10919		3.74217	4.03195
																	1.00352		2.25364	4.06849
																	1.07655		4.2044	3.06342
																	1.07612		3.92673	3.43599
																	1.3473		3.32012	3.83989
																	1.13814		1.01808	4.74342
																	1.07876		1.06978	3.83667
																	1.41484		3.40804	4.8247
																	1.42675		0.603189	4.86013
																	1.33076		1.07592	3.96636
																	1.07952		0.890663	3.59652
																	1.23024		1.7516	3.8546
																	1.24206		1.47131	5.05107
																	1.48726		0.711459	3.04123
																	1.19575		0.208261	4.31216
																	1.24451		1.17114	3.73965
																	1.18121		1.1703	4.73943
																	1.1583		3.50665	3.91018
																	1.28315		3.46637	4.77136
																	1.21157		1.9282	3.88495
																	1.5161		1.70913	3.72198
																	1.25704		5.0886	4.60176
																	1.18844		0.800413	4.90641
																	1.37645		3.10594	5.44358
																	1.48007		3.0802	3.62256
																	1.63846		1.71998	3.766
																	1.41201		3.66542	4.19038
																	1.36129		3.73558	4.21755
																	1.53211		4.47632	4.39933
																	1.60925		1.86183	4.44569
																	0.858709		3.33827	3.99356
																	1.22928		2.09083	3.70063
																	1.17934		2.22733	3.65228
																	1.19479		1.8496	4.16763
																	0.560281		1.33465	4.20867
																	0.626496		1.61565	3.9861
																	1.18067		2.18303	3.21435
																	1.22192		1.46527	3.85106
																	1.08707		3.0465	3.85723
																	1.32928		2.26677	3.40819
																	1.81619		2.74833	3.4447
																	0.70135		2.42422	2.72753
																	1.59207		1.93041	3.65514
																	1.66816		1.04391	3.81033
																	1.14098		2.08695	3.62188
																	1.43901		1.81289	3.22715
																	1.47334		3.10878	4.03256
																	1.27374		2.45019	3.27591
																	1.08869		1.68112	4.04932
																	1.49902		3.69609	3.45091
																	1.59977		2.01258	3.90276
																	1.29874		1.84795	2.85396
																	0.990328		1.6484	2.70339
																	1.48996		1.30094	3.89401
																	1.2489		2.4129	3.72072
																	1.58964		3.31818	3.17913
																	1.54332		2.66775	2.78769
																	1.2089		2.31798	4.07817
																	1.32297		2.26595	5.96989
																	1.48256		1.70597	3.72886
																	1.69741		3.08605	6.04736
																	1.6078		1.65644	4.0729
																	1.56857		2.0742	4.37671
																	1.47334		2.57212	4.18799
																	1.17667		3.0244	3.68574
																	1.23024		1.87704	3.68574
																	1.08869		2.13562	2.80547
																	1.23859		3.64019	4.25269
																	1.12021		1.14123	5.5064
																	1.25204		2.52986	5.58697
																	1.55848		2.00075	4.54132
																	1.09433		1.12355	3.36006
																	1.11745		2.2856	3.38351
																	0.930456		2.43413	3.75949
																	1.64221		1.82002	3.95701
																	2.34178		1.8319	5.03606
																	1.16288		2.14039	4.35591
																	0.891692		1.97514	5.08647
																	1.28061		1.7516	4.31678
																	2.16127		2.41802	2.10378
																	2.15056		1.83657	4.81835
																	2.58433		1.74816	3.76993
																	1.03968		1.39863	4.46181
																	1.53052		1.80823	3.57497
																	1.1116		1.67278	3.17426
																	1.27553		2.05585	4.60825
																	1.15883		1.55511	3.02439
																	1.60011		2.55713	3.97702
																	1.10481		1.78855	1.16483
																	1.31574		2.4087	1.10567
																	1.16106		2.13959	1.1692
																	1.94114		2.29083	1.15213
																	1.10377		2.3423	1.13058
																	1.53202		1.5618	1.17185
																	1.98584		2.11511	3.28193
																	1.11479		2.35773	3.74809
																	1.07337		2.1242	3.36788
																	1.55772		2.24086	4.06952
																	3.21026		1.60406	3.45516
																	1.97363		2.00052	3.54062
																	3.11326		2.50729	3.64965
																	0.988157		1.69616	3.94972
																	1.33904		2.15696	3.57595
																	1.35995		2.12551	3.54273
																	1.05917		1.80028	3.53283
																	1.3631		2.44262	3.54152
																	1.18037		3.10048	3.72747
																	1.043		2.30897	3.65363
																	1.28905		2.82792	3.69506
																	1.55787		2.66686	3.5596
																	2.52134		1.95487	3.42162
																	1.6701		2.53027	3.56706
																	1.42186		2.66992	3.59116
																	0.592254		2.30653	3.66252
																	1.15981		1.80847	1.33715
																	1.54494		1.42991	1.48159
																	0.958671		2.24744	1.11228
																	1.35025		2.32835	3.37107
																	1.56284		2.05206	2.37309
																	1.16949		1.99156	2.18136
																	0.933057		2.13231	0.654471
																	1.17036		1.03042	3.26852
																	1.27874		2.38397	1.16098
																	0.65246		2.51233	2.27638
																	1.46666		2.79451	1.47623
																	0.591493		1.2033	2.43065
																	1.48515		1.81099	2.03099
																	1.18897		2.11892	2.32703
																	0.938689		2.34804	2.30932
																	0.985681		2.43108	2.05969
																	1.41149		2.03259	2.4956
																	1.41446		2.50853	3.53133
																	1.16643		1.61764	2.38235
																	2.52232		2.14077	3.10218
																	1.48371		1.28977	3.50221
																	1.49178		1.821	3.45608
																	2.06663		1.43968	3.49867
																	1.74048		2.06308	3.4497
																	1.01928		1.87975	3.45549
																	0.970273		2.97399	3.74451
																	1.21203		2.37433	3.45755
																	1.65833		2.10382	3.49867
																	4.0391		2.136	3.68083
																	1.55315		2.39047	3.49908
																	1.6503		1.83869	3.53041
																	1.8514		2.83869	3.50462
																	1.74948		1.86483	3.50022
																	1.70568		1.1301	3.5006
																	1.5981		2.58204	3.68347
																	1.4365		2.14281	3.51528
																	1.85425		2.34014	3.53102
																	1.64937		1.85344	3.23578
																	1.96033		2.94606	3.23748
																	1.8149		2.00773	3.23531
																	1.64601		2.12445	3.23517
																	1.59792		1.8554	3.23341
																	2.14644		2.48159	3.23827
																	2.01009		3.81606	3.23365
																	1.23624		2.05618	4.64179
																	2.0279		2.15634	3.28712
																	1.93365		2.07759	3.87175
																	1.93121		2.2738	3.91427
																	1.93412		2.17111	4.0322
																	1.97048		1.6423	3.26138
																	1.96612		1.81359	3.76861
																	1.49914		2.15977	3.77019
																	1.34592		2.06439	4.00987
																	1.84029		2.36835	3.89664
																	1.90469		1.81088	3.75498
																	1.93033		2.57832	3.42449
																	1.70457		2.2347	2.77686
																	1.80317		2.16783	3.78254
																	1.991		2.41223	3.73596
																	1.38412		3.83968	3.13682
																	2.02077		3.03258	3.28459
																	1.96547		2.34238	3.89408
																	1.94687		2.72109	4.86976
																	2.04739		1.68161	4.27217
																	1.96944		2.47933	5.18569
																	1.08123		1.98613	2.95279
																	1.5888		3.1109	4.85702
																	2.6204		2.98934	3.96348
																	1.36307		2.13727	3.03055
																	2.32471		2.18268	4.18712
																	0.991503		3.6807	4.49544
																	2.42438		2.12811	3.52931
																	1.79768		2.32658	3.1841
																	1.93132		2.09432	3.72347
																	2.62025		1.52134	4.25033
																	2.01254		2.17605	4.56668
																	1.00771		2.27465	3.16063
																	1.00348		2.04732	3.61627
																	1.95769		2.46599	4.10815
																	0.958533		4.26097	3.20825
																	1.93735		3.08802	4.2837
																	2.65625		1.93465	4.67171
																	1.30344		3.06006	3.83092
																	1.14999		1.97116	4.20979
																	2.00019		2.68848	3.17602
																	1.38827		2.59213	3.47786
																	2.25021		2.80178	3.66685
																	1.35957		2.61705	3.16418
																	1.3959		2.65145	3.3625
																	1.36859		2.67827	3.94831
																	2.76988		2.64005	3.42504
																	1.82445		2.59534	4.01518
																	2.02659		1.63852	4.2886
																	1.61641		1.70356	2.43353
																	0.430945		1.55492	2.97246
																	3.55892		1.6909	3.61124
																	3.76951		1.58689	2.73292
																	1.54107		1.49746	3.05815
																	1.65358		1.54824	2.92472
																	2.11381		2.08976	1.94214
																	1.03359		1.75225	1.84846
																	1.75331		2.11108	1.98702
																	1.4993		2.30132	4.33734
																	0.916857		1.82624	3.55859
																	2.04167		1.64057	2.69562
																	1.67466		1.63013	2.57101
																	1.11572		1.15752	3.17936
																	1.77505		1.52261	4.27464
																	2.0324		2.01378	3.69258
																	1.44326		2.92067	3.1168
																	1.03419		3.04429	3.33235
																	0.762958		2.25355	5.44078
																	1.55075		1.80394	4.44364
																	1.4514		1.66054	4.0129
																	1.00846		2.19777	2.7497
																	0.875923		2.44878	2.66878
																	1.07967		2.57017	3.94447
																	1.1765		2.65217	4.28481
																	0.907468		2.7442	3.69865
																	0.836782		1.46745	3.14656
																	1.2519		1.45718	4.35527
																	2.18688		1.53756	3.89
																	1.67746		1.65754	3.64316
																	0.404015		2.93811	4.38154
																	0.997237		1.48954	3.78836
																	0.926478		1.42649	4.3541
																	0.902423		2.25459	3.16256
																	1.1613		5.05806	3.26048
																	1.40707		3.59264	3.38368
																	1.10678		0.876065	3.79361
																	1.23595		1.24783	4.49231
																	1.23142		1.09512	3.16801
																	1.16135		1.61746	3.90471
																	1.40916		1.12007	3.74471
																	1.40536		1.31358	3.22388
																	0.746585		1.63035	4.31412
																	1.23016		1.07516	3.47673
																	0.867062		1.35805	4.22542
																	1.16999		1.06688	4.28036
																	1.37084		2.20171	4.33858
																	0.954546		1.16607	3.41907
																	1.49398		0.918203	2.99156
																	0.774987		0.666542	4.05243
																	1.00938		1.80669	3.64926
																	1.21085		1.20437	3.95214
																	0.812021		1.64309	4.05732
																	0.940081		1.93765	3.61906
																	0.990453		1.67908	3.9988
																	1.18615		1.61871	3.59821
																	1.02356		1.44177	3.60953
																	1.41054		1.8075	3.68287
																	1.22132		1.40091	4.14711
																	2.32299		1.22581	3.4497
																	1.13913		1.17381	4.19978
																	1.24247		1.84471	3.69795
																	0.761667		1.50453	3.58703
																	0.834238		1.32494	3.10853
																	0.804251		1.6106	3.3826
																	0.714898		1.29755	3.64531
																	1.28438		1.12204	3.30737
																	1.0039		1.72245	3.03753
																	0.994903		1.22691	4.38452
																	0.87742		0.814077	3.89527
																	1.39596		1.32025	4.30927
																	1.29884		1.19569	3.77497
																	0.913653		1.18088	4.02369
																	1.34445		1.0618	4.1908
																	1.32932		1.98447	4.58863
																	1.31231		1.09884	4.92684
																	0.917869		1.60259	3.61412
																	1.73009		1.71427	4.40516
																	2.70393		1.62926	3.89454
																	0.989646		1.83035	3.86675
																	1.73707		1.2605	3.30613
																	2.57425		1.71367	3.61974
																	1.46667		1.93131	3.42504
																	1.68925		0.995066	3.13776
																	0.881893		1.29286	3.32886
																	0.906843		1.84174	3.37622
																	2.91784		0.935834	4.69489
																	1.34805		1.36237	3.52203
																	1.29994		1.08114	4.84161
																	1.49267		1.12893	3.23845
																	1.91556		1.05273	4.61836
																	0.761939		1.59808	4.40418
																	1.94071		1.63215	4.15961
																	1.91239		1.23629	4.63519
																	1.32745		2.08941	3.91581
																	1.22153		1.19271	4.26445
																	1.47913		1.00764	3.69403
																	1.42197		0.972382	4.41653
																	1.40412		1.41206	4.49618
																	1.16183		1.4148	4.11128
																	1.92842		1.33861	3.46029
																	1.29768		1.88758	4.40493
																	1.02877		1.36321	3.9232
																	1.11113		1.91283	3.82597
																	1.65799		1.59028	3.36898
																	1.29498		1.26305	3.81243
																	0.88281		1.30528	3.92851
																	1.40269		0.781876	4.4163
																	0.797337		1.66898	3.68875
																	0.990923		1.93795	3.4237
																	1.12444		1.6127	4.31754
																	1.47623		1.39363	3.60777
																	1.3879		1.67324	4.93484
																	0.856931		1.07672	2.43176
																	0.640319		1.12256	3.25526
																	0.520154		1.27932	2.04094
																	1.05134		0.897432	3.4755
																	0.839798		1.97888	3.59454
																	0.73295		1.59441	3.01991
																	1.07082		1.91184	2.529
																	1.85207		1.32686	2.1208
																	1.28612		1.38233	2.88866
																	0.882075		1.63891	2.98294
																	1.05985		1.22487	2.64955
																	1.34363		1.24702	3.59148
																	0.91653		0.777458	3.79793
																	0.923311		1.5134	2.8809
																	1.58558		1.50802	3.90636
																	0.611141		1.89152	3.77655
																	1.08063		1.88807	3.14616
																	1.38272		1.1423	2.62897
																	1.08533		1.0724	3.6375
																	0.71141		1.2983	3.66762
																	1.32858		1.63516	3.67509
																	1.92733		1.4961	3.9015
																	1.36271		1.13918	4.22501
																	1.90112		1.76921	4.13118
																	0.962433		0.710946	2.91257
																	1.07381		1.45814	3.9067
																	1.16609		1.53425	3.79434
																	0.784066		1.70232	3.17849
																	1.12518		0.834643	3.28237
																	0.888227		1.66935	4.13162
																	0.54134		1.45945	3.92672
																	0.744511		1.24048	3.89363
																	1.51791		1.02167	4.2237
																	1.12924		1.70086	3.77413
																	1.34432		2.48326	2.955
																	1.06454		1.40123	3.85222
																	1.67833		1.59075	3.67798
																	0.751292		1.5526	2.76746
																	1.81887		1.05289	3.45149
																	1.2266		1.27	3.76437
																	0.862981		1.08644	4.3509
																	1.22185		1.34692	4.0915
																	2.0265		1.72055	4.22505
																	1.25779		1.66589	2.20974
																	1.84724		1.1541	3.91845
																	0.58637		1.6323	3.24871
																	0.679088		1.90149	3.97099
																	2.17319		1.28706	3.56702
																	1.36475		1.21227	2.83586
																	2.39819		1.33126	2.2535
																	1.8446		1.80894	2.97254
																	2.00767		1.02537	3.89306
																	2.15539		1.93995	4.01518
																	1.61181		1.93779	3.24305
																	2.10215		1.57674	3.83076
																	0.241157		1.78136	3.90498
																	1.26551		1.21421	3.92956
																	2.05298		2.02695	3.97756
																	1.60525		1.57852	2.9509
																	0.693896		1.30062	3.01281
																	1.19534		1.35631	4.18459
																	1.18576		1.44073	4.35926
																	0.650552		0.881127	3.13035
																	1.66423		1.67439	3.32577
																	1.77819		1.4789	3.98041
																	1.62583		1.53177	4.89669
																	1.62191		1.1352	4.3318
																	1.63972		1.81763	5.19257
																	1.58734		1.2371	1.97228
																	1.66599		1.65136	4.58084
																	1.75573		1.31858	2.08595
																	1.56021		1.74437	2.57436
																	1.82853		1.18312	3.98062
																	1.3567		1.89134	3.8358
																	0.866128		1.35824	3.77899
																	0.699383		1.66952	3.46533
																	1.00719		0.893797	3.60355
																	0.271225		1.32276	3.30813
																	0.352273		0.871531	3.14599
																	0.303494		1.57083	3.93055
																	0.3933		1.16659	3.9143
																	1.02589		1.67143	3.27855
																	1.28021		1.56226	3.63375
																	1.2228		1.79994	3.70247
																	1.69094		2.03097	4.64804
																	1.92361		1.81528	2.97057
																	1.46736		1.08519	3.81132
																	0.726794		1.23163	3.35296
																	1.0595		0.812166	3.34623
																	0.848647		1.13253	3.54572
																	0.851462		1.93564	2.1124
																	0.627087		1.64162	3.27496
																	1.20413		1.84252	3.6267
																	0.86345		1.17983	3.74217
																	0.856542		1.62802	3.92673
																	0.784639		1.4002	3.32012
																	0.895247		0.874813	3.50665
																	1.11662		1.6967	3.10594
																	1.073		1.33794	3.0802
																	0.762947		1.78475	3.66542
																	1.09802		1.08045	4.47632
																	1.28471		0.73865	5.05806
																	0.777637		1.24468	3.8611
																	1.00491		1.83791	3.57835
																	0.821793		1.41872	3.33202
																	1.06611		1.67425	4.6154
																	1.00336		1.41344	3.72171
																	1.20775		1.51951	3.69531
																	1.20945		1.25118	4.97312
																	0.593966		2.06572	3.31312
																	0.445788		2.55003	2.72312
																	0.290821		1.02631	3.58493
																	0.299591		1.23769	5.60538
																	0.559994		1.81249	3.5491
																	0.632596		1.7332	3.77364
																	0.363089		1.10474	3.52933
																	0.509279		1.47734	4.60607
																	0.598819		3.8611	3.879
																	0.197182		3.32216	4.37218
																	0.41784		3.57835	3.83832
																	0.543424		1.38268	4.01965
																	0.537038		1.41169	3.8842
																	0.655983		1.88333	3.62017
																	0.715139		1.69829	4.17621
																	0.731872		1.25706	3.81356
																	0.903051		1.12617	3.93822
																	0.733336		1.83813	4.01208
																	0.687192		0.993817	4.36621
																	0.679009		1.38472	3.85343
																	0.674188		1.79031	3.78932
																	0.576203		1.10945	3.47334
																	0.541894		1.04612	4.26135
																	0.849		2.03463	3.87336
																	1.10487		2.23055	2.46839
																	1.12006		1.99007	3.00969
																	0.88117		1.28086	4.86523
																	0.895508		1.32868	4.45915
																	1.1269		1.19961	3.87937
																	0.685481		1.30967	4.19145
																	0.95442		1.21362	3.88855
																	0.933824		1.11963	3.87139
																	1.11221		1.46004	3.54807
																	0.891609		1.23825	3.50679
																	1.11595		1.00802	4.13314
																	0.977759		0.968666	3.90935
																	0.652961		1.05909	4.14043
																	0.519761		2.08498	3.30715
																	0.804482		0.617632	4.54443
																	2.11571		1.43866	4.66568
																	1.8053		3.33202	3.73552
																	1.59805		1.32289	4.11701
																	1.55316		1.80554	3.50731
																	1.97259		2.50623	3.61003
																	1.57728		2.52433	3.59298
																	1.55678		2.51582	3.17588
																	2.34186		2.61711	3.58228
																	2.83645		1.99526	2.66102
																	0.757834		2.54723	5.07289
																	0.614746		1.16636	3.71546
																	0.439092		2.59135	4.61448
																	0.873113		1.84701	3.51122
																	0.88288		2.78219	4.56649
																	0.839885		2.47008	3.50309
																	0.792549		2.27777	3.65469
																	0.948518		2.56553	4.9607
																	0.690691		0.602417	3.04447
																	0.826747		4.6154	3.31667
																	0.910982		3.72171	4.11183
																	0.913814		3.69531	3.75751
																	1.09606		4.97312	3.49092
																	0.780896		2.19546	3.66843
																	0.73287		1.71492	3.63076
																	0.795921		3.31312	4.89113
																	2.59472		1.87194	4.08767
																	1.81486		0.572429	3.7263
																	0.771289		0.95655	3.77926
																	1.42062		0.661323	3.58983
																	0.733366		0.397623	4.00178
																	0.899665		0.565289	3.66608
																	1.05499		2.19879	4.25655
																	0.828933		2.64729	3.61966
																	0.94835		2.95193	5.03856
																	0.751332		2.83864	4.46737
																	0.608635		2.44905	3.86856
																	0.729226		2.89124	4.31831
																	0.810077		2.57331	3.76372
																	2.26063		1.23149	3.93395
																	1.48553		3.3857	4.75324
																	1.55005		2.06882	3.74523
																	2.16623		1.38498	2.42968
																	2.15261		2.31943	4.90498
																	1.58722		1.71137	4.38241
																	2.04173		2.60566	3.45206
																	2.69117		1.5127	3.74989
																	1.8727		2.35971	3.31606
																	2.19387		3.60458	4.40389
																	2.17194		1.48821	4.41308
																	1.06539		1.96497	3.46493
																	1.34384		2.51804	3.66113
																	1.32012		1.88302	3.0517
																	1.19449		1.48771	2.90442
																	1.28648		2.1	3.35967
																	1.03711		2.73601	4.74282
																	2.86559		2.64016	5.15461
																	1.22381		2.83274	4.18492
																	1.22068		3.05316	4.21727
																	1.03562		2.20321	3.90747
																	1.09008		1.7293	3.65072
																	1.53888		2.24925	3.60532
																	1.35567		1.7522	3.7344
																	1.56405		2.60643	3.62994
																	1.17027		3.21157	3.52066
																	1.1132		2.08038	3.32569
																	1.37276		2.17807	3.6227
																	0.990543		1.62763	3.32121
																	0.981928		1.55287	3.4793
																	0.918195		2.17279	5.82283
																	1.1812		2.63122	3.40661
																	1.16414		1.78633	3.37818
																	1.01672		2.21298	3.61285
																	0.984704		1.90369	3.41621
																	1.3712		1.74528	4.67447
																	0.651027		1.49726	3.77809
																	1.14308		2.28466	4.26302
																	1.0525		1.77446	3.94245
																	0.757381		0.947951	4.52154
																	0.871306		1.51752	2.56434
																	1.09615		3.27837	2.84144
																	0.83116		2.63319	4.1968
																	1.16492		2.34856	4.00436
																	1.0071		2.01752	3.35154
																	0.649944		3.29164	3.67496
																	0.773597		1.92276	3.18286
																	0.757212		2.43832	3.78434
																	1.16653		2.23095	2.52337
																	0.745493		1.66329	4.89392
																	1.00209		1.25891	5.31681
																	1.13354		2.51076	2.36491
																	1.36478		1.56597	4.20149
																	1.0633		1.16227	4.33459
																	1.00588		1.8913	3.999
																	0.973505		2.88259	4.04855
																	1.01916		1.3408	3.89689
																	1.08852		2.41905	3.56169
																	1.14772		1.73761	3.25527
																	1.03063		2.72312	3.4807
																	0.98017		2.91322	3.48711
																	1.01915		1.54315	4.45073
																	0.757807		2.24311	4.69083
																	1.16788		1.41417	2.6606
																	0.975918		1.50909	2.43505
																	0.751004		2.19624	2.42211
																	1.38633		1.66494	3.0942
																	1.22836		2.15746	4.34848
																	0.716993		1.22441	3.32903
																	1.88977		0.871603	2.76822
																	1.84817		1.43994	3.48711
																	0.649944		2.00133	3.56169
																	1.03063		1.36714	3.4807
																	1.00588		2.05918	2.62839
																	0.757212		1.99049	3.79862
																	0.757381		2.19952	2.96502
																	1.14342		1.92143	3.45203
																	1.17836		2.01726	4.09566
																	1.64526		1.1873	2.73087
																	2.04509		1.69895	3.23017
																	1.77272		1.61969	3.5603
																	1.6077		1.88148	3.73236
																	1.85556		3.16388	4.06971
																	1.57296		1.71474	2.61766
																	1.68094		1.91964	3.10882
																	1.63996		1.80986	4.16263
																	1.69091		2.14458	3.36902
																	2.83387		1.82766	3.49948
																	3.44157		1.56135	3.24592
																	1.65082		1.63256	3.77577
																	0.529171		1.76738	4.55677
																	0.62462		1.63057	3.37964
																	0.525966		1.4192	3.20793
																	0.640245		2.28214	3.52198
																	0.249792		2.91541	2.89061
																	0.252228		1.64081	3.7881
																	0.412511		2.06152	3.90668
																	0.198883		1.57073	3.99432
																	1.10444		2.03384	3.70698
																	0.667371		1.34614	4.40856
																	0.703726		2.29309	4.56299
																	1.08532		2.0975	4.52868
																	0.29149		2.25079	4.117
																	0.741841		1.77436	3.76446
																	0.164795		1.72373	4.37218
																	0.617045		1.79048	4.93083
																	1.18034		1.44265	3.1615
																	0.654645		1.32064	4.11183
																	0.688171		1.89892	2.98309
																	1.76297		1.64563	2.81855
																	2.52794		1.43852	4.05165
																	1.29672		1.27126	3.39584
																	1.63613		1.89067	3.66966
																	1.41532		2.09816	4.01327
																	2.95437		1.17398	3.92899
																	1.08105		2.01408	3.34025
																	0.435918		1.81896	4.99457
																	0.522768		1.72292	4.55201
																	1.85193		1.81852	3.19381
																	1.36064		2.71616	3.21168
																	1.00395		1.62429	3.74657
																	3.43071		1.49035	3.37713
																	1.23213		2.03252	4.27796
																	1.71308		1.45381	4.84219
																	1.62016		2.32675	4.25875
																	1.80309		3.46849	4.48015
																	1.38362		2.20468	5.19903
																	2.98978		1.84432	5.33631
																	1.36008		1.97162	2.85981
																	1.69721		2.48852	2.77952
																	1.61739		1.03957	2.36896
																	1.24554		1.67464	3.4904
																	1.75781		1.52743	3.77809
																	1.49962		1.41053	3.87888
																	2.64486		1.79207	3.06752
																	3.2245		2.23095	3.77473
																	3.21669		1.23015	2.81354
																	2.34426		1.14952	3.14119
																	1.54019		1.92143	3.96141
																	1.82454		1.18836	4.17022
																	1.5939		1.5331	3.02467
																	0.883129		1.63672	3.38035
																	1.05049		1.79446	3.99624
																	1.42472		1.57822	4.15805
																	1.27334		2.04585	3.30121
																	1.52269		1.85096	5.08724
																	1.20287		1.71978	2.44737
																	0.819148		3.74074	2.32622
																	1.0752		3.7437	3.07802
																	1.00938		0.541067	2.88038
																	0.884242		1.38115	3.04113
																	1.27911		0.70183	2.94034
																	0.94932		1.3217	2.89391
																	1.13495		1.09536	3.58887
																	1.1764		2.60058	4.27069
																	1.26801		1.399	5.1666
																	1.19623		1.80585	3.36741
																	1.22871		3.60934	3.08099
																	1.56336		0.623523	2.81594
																	1.58511		7.41692	3.09817
																	2.17142		3.08572	2.75232
																	1.83483		1.95933	3.12271
																	1.72073		3.34345	4.53713
																	1.78907		1.22883	3.02182
																	1.61756		1.74936	3.93958
																	1.79297		1.2702	3.94015
																	1.64591		1.17896	3.94003
																	2.52134		0.622799	3.93656
																	2.52232		0.557123	3.06352
																	1.77505		1.6424	3.79862
																	1.67746		1.46787	3.9048
																	0.271225		1.7014	4.02725
																	0.352273		2.05753	4.66706
																	0.303494		2.00402	4.06725
																	0.3933		1.59458	5.19519
																	1.02589		1.93583	3.92628
																	1.8053		1.8598	2.65668
																	1.59805		1.7639	3.73245
																	1.55316		1.49667	5.67467
																	1.97259		2.86809	3.05805
																	1.57728		3.58493	3.7199
																	2.83645		5.60538	3.42175
																	1.81486		1.91377	3.94713
																			1.6977	4.12534
																			3.5491	3.72771
																			1.64775	4.52891
																			3.18251	4.53347
																			3.77364	4.2547
																			3.52933	3.84647
																			4.60607	4.7042
																			3.879	5.09732
																			1.50411	4.14655
																			4.37218	4.71011
																			3.83832	4.05525
																			4.01965	4.06518
																			3.8842	5.03526
																			3.62017	2.33928
																			4.17621	7.27939
																			3.81356	6.27052
																			3.93822	2.29104
																			4.01208	3.33691
																			4.36621	3.49203
																			1.70956	5.68225
																			3.85343	2.709
																			3.78932	3.3168
																			3.47334	3.11219
																			2.17313	2.82888
																			2.41739	3.32012
																			1.86644	2.46699
																			2.91184	2.05978
																			1.11187	2.23647
																			3.6767	2.42856
																			1.01291	2.43269
																			2.42744	3.06574
																			2.58936	3.03749
																			1.61123	3.55049
																			2.33338	3.58983
																			1.20609	5.05868
																			1.99486	3.96547
																			1.72373	4.61164
																			1.70044	4.39468
																			1.50625	4.35251
																			1.9906	4.75788
																			2.50274	3.21408
																			3.24107	4.75414
																			1.45659	4.46194
																			3.00401	4.59805
																			1.12322	3.89482
																			1.95469	4.01225
																			2.6776	3.16963
																			1.85572	4.62494
																			1.39079	3.66837
																			3.94124	2.94151
																			2.20433	5.31776
																			1.82674	3.66113
																			1.23933	4.59454
																			3.22942	3.26064
																			2.0564	3.28972
																			3.19406	4.03195
																			1.52274	4.06849
																			4.26135	3.06342
																			2.06977	3.43599
																			1.6706	3.83989
																			2.16304	4.74342
																			1.39319	3.83667
																			1.93488	4.8247
																			3.87336	4.86013
																			2.46839	3.96636
																			3.00969	3.59652
																			4.86523	3.8546
																			4.45915	5.05107
																			1.42506	3.04123
																			1.45515	4.31216
																			1.34951	3.73965
																			1.20882	4.73943
																			0.885738	3.91018
																			1.48179	4.77136
																			1.29544	3.88495
																			1.52283	4.60176
																			1.17395	5.44358
																			1.6144	3.62256
																			1.51055	3.766
																			0.815884	4.19038
																			2.08615	4.21755
																			0.700887	4.39933
																			1.08341	4.44569
																			2.25339	3.99356
																			2.21259	3.70063
																			1.88964	3.65228
																			1.20408	4.16763
																			1.69064	4.20867
																			1.03297	3.9861
																			0.730922	3.21435
																			1.84709	3.85106
																			2.62613	3.85723
																			1.86071	3.40819
																			2.15139	3.4447
																			2.60922	2.72753
																			1.86968	3.65514
																			1.44879	3.81033
																			1.28029	3.62188
																			1.62346	3.22715
																			1.65203	4.03256
																			1.26765	3.27591
																			1.36349	4.04932
																			3.87937	3.45091
																			4.19145	3.90276
																			3.88855	2.85396
																			3.87139	2.70339
																			3.54807	3.89401
																			3.50679	3.72072
																			4.13314	3.17913
																			3.90935	2.78769
																			4.14043	4.37671
																			3.30715	4.18799
																			4.54443	3.68574
																			4.66568	3.68574
																			3.73552	3.75949
																			4.11701	3.95701
																			3.50731	5.03606
																			0.644393	4.35591
																			1.28496	5.08647
																			5.75386	2.10378
																			3.61003	4.81835
																			3.59298	3.76993
																			3.17588	4.46181
																			3.58228	3.57497
																			2.02154	3.17426
																			1.96904	4.60825
																			2.66102	3.02439
																			2.07914	3.97702
																			1.87053	3.23578
																			5.07289	3.23748
																			3.71546	3.23531
																			1.87803	3.23517
																			2.67945	3.23341
																			1.48654	3.23827
																			1.688	3.23365
																			1.78043	4.64179
																			1.53302	3.28712
																			4.61448	3.87175
																			3.51122	3.91427
																			4.56649	4.0322
																			3.50309	3.26138
																			3.16101	3.76861
																			3.65469	3.77019
																			2.12852	4.00987
																			1.44266	3.89664
																			1.60447	3.75498
																			4.9607	3.42449
																			1.10672	2.77686
																			3.04447	3.78254
																			3.31667	3.73596
																			4.11183	3.13682
																			3.75751	3.28459
																			3.49092	3.89408
																			3.55878	4.86976
																			2.75072	4.27217
																			1.92872	5.18569
																			3.66843	2.95279
																			3.63076	4.85702
																			4.89113	3.96348
																			4.08767	3.03055
																			3.7263	4.18712
																			1.83009	4.49544
																			3.77926	3.52931
																			1.82624	3.1841
																			1.44727	3.72347
																			3.58983	4.25033
																			4.00178	4.56668
																			1.99085	3.16063
																			2.39015	3.61627
																			1.24638	4.10815
																			1.92027	3.20825
																			1.59569	4.2837
																			1.02451	4.67171
																			2.27304	3.83092
																			2.39878	4.20979
																			1.63243	3.17602
																			1.49994	3.47786
																			1.75102	3.66685
																			0.836089	3.16418
																			1.23466	3.3625
																			1.44826	3.94831
																			3.66608	3.42504
																			2.6561	4.01518
																			1.27651	4.2886
																			1.25714	2.97246
																			1.66406	3.61124
																			1.45881	2.73292
																			2.03025	3.05815
																			4.25655	2.40623
																			2.78236	2.08655
																			2.35725	2.40623
																			1.31795	2.01242
																			1.30815	1.95242
																			2.36712	1.89417
																			1.97802	1.88578
																			1.06446	1.99045
																			1.55731	2.02296
																			1.0729	2.08498
																			1.56752	1.87194
																			1.51442	2.02154
																			1.24144	1.96904
																			1.78332	2.07914
																			1.86124	1.87053
																			2.35857	1.44266
																			2.04631	1.60447
																			0.629636	1.92872
																			0.451393	1.83009
																			0.518473	1.97802
																			3.61966	2.11601
																			0.949492	2.02656
																			2.46068	2.08889
																			1.40501	1.9403
																			2.7707	2.01242
																			5.03856	1.99045
																			4.46737	2.02296
																			2.59221	2.08498
																			3.86856	1.87194
																			4.31831	2.02154
																			3.76372	1.96904
																			3.93395	2.07914
																			4.75324	1.87053
																			3.74523	1.92872
																			2.42968	1.83009
																			4.90498	1.97802
																			4.38241	2.11601
																			3.45206	2.02656
																			3.74989	2.08889
																			3.31606	1.9403
																			4.40389	2.13844
																			4.41308	1.53302
																			3.46493	1.33393
																			3.66113	2.03072
																			3.0517	2.13844
																			0.988622	2.03072
																			2.90442
																			3.35967
																			4.74282
																			5.15461
																			4.18492
																			4.21727
																			3.90747
																			3.65072
																			3.60532
																			3.7344
																			4.842
																			3.62994
																			3.52066
																			3.32569
																			3.6227
																			3.32121
																			3.4793
																			5.82283
																			3.40661
																			3.37818
																			3.61285
																			4.18673
																			1.41728
																			3.41621
																			4.67447
																			1.76321
																			1.66895
																			1.8741
																			2.16955
																			2.09087
																			1.74337
																			1.53478
																			2.0815
																			1.61545
																			1.83686
																			2.01647
																			1.57373
																			1.91953
																			1.95534
																			1.67617
																			1.95202
																			1.74994
																			1.52452
																			1.92829
																			2.12063
																			2.14972
																			1.94914
																			2.11099
																			1.6722
																			1.57793
																			1.6958
																			1.83707
																			2.05804
																			3.77809
																			2.2459
																			4.26302
																			3.94245
																			2.23401
																			4.52154
																			2.92017
																			2.56434
																			2.84144
																			3.34359
																			4.1968
																			1.83071
																			1.72344
																			3.43251
																			3.85527
																			2.79159
																			2.57442
																			1.40416
																			1.87733
																			2.53568
																			2.9333
																			1.78863
																			1.8954
																			1.52552
																			1.87782
																			2.1199
																			3.25845
																			2.34422
																			1.33393
																			1.62763
																			2.4681
																			2.69899
																			2.50937
																			1.44914
																			2.56189
																			2.57385
																			3.11084
																			2.4444
																			0.688356
																			1.86131
																			4.00436
																			3.35154
																			3.67496
																			3.18286
																			3.78434
																			2.52337
																			4.89392
																			1.74103
																			5.31681
																			2.36491
																			2.16504
																			1.88991
																			4.20149
																			4.33459
																			3.999
																			4.04855
																			3.89689
																			3.56169
																			3.25527
																			3.4807
																			3.48711
																			4.45073
																			3.80197
																			4.69083
																			2.6606
																			2.43505
																			2.42211
																			3.0942
																			1.9261
																			4.34848
																			3.32903
																			1.09343
																			1.2945
																			1.81303
																			2.76822
																			3.48711
																			3.56169
																			3.4807
																			2.62839
																			2.1813
																			3.79862
																			2.96502
																			3.45203
																			4.09566
																			2.73087
																			3.23017
																			1.18994
																			1.40341
																			1.3027
																			3.5603
																			1.52799
																			1.39719
																			2.88461
																			1.24535
																			1.33324
																			1.68858
																			1.50706
																			3.73236
																			4.06971
																			2.61766
																			3.10882
																			4.16263
																			3.36902
																			3.49948
																			3.24592
																			3.77577
																			4.55677
																			3.37964
																			3.20793
																			1.0678
																			1.13197
																			1.00743
																			1.1225
																			0.920269
																			3.52198
																			1.5313
																			1.86817
																			1.7245
																			2.18936
																			1.69793
																			1.10859
																			1.74099
																			1.88482
																			1.77119
																			2.11875
																			1.51324
																			1.18284
																			1.21963
																			1.17846
																			1.17364
																			2.89061
																			3.7881
																			3.90668
																			3.99432
																			3.70698
																			4.32315
																			4.40856
																			0.781393
																			1.81903
																			0.84755
																			1.22315
																			0.568565
																			1.60373
																			0.479161
																			0.590108
																			1.42531
																			0.84747
																			0.933646
																			0.90486
																			1.19853
																			1.26886
																			0.329241
																			0.98104
																			1.43121
																			4.56299
																			1.25443
																			1.5685
																			1.56795
																			0.526401
																			1.9944
																			0.727582
																			2.00379
																			1.55252
																			1.17305
																			1.16306
																			0.440745
																			0.472126
																			1.54407
																			0.483385
																			0.655916
																			0.670833
																			2.17811
																			0.317886
																			1.11026
																			1.47152
																			0.741501
																			1.0814
																			1.52606
																			4.52868
																			4.117
																			3.76446
																			4.37218
																			1.80474
																			1.45433
																			1.49727
																			1.46583
																			1.94389
																			1.72109
																			2.22825
																			1.45031
																			4.93083
																			1.26973
																			1.46752
																			2.08808
																			2.37364
																			1.86549
																			1.86154
																			3.1615
																			4.11183
																			2.98309
																			2.81855
																			3.58555
																			3.32187
																			1.93168
																			2.023
																			2.27737
																			2.16752
																			2.29201
																			2.00236
																			1.81215
																			1.98269
																			2.01444
																			2.13937
																			2.00841
																			1.93985
																			2.04559
																			1.79546
																			2.0488
																			2.37488
																			1.92184
																			1.9914
																			1.98679
																			1.91526
																			4.05165
																			2.36933
																			1.9001
																			1.84078
																			2.22491
																			1.51993
																			1.34598
																			1.96311
																			2.18897
																			2.20312
																			1.59641
																			1.51357
																			1.74665
																			3.18308
																			2.40737
																			2.24264
																			1.55138
																			2.11399
																			1.90481
																			2.7238
																			3.07479
																			1.66927
																			0.977586
																			3.01926
																			1.49649
																			3.39584
																			3.66966
																			4.01327
																			3.92899
																			2.27612
																			2.42099
																			1.68043
																			3.09444
																			2.80663
																			1.88601
																			1.72367
																			3.16644
																			1.73709
																			2.01683
																			2.64011
																			2.10162
																			1.93542
																			1.85924
																			2.13237
																			1.77786
																			1.87372
																			3.24837
																			1.42324
																			1.54195
																			1.45074
																			1.24594
																			0.155723
																			0.337773
																			0.619468
																			0.284101
																			0.420777
																			2.37297
																			1.66399
																			0.745249
																			0.73804
																			1.67365
																			1.40115
																			1.94801
																			1.3415
																			1.95399
																			1.79032
																			2.3678
																			1.34164
																			1.26271
																			1.58367
																			0.872686
																			2.72241
																			1.62383
																			2.12519
																			1.35204
																			1.80081
																			1.17296
																			0.827235
																			1.17519
																			1.42914
																			1.63514
																			1.37347
																			5.63688
																			1.83206
																			1.55733
																			2.97855
																			2.11861
																			2.72725
																			2.19292
																			2.34429
																			2.04232
																			2.32329
																			3.34025
																			1.62907
																			2.22765
																			1.56618
																			1.9324
																			1.51587
																			3.85524
																			2.1715
																			1.01106
																			1.2431
																			4.25736
																			1.17041
																			1.42606
																			1.72464
																			0.761354
																			2.34003
																			1.19702
																			1.85465
																			1.21072
																			1.68587
																			1.36884
																			1.4469
																			1.45487
[truncated: 3,395 more rows]

## Sheet: Fig.3
Fig.3A					Fig.3B																					Fig.3C
< 2.2E-16		1.28e-06			Cellular_Processes				Environmental_Information_Processing				Genetic_Information_Processing				Metabolism				Organismal_Systems					Level3	neg-bac	pos-bac	Level3	neg-arch	pos-arch
neg-bac	pos-bac	neg-arch	pos-arch		< 2.2E-16		1.102e-13		< 2.2E-16		2.315e-10		0.07031		0.0005319		< 2.2E-16		1.232e-10		< 2.2E-16		7.3e-07			2-Oxocarboxylic acid metabolism	0.57559	0.42441	ABC transporters	0.226168	0.773832
0.552434	0.492774	0.48893	0.456748		nag-bac	pos-bac	neg-arch	pos-arch	nag-bac	pos-bac	neg-arch	pos-arch	nag-bac	pos-bac	neg-arch	pos-arch	nag-bac	pos-bac	neg-arch	pos-arch	nag-bac	pos-bac	neg-arch	pos-arch		ABC transporters	0.596003	0.403997	Acarbose and validamycin biosynthesis	0.0828171	0.917183
0.502864	0.488026	0.475124	0.498661		0.0507878	0.0401237	0.0227397	0.0173398	0.0568644	0.0509449	0.0228628	0.0321722	0.0754337	0.0700334	0.0952602	0.00339786	0.934879	0.840555	0.723226	0.451198	0.0280709	0.024404	0.013246	0.00955972		Aminobenzoate degradation	0.631707	0.368293	Aminobenzoate degradation	0.256707	0.743293
0.528349	0.464318	0.475212	0.457218		0.0434197	0.0406631	0.0163063	0.0330515	0.047724	0.0508517	0.0221101	0.0340842	0.0606023	0.0683978	0.0957733	0.0978089	0.824685	0.815744	0.731377	0.949725	0.0223507	0.0196284	0.0109239	0.0195529		Amino sugar and nucleotide sugar metabolism	0.530578	0.469422	AMPK signaling pathway	0.169086	0.830914
0.51556	0.512978	0.474598	0.506521		0.0445333	0.0347304	0.0206973	0.0342887	0.0494335	0.0446173	0.0233045	0.0367267	0.0625296	0.058773	0.0922254	0.081991	0.810526	0.730656	0.696699	0.882602	0.0231472	0.0187139	0.0147119	0.0190688		Benzoate degradation	0.560895	0.439105	Arginine and proline metabolism	0.386186	0.613814
0.510103	0.487344	0.474908	0.497529		0.0471796	0.041568	0.0209569	0.0296297	0.0517696	0.050067	0.0214091	0.0468845	0.0705602	0.0651012	0.094936	0.0790751	0.873893	0.814949	0.710292	0.819383	0.0254582	0.0223923	0.0147821	0.0173789		Biosynthesis of amino acids	0.545016	0.454984	Ascorbate and aldarate metabolism	0.128917	0.871083
0.50783	0.499677	0.46616	0.458729		0.0485409	0.0410309	0.0202733	0.0207982	0.0540041	0.0488379	0.0215173	0.0171	0.0737019	0.067348	0.0909444	0.0169555	0.907959	0.784961	0.659119	0.431728	0.0256685	0.0229843	0.0121587	0.00124069		Biosynthesis of secondary metabolites	0.530116	0.469884	Bacterial chemotaxis	0.0427554	0.957245
0.527978	0.503601	0.482115	0.456749		0.0450975	0.0374806	0.0204069	0.0364862	0.0484548	0.0504678	0.0235445	0.038704	0.0637417	0.074359	0.0832927	0.100622	0.822381	0.818637	0.720858	0.908948	0.0232234	0.0194901	0.0136063	0.0203776		Butanoate metabolism	0.566141	0.433859	Bacterial secretion system	0.34392	0.65608
0.545017	0.484237	0.498297	0.501732		0.0513463	0.0401408	0.0212837	0.0209916	0.0582125	0.0477955	0.0221788	0.0195878	0.0786454	0.0759938	0.0905424	0.022932	0.973877	0.830408	0.670836	0.615321	0.0288601	0.0251261	0.0139275	0.00779037		C5-Branched dibasic acid metabolism	0.620524	0.379476	Benzoate degradation	0.27095	0.72905
0.537933	0.476875	0.476662	0.494092		0.0415184	0.034876	0.0221666	0.0385269	0.0461297	0.0475797	0.0219689	0.0396322	0.0651194	0.0742563	0.100067	0.104379	0.853177	0.80476	0.812364	0.917206	0.0216569	0.0188383	0.0136738	0.0200849		Carbon fixation pathways in prokaryotes	0.533159	0.466841	beta-Alanine metabolism	0.342401	0.657599
0.517698	0.510581	0.48438	0.521087		0.04593	0.0356375	0.0201114	0.0419415	0.0480818	0.0467318	0.0265237	0.0427577	0.060523	0.0639868	0.0926558	0.0916716	0.801793	0.757268	0.700119	0.849511	0.0233353	0.0188567	0.0139677	0.0193305		Carbon metabolism	0.544454	0.455546	Biofilm formation - Pseudomonas aeruginosa	0.72879	0.27121
0.517625	0.492948	0.47277	0.552963		0.0497462	0.0386981	0.0234345	0.041494	0.053909	0.0485929	0.0218812	0.0283411	0.0706897	0.0667181	0.0980533	0.0665079	0.886707	0.798174	0.701462	0.933903	0.0263894	0.024119	0.0130187	0.0140036		Citrate cycle (TCA cycle)	0.545005	0.454995	Biosynthesis of ansamycins	0.0073868	0.992613
0.524756	0.491308	0.489416	0.532407		0.0454928	0.0357499	0.0200406	0.0455271	0.053989	0.0470766	0.01613	0.0500256	0.0712389	0.0624112	0.0961166	0.10977	0.898983	0.812553	0.62513	0.939325	0.0261455	0.0217782	0.0101085	0.020345		Cysteine and methionine metabolism	0.530833	0.469167	Biosynthesis of secondary metabolites	0.993921	0.00607922
0.535321	0.499632	0.482483	0.525633		0.0494374	0.0380438	0.0210179	0.0422261	0.0537661	0.0472077	0.0207983	0.0391681	0.0679641	0.0701047	0.0961941	0.102519	0.872837	0.773405	0.699475	0.853869	0.0265357	0.0221126	0.0136998	0.016812		Degradation of aromatic compounds	0.628624	0.371376	Butanoate metabolism	0.41244	0.58756
0.514278	0.513599	0.468524	0.511024		0.0485556	0.0408887	0.0213532	0.0369489	0.053259	0.049922	0.0209089	0.054212	0.0712985	0.0657384	0.0932396	0.0702684	0.88743	0.789427	0.686956	0.927002	0.0267117	0.0234361	0.0127339	0.0202704		Fatty acid degradation	0.587904	0.412096	Carbon metabolism	0.371029	0.628971
0.525639	0.498307	0.47651	0.52082		0.0487528	0.0415155	0.0218695	0.0343392	0.054146	0.0517946	0.0229675	0.0423646	0.078104	0.0693303	0.0971476	0.0917341	0.952698	0.844694	0.732304	0.869221	0.0257889	0.021836	0.0142567	0.0222759		Fatty acid metabolism	0.535592	0.464408	Chloroalkane and chloroalkene degradation	0.277433	0.722567
0.50736	0.508491	0.482268	0.546013		0.0448989	0.0417512	0.0210568	0.0368529	0.0541451	0.0507574	0.0171061	0.0432237	0.0631028	0.0557116	0.0701888	0.0881889	0.857278	0.815263	0.602871	0.849309	0.0239429	0.0214224	0.0140905	0.0132303		Glyoxylate and dicarboxylate metabolism	0.571565	0.428435	Citrate cycle (TCA cycle)	0.373116	0.626884
0.517583	0.489406	0.468984	0.526494		0.0434784	0.0405899	0.023185	0.0385811	0.0485555	0.0499166	0.0261783	0.038914	0.0667792	0.0666791	0.102165	0.111081	0.823293	0.83034	0.801768	0.976101	0.0242703	0.0212405	0.0123301	0.0194296		Homologous recombination	0.366853	0.633147	Fatty acid biosynthesis	0.250953	0.749047
0.481726	0.51115	0.472265	0.507084		0.0476721	0.0386285	0.0199596	0.0421438	0.0542925	0.0494952	0.0225199	0.0417192	0.0703499	0.069335	0.090689	0.0946328	0.909428	0.832473	0.71221	0.877152	0.0249322	0.0214479	0.0144977	0.0198373		Longevity regulating pathway - multiple species	0.621789	0.378211	Fatty acid degradation	0.17362	0.82638
0.528956	0.508557	0.482253	0.531408		0.0485852	0.0410577	0.0199421	0.0417574	0.0554585	0.0527552	0.0217289	0.0413629	0.0765598	0.0669408	0.095224	0.0333224	0.923854	0.790791	0.687514	0.453013	0.0262323	0.021054	0.0138433	0.0257858		Metabolic pathways	0.523033	0.476967	Fatty acid metabolism	0.212692	0.787308
0.521005	0.526511	0.474823	0.520305		0.0531001	0.0426522	0.0241879	0.0390366	0.0592364	0.0513581	0.0241525	0.00703139	0.0827243	0.0852926	0.100682	0.0463149	0.981256	0.931182	0.723864	0.784751	0.0294536	0.026361	0.0143447	0.000989923		Methane metabolism	0.576415	0.423585	Galactose metabolism	0.307248	0.692752
0.502386	0.48356	0.476878	0.509428		0.0513207	0.0433145	0.0217795	0.0222967	0.058118	0.0519973	0.0213812	0.0294645	0.0769759	0.0737577	0.0931508	0.0308468	0.941953	0.825883	0.676483	0.295869	0.028379	0.0254201	0.0123735	0.00880785		Microbial metabolism in diverse environments	0.564724	0.435276	Glucagon signaling pathway	0.0085333	0.991467
0.51628	0.525183	0.471207	0.504231		0.0402034	0.0360375	0.0330528	0.0356612	0.0428603	0.0484464	0.0211583	0.0357981	0.0578567	0.0720182	0.108497	0.0935411	0.77277	0.795302	0.779176	0.872524	0.0202415	0.0187262	0.0137987	0.0202355		Necroptosis	0.644923	0.355077	Glycerophospholipid metabolism	0.310202	0.689798
0.506556	0.503778	0.470679	0.535854		0.0474129	0.0408692	0.0208562	0.0191755	0.0530228	0.0516542	0.0218964	0.0145632	0.0699312	0.0621592	0.101828	0.050056	0.894835	0.772345	0.723758	0.97198	0.0251864	0.0213875	0.0119856	0.00791804		Nicotinate and nicotinamide metabolism	0.451231	0.548769	Glycolysis / Gluconeogenesis	0.33767	0.66233
0.513534	0.524827	0.47711	0.50898		0.0487953	0.0411274	0.0221526	0.0374678	0.0539985	0.0505964	0.0207881	0.0380329	0.0729517	0.0668139	0.0965335	0.0773564	0.902241	0.810334	0.720415	0.816166	0.0267439	0.0228471	0.0128266	0.0206476		Nitrogen metabolism	0.55924	0.44076	Glyoxylate and dicarboxylate metabolism	0.338005	0.661995
0.50254	0.479042	0.466704	0.493439		0.0517555	0.0426595	0.0238621	0.045142	0.0578497	0.0487663	0.0222788	0.0206779	0.0873983	0.0882632	0.0992817	0.0198595	1.01027	0.94073	0.718927	0.476724	0.0296846	0.0292994	0.0132521	0.0029233		Oxidative phosphorylation	0.522507	0.477493	HIF-1 signaling pathway	0.329281	0.670719
0.500938	0.49579	0.474503	0.544323		0.0435207	0.035618	0.0210475	0.0380211	0.0493091	0.0464111	0.0243672	0.0407748	0.0648782	0.0657154	0.0921258	0.10229	0.850589	0.801911	0.756818	0.928101	0.0229126	0.0191964	0.0145968	0.0197063		Pantothenate and CoA biosynthesis	0.587109	0.412891	Lysine degradation	0.389262	0.610738
0.518369	0.511664	0.476627	0.436242		0.0417704	0.0345494	0.0234162	0.0378018	0.0448133	0.0480936	0.0244056	0.0402414	0.0631614	0.0781529	0.101179	0.0926636	0.804666	0.825159	0.794909	0.855669	0.0211878	0.0187188	0.0155337	0.0203105		Pentose and glucuronate interconversions	0.618279	0.381721	MAPK signaling pathway	0.872771	0.127229
0.516909	0.470068	0.48475	0.491958		0.0508493	0.0420606	0.0213065	0.0400084	0.0561828	0.0512515	0.0232248	0.0340509	0.0759157	0.0781614	0.0973795	0.108802	0.928438	0.848946	0.7126	0.92665	0.0273089	0.023395	0.0131331	0.0180739		Pentose phosphate pathway	0.585622	0.414378	Methane metabolism	0.399846	0.600154
0.513368	0.483584	0.475196	0.496904		0.047084	0.0366889	0.0209654	0.0275842	0.0532391	0.0446316	0.0223375	0.0379526	0.0690424	0.0568972	0.0923765	0.0715798	0.88697	0.781684	0.699331	0.917929	0.0248519	0.021076	0.0139669	0.0200074		Propanoate metabolism	0.539091	0.460909	Microbial metabolism in diverse environments	0.414806	0.585194
0.516536	0.498561	0.471544	0.525491		0.0468269	0.0381886	0.0215686	0.0502538	0.0548228	0.04729	0.0207041	0.0430007	0.0740135	0.0660693	0.0928824	0.0899981	0.899581	0.820035	0.71154	0.923509	0.0262073	0.0228064	0.0136846	0.0115977		Purine metabolism	0.524434	0.475566	Non-homologous end-joining	0.839954	0.160046
0.542734	0.508021	0.48096	0.489767		0.0508592	0.0411495	0.0219481	0.0418589	0.0573936	0.0504236	0.0230467	0.0267533	0.0751016	0.0713673	0.0958621	0.0442228	0.938276	0.811952	0.717465	0.86866	0.0276342	0.023519	0.0144769	0.0219939		Pyruvate metabolism	0.540741	0.459259	Nucleotide excision repair	0.397255	0.602745
0.529731	0.497351	0.482364	0.499475		0.0440978	0.0390096	0.0231731	0.0320776	0.0517715	0.0501638	0.0240854	0.0309059	0.0699904	0.0698283	0.101169	0.0751257	0.891796	0.813501	0.758491	0.899825	0.0234185	0.0200503	0.0142787	0.0215984		Quorum sensing	0.633189	0.366811	Pentose phosphate pathway	0.362092	0.637908
0.482802	0.499756	0.478203	0.465585		0.0428363	0.0398563	0.0191421	0.0426921	0.0489727	0.0485038	0.0221514	0.0445159	0.0635256	0.064281	0.0987498	0.0986565	0.831551	0.801509	0.731571	0.956567	0.0225267	0.0187129	0.00907413	0.0236261		RNA polymerase	0.602111	0.397889	Peroxisome	0.245427	0.754573
0.496632	0.501744	0.486104	0.478856		0.0481596	0.0400623	0.0212148	0.0445142	0.0536503	0.0482594	0.0203402	0.0397664	0.072289	0.0677941	0.0915091	0.090301	0.894202	0.781145	0.681398	0.922447	0.0265038	0.0212949	0.0127206	0.0224104		Selenocompound metabolism	0.550632	0.449368	Phenylalanine metabolism	0.245242	0.754758
0.504508	0.509721	0.460247	0.541111		0.0477266	0.037431	0.0202426	0.0392899	0.0542867	0.0481393	0.0213927	0.0486668	0.0713861	0.0670986	0.0904159	0.0831215	0.900612	0.80278	0.680414	0.925916	0.0258607	0.0213614	0.0135121	0.0202237		Starch and sucrose metabolism	0.628042	0.371958	Porphyrin and chlorophyll metabolism	0.647264	0.352736
0.552568	0.492666	0.463253	0.461689		0.0396402	0.0352718	0.0230241	0.0368463	0.0452886	0.0473962	0.0234658	0.0380619	0.0626244	0.0650042	0.0920632	0.0938045	0.797045	0.78402	0.751814	0.859605	0.0219254	0.0190654	0.0104812	0.0203923		Thiamine metabolism	0.366856	0.633144	PPAR signaling pathway	0.0666836	0.933316
0.528207	0.48874	0.46825	0.453604		0.0434839	0.0430225	0.0224651	0.031461	0.0489073	0.0518759	0.0249784	0.030691	0.0684126	0.0648245	0.102044	0.0709004	0.88278	0.824479	0.795485	0.921119	0.022699	0.0192311	0.0134174	0.019713		Tryptophan metabolism	0.543942	0.456058	Propanoate metabolism	0.319788	0.680212
0.492807	0.492206	0.474078	0.47428		0.042633	0.0346498	0.0222843	0.0348765	0.0480474	0.047034	0.0252299	0.0388723	0.0636244	0.0604713	0.0972309	0.0867151	0.799749	0.756476	0.720612	0.862775	0.0222273	0.0190775	0.01063	0.017226		Tyrosine metabolism	0.609319	0.390681	Protein processing in endoplasmic reticulum	0.644781	0.355219
0.521366	0.515984	0.479298	0.495051		0.0478119	0.0430574	0.0185054	0.0347058	0.0496498	0.0480428	0.0230634	0.0525324	0.0728087	0.0715756	0.100968	0.119203	0.790884	0.781233	0.712894	0.791797	0.0246378	0.0178226	0.013123	0.0212726					Purine metabolism	0.588681	0.411319
0.524856	0.486437	0.473141	0.51856		0.0447572	0.0384712	0.0200471	0.03656	0.0508718	0.0498348	0.0216274	0.0218503	0.0713107	0.0649663	0.105649	0.126596	0.789756	0.793768	0.709238	0.962762	0.0235259	0.0231899	0.0144601	0.0118949					Pyruvate metabolism	0.301286	0.698714
0.50361	0.487803	0.478991	0.473744		0.0506015	0.0388686	0.0208391	0.0389167	0.0503917	0.04828	0.0240227	0.0122177	0.0659282	0.0688605	0.0865228	0.0270686	0.98194	0.775134	0.779094	0.893266	0.0307099	0.0203962	0.0130108	0.0129725					Quorum sensing	0.232433	0.767567
0.528428	0.476151	0.470502	0.499267		0.0411808	0.0428217	0.0206594	0.0317541	0.0477753	0.0483765	0.0186384	0.0397049	0.0684797	0.0636739	0.0903447	0.0893534	0.861545	0.78635	0.705179	0.816163	0.0256315	0.017512	0.0136671	0.0169683					Riboflavin metabolism	0.631833	0.368167
0.516073	0.523031	0.47316	0.500105		0.0472534	0.0412061	0.0185972	0.0385377	0.0507051	0.0489687	0.0254741	0.0682702	0.0705213	0.0617041	0.0867033	0.0871334	0.882125	0.844598	0.646661	0.941367	0.0260436	0.0174675	0.0106709	0.0126852					Starch and sucrose metabolism	0.223132	0.776868
0.534548	0.512238	0.48225	0.446923		0.0472202	0.03527	0.0179425	0.0261349	0.0478735	0.0478128	0.0226213	0.0471076	0.0730353	0.0707955	0.0925862	0.0743691	0.876112	0.792627	0.636189	0.884971	0.0277684	0.0200167	0.0141198	0.0189983					Streptomycin biosynthesis	0.316719	0.683281
0.534057	0.469737	0.481451	0.484771		0.0502231	0.0347579	0.0213403	0.0472649	0.060366	0.0478342	0.0235253	0.0501151	0.0708991	0.0715706	0.0849531	0.0897584	0.953227	0.734034	0.711302	0.796814	0.0248394	0.0229526	0.0110155	0.0189842					Synthesis and degradation of ketone bodies	0.320829	0.679171
0.543016	0.486715	0.466515	0.498722		0.0453158	0.0360693	0.0230744	0.0354551	0.0467198	0.0510579	0.0242194	0.0271321	0.0598103	0.0641256	0.0831218	0.0875231	0.877027	0.87187	0.729912	0.880239	0.0278343	0.0232971	0.0124221	0.0236941					Taurine and hypotaurine metabolism	0.00678056	0.993219
0.526911	0.497284	0.479786	0.512494		0.0437889	0.0393801	0.0204498	0.0360083	0.056643	0.0500396	0.0211685	0.0376308	0.0714836	0.0645745	0.0848405	0.0690604	0.811267	0.837258	0.72283	0.863623	0.0208902	0.0235899	0.0127457	0.0153062					Terpenoid backbone biosynthesis	0.423053	0.576947
0.530124	0.478173	0.480829	0.488144		0.0468212	0.0368339	0.0214502	0.0392886	0.0556323	0.0492478	0.0210237	0.0379635	0.0603925	0.0640106	0.0798471	0.0755302	0.949405	0.786715	0.712765	0.799534	0.0273949	0.0205782	0.0108832	0.0243865					Thermogenesis	0.319558	0.680442
0.539061	0.504964	0.477597	0.538836		0.0481905	0.0378263	0.0205028	0.0425433	0.0505225	0.047811	0.0222123	0.0336618	0.0671635	0.0714594	0.0781736	0.0686834	0.935474	0.831873	0.685822	0.793461	0.0266744	0.0187614	0.0102945	0.0291724					Tryptophan metabolism	0.237356	0.762644
0.510565	0.478221	0.483678	0.524115		0.0471651	0.0393018	0.0240501	0.0457412	0.0532506	0.0483426	0.0202998	0.0241506	0.0735071	0.058319	0.090002	0.055299	0.909265	0.859205	0.717358	0.833673	0.0217215	0.0190454	0.011277	0.0242762					Base excision repair	0.647244	0.352756
0.485346	0.493016				0.0495375	0.0399864	0.0191218	0.0428813	0.0582957	0.0470132	0.0199312	0.0381157	0.055278	0.0708778	0.0832407	0.0846369	0.969196	0.899744	0.657934	0.80745	0.0271343	0.0244332	0.0118247	0.017106
0.497731	0.52518				0.0511521	0.0389075			0.0544246	0.0493935			0.0701891	0.069427			0.905209	0.82536			0.0266855	0.016316
0.507633	0.503649				0.0469234	0.036285			0.0537724	0.046647			0.0597576	0.0672453			0.851523	0.755087			0.025684	0.0188912
0.535343	0.514331				0.0455824	0.0403702			0.0486686	0.0519257			0.067589	0.0705365			0.937635	0.746033			0.0229224	0.0209677
0.53925	0.495611				0.0451697	0.0411492			0.0523031	0.0470927			0.0628587	0.070727			0.907235	0.820387			0.025158	0.019112
0.516792	0.519304				0.04715	0.0394415			0.053752	0.0492014			0.0760329	0.0680157			0.926297	0.762154			0.0186891	0.02022
0.520112	0.497485				0.0534287	0.0408314			0.0550872	0.0494958			0.0611676	0.0748735			1.01364	0.874119			0.0272191	0.0235647
0.511029	0.492716				0.0472742	0.0409609			0.0478214	0.0529286			0.0692719	0.0727888			0.888164	0.763798			0.0242358	0.0194551
0.511764	0.488076				0.0435991	0.0366553			0.0537701	0.0469055			0.0696515	0.0619946			0.892467	0.863613			0.0222492	0.0232004
0.493082	0.491102				0.0420237	0.0381655			0.052376	0.0481844			0.057073	0.059565			0.953668	0.887006			0.0279998	0.0227948
0.494789	0.514397				0.0440919	0.0364445			0.0543411	0.0498569			0.0720774	0.0653544			0.945704	0.800026			0.023167	0.0221437
0.5062	0.480933				0.0469681	0.0423162			0.0457223	0.0474535			0.0681804	0.0692055			0.917684	0.813755			0.027076	0.021119
0.504373	0.513908				0.0551785	0.0394282			0.064771	0.0496382			0.0805067	0.0622811			0.847938	0.783187			0.0284286	0.0195019
0.513931	0.486993				0.0444543	0.0425808			0.0525012	0.049738			0.0702625	0.0739403			0.784589	0.798512			0.0274238	0.019542
0.552461	0.50816				0.0451766	0.0413472			0.0542887	0.0515635			0.0684826	0.0732095			0.875596	0.792095			0.0255085	0.0199951
0.496149	0.463368				0.0515087	0.0371882			0.0538	0.0461801			0.063631	0.0664028			0.900106	0.776591			0.023943	0.0179299
0.535129	0.535294				0.0446181	0.0364854			0.0587568	0.0477078			0.0694526	0.0633272			0.869714	0.813293			0.0221095	0.0240394
0.50096	0.483592				0.0501272	0.0401205			0.0557104	0.0496882			0.0745056	0.0660711			0.903505	0.824922			0.0245468	0.020413
0.53693	0.504358				0.0428428	0.0403468			0.0637368	0.0484234			0.071434	0.0744255			0.921458	0.864789			0.0275424	0.0200459
0.510059	0.473734				0.0455773	0.0373209			0.0536097	0.0486389			0.0709783	0.0742836			0.906149	0.820185			0.0218417	0.0203675
0.544849	0.470012				0.0509066	0.0340671			0.0488948	0.0490152			0.0670926	0.0662232			0.85905	0.766868			0.0209917	0.0250725
0.50716	0.506462				0.0484348	0.0342749			0.0496273	0.0474823			0.0802086	0.0664798			0.942787	0.80594			0.0253142	0.0232764
0.524233	0.475877				0.0467682	0.03781			0.0534784	0.0503784			0.0774414	0.0642352			0.862585	0.763898			0.0258877	0.0226075
0.519708	0.480035				0.0492856	0.0385607			0.0502987	0.0510873			0.0680971	0.0679624			0.983959	0.800725			0.0239713	0.0263074
0.511744	0.490932				0.0450847	0.0383918			0.0563009	0.0503429			0.067634	0.0627884			0.857971	0.808827			0.030265	0.0228411
0.498952	0.500936				0.0441506	0.0433913			0.0530537	0.0496815			0.0723627	0.058106			0.898714	0.853651			0.0252107	0.0200095
0.526693	0.515852				0.0452074	0.0388298			0.0454133	0.0512487			0.0779242	0.0715076			0.943694	0.801588			0.0258474	0.0244657
0.494149	0.479679				0.0463632	0.0352927			0.0518894	0.0517094			0.0654083	0.0665273			0.821896	0.822289			0.0258984	0.0226768
0.519154	0.506381				0.0422852	0.04119			0.0509635	0.0488955			0.0804327	0.0751898			0.833604	0.766718			0.028072	0.025413
0.526966	0.506203				0.0510815	0.0409264			0.0473828	0.0526314			0.078506	0.0635385			0.894083	0.7983			0.0243024	0.0216802
0.514312	0.528752				0.04778	0.0408189			0.0509919	0.0455491			0.0623012	0.0647408			0.896329	0.880317			0.0247796	0.0208383
0.525888	0.502073				0.0442792	0.0445884			0.0534706	0.0482616			0.0728453	0.0620918			0.827979	0.817596			0.0232616	0.0242199
0.539236	0.483687				0.0466346	0.0388746			0.0525337	0.0480106			0.0760635	0.0738238			0.817649	0.793269			0.0296471	0.0191868
0.540692	0.485623				0.044079	0.0311714			0.0468561	0.0468255			0.0662667	0.0627314			0.957357	0.881305			0.0259963	0.0212011
0.54818	0.493583				0.0495638	0.0352011			0.0524351	0.049294			0.0558641	0.0648943			0.921054	0.751176			0.025012	0.0272862
0.518188	0.511131				0.044856	0.0378834			0.0522883	0.0488365			0.075183	0.0633793			0.857701	0.838168			0.0260234	0.0179958
0.518558	0.479858				0.0489441	0.0397334			0.0574627	0.0517184			0.0699192	0.0773966			0.867977	0.809666			0.0252528	0.0233006
0.493753	0.490385				0.0427568	0.0407543			0.0565166	0.047917			0.0763685	0.0678946			0.821645	0.787168			0.0242178	0.0189223
0.52303	0.476683				0.0391037	0.0394972			0.0523472	0.0475881			0.085293	0.0876127			0.892725	0.806331			0.0265917	0.0175378
0.520129	0.515407				0.0461174	0.0376125			0.0490801	0.0454894			0.0736549	0.0657033			0.947246	0.827448			0.0234223	0.0183837
0.555844	0.492823				0.0528595	0.039624			0.0582525	0.0471026			0.0840495	0.0778643			0.895865	0.861549			0.0318995	0.0243506
0.506327	0.475009				0.0422005	0.0403736			0.0521659	0.0497847			0.0592278	0.0616065			0.909194	0.794235			0.0285698	0.0162184
0.522524	0.471459				0.0429574	0.0423109			0.0458644	0.04746			0.086353	0.0702412			0.930511	0.786358			0.0266386	0.0237813
0.516158	0.504754				0.0425749	0.0379581			0.0499292	0.0492698			0.0613863	0.0709472			0.942556	0.820019			0.0264271	0.0159523
0.521869	0.494528				0.0453664	0.0354746			0.0525787	0.0439498			0.06677	0.0645444			0.87054	0.759857			0.0246532	0.0210196
0.508862	0.535549				0.0451551	0.0373322			0.0510467	0.0503931			0.0766774	0.0753571			0.804933	0.866182			0.0223204	0.0213878
0.543071	0.469746				0.0515045	0.0407748			0.0540266	0.0494833			0.078163	0.0767894			0.912419	0.817613			0.025929	0.0218768
0.506942	0.521539				0.0474883	0.0379617			0.052242	0.0492222			0.0670989	0.0572045			0.813968	0.780732			0.0267109	0.0178203
0.500354	0.500935				0.0465856	0.0407561			0.0505731	0.0508745			0.0693938	0.0636845			0.968241	0.803606			0.0250438	0.024271
0.500748	0.506609				0.0450907	0.0376962			0.0508977	0.0486088			0.0571679	0.0644824			0.85728	0.755212			0.0228341	0.0198535
0.535967	0.499238				0.0458396	0.0377386			0.0478145	0.0486872			0.0700325	0.0659296			0.826544	0.853985			0.0248902	0.0197591
0.53712	0.529283				0.0514289	0.0408524			0.0511301	0.0477293			0.0600287	0.0782895			0.826596	0.80611			0.0279133	0.0189369
0.501915	0.502641				0.0435144	0.0414087			0.0597025	0.0544918			0.0750989	0.0773825			0.906952	0.831013			0.0239052	0.0235882
0.532351	0.498045				0.0472942	0.0363467			0.0527489	0.0498276			0.0713532	0.055375			0.877264	0.834617			0.0248275	0.0202874
0.522466	0.512802				0.0495481	0.0343154			0.0497147	0.0477008			0.0654793	0.0915148			0.877551	0.849897			0.0293196	0.0221519
0.503067	0.504175				0.0450595	0.0408432			0.0495119	0.0458168			0.0705481	0.076309			0.908687	0.880448			0.0235389	0.022889
0.522778	0.477801				0.0429842	0.0360094			0.0462462	0.049273			0.0750947	0.0709673			0.953201	0.762154			0.025598	0.0239592
0.527191	0.502613				0.0536522	0.0426759			0.0544671	0.0502196			0.0655562	0.0618446			0.895678	0.786272			0.0267111	0.0176449
0.522265	0.489302				0.0448566	0.0410343			0.0585535	0.0494439			0.074293	0.0716443			0.953411	0.843664			0.0275056	0.0250998
0.543657	0.527154				0.0502803	0.0378125			0.0498429	0.046687			0.0720256	0.0753226			0.860101	0.7607			0.0240336	0.0189763
0.508702	0.503674				0.0527025	0.0398172			0.055837	0.0488061			0.070908	0.069988			0.838189	0.812261			0.0253995	0.0209001
0.517469	0.512852				0.0465617	0.0410459			0.055097	0.0485358			0.0569324	0.0757599			1.04318	0.811204			0.023666	0.021946
0.503692	0.533348				0.0452871	0.0414824			0.0554183	0.0482431			0.0587059	0.0626188			0.87856	0.787327			0.0288009	0.0217261
0.521831	0.527132				0.0475408	0.0357795			0.0590715	0.0475941			0.0653755	0.0661192			0.88836	0.798467			0.0265891	0.0212249
0.514568	0.482847				0.0467134	0.0405438			0.0509384	0.0484461			0.079385	0.0807301			0.838878	0.873024			0.0270193	0.0224712
0.538464	0.512628				0.0463108	0.0383928			0.0509878	0.048235			0.0656256	0.0714519			0.903999	0.807163			0.0196694	0.0164213
0.54075	0.510717				0.0465797	0.0429734			0.049928	0.0470355			0.0762122	0.0674883			0.962698	0.820245			0.0244187	0.0220156
0.508271	0.500367				0.0456518	0.0365718			0.0479056	0.0485963			0.0717678	0.0804823			0.852764	0.878225			0.0305565	0.0230652
0.537235	0.490702				0.0454218	0.0374108			0.0585285	0.0462664			0.072002	0.0635824			0.864276	0.784492			0.0273014	0.0220106
0.531584	0.481647				0.045454	0.0322952			0.0535531	0.0484939			0.0611831	0.0610869			0.875063	0.837225			0.0225917	0.0252121
0.530724	0.487433				0.0458351	0.0424023			0.0491007	0.0516478			0.07567	0.0608411			0.906936	0.782604			0.0259318	0.0223746
0.530868	0.470433				0.0440733	0.0367591			0.0550573	0.0457113			0.0638363	0.0786249			0.985114	0.84542			0.0235238	0.0198366
0.51199	0.487232				0.0435413	0.0405144			0.0513091	0.0461828			0.0647068	0.0602601			0.908147	0.776944			0.0237882	0.025089
0.510188	0.494201				0.0504519	0.0393187			0.050501	0.048325			0.0727764	0.0781418			0.938142	0.787195			0.0248426	0.0255975
0.546183	0.519092				0.0489563	0.0319402			0.0533597	0.0519727			0.0797271	0.0805257			0.955793	0.801972			0.0222666	0.023458
0.547832	0.47717				0.046252	0.0403098			0.0549271	0.0499788			0.0683086	0.0632669			0.873728	0.792733			0.0245251	0.01681
0.545759	0.529179				0.0508014	0.0438293			0.0608158	0.0463818			0.0744542	0.0774181			0.907273	0.805917			0.0244151	0.0231424
0.507542	0.503862				0.0411421	0.0406383			0.0565066	0.0488341			0.0851835	0.0778116			0.808441	0.838052			0.0235217	0.0241254
0.533584	0.502178				0.0466211	0.0394919			0.0555328	0.0469595			0.0659217	0.0661164			0.945657	0.82212			0.0243162	0.0217963
0.542359	0.518464				0.0417727	0.041515			0.0501723	0.0536312			0.0611046	0.0703232			0.838643	0.820308			0.0237996	0.0218048
0.511555	0.510422				0.0421735	0.0409171			0.052131	0.0515237			0.0727713	0.0752471			0.920662	0.795085			0.0269044	0.0296844
0.498535	0.505603				0.0445542	0.0340391			0.0516402	0.0508882			0.0765474	0.0615468			0.860502	0.837067			0.0265245	0.0226115
0.494501	0.485055				0.0445769	0.0408273			0.0551358	0.0492631			0.0727992	0.0675546			0.813634	0.699975			0.0287143	0.0205368
0.521091	0.48824				0.0443771	0.0419268			0.0482011	0.0484273			0.0708836	0.0802482			0.900759	0.77684			0.0229162	0.0200366
0.531528	0.505759				0.0456547	0.0410185			0.054211	0.0504782			0.0570797	0.0674604			0.852043	0.850513			0.0257885	0.0206689
0.539975	0.502436				0.0503717	0.0382507			0.047613	0.0500239			0.0700051	0.0610171			0.892071	0.936208			0.0214991	0.0235193
0.53135	0.478613				0.0480487	0.0428295			0.0528279	0.0480123			0.0686503	0.0743565			0.822306	0.748439			0.031006	0.0194119
0.536625	0.495279				0.0494746	0.0382323			0.0504804	0.0515191			0.0692418	0.0813856			0.828319	0.818341			0.0268736	0.0165995
0.521883	0.500263				0.0428595	0.0337187			0.042475	0.0475867			0.0725688	0.064826			0.866017	0.767414			0.0264007	0.0222929
0.52703	0.492889				0.0448884	0.0405353			0.0506717	0.0484238			0.0717266	0.0604601			0.952738	0.759282			0.0261163	0.02107
0.50688	0.504662				0.045474	0.0451837			0.0482746	0.0504061			0.0613026	0.078698			0.77469	0.842557			0.0249974	0.0233561
0.501081	0.496885				0.0469398	0.0395234			0.0515157	0.0498129			0.0603501	0.0651865			0.847398	0.854746			0.0302405	0.0243587
0.521052	0.517416				0.0452774	0.0393743			0.0547996	0.051709			0.0684345	0.069291			0.876337	0.771768			0.0229727	0.0217219
0.500113	0.525786				0.0452332	0.0401983			0.0620617	0.0508649			0.0755057	0.0586661			0.796676	0.870427			0.0227448	0.0206403
0.50043	0.492808				0.0449732	0.033892			0.0542761	0.0501831			0.0617332	0.0761863			0.809775	0.80992			0.0217775	0.0227846
0.535012	0.511365				0.0476835	0.0412789			0.0532029	0.046216			0.0743216	0.0759455			0.786094	0.829707			0.0224706	0.0229712
0.472597	0.519475				0.0445307	0.0425754			0.050967	0.0511901			0.0654866	0.0677962			0.877483	0.803497			0.0266134	0.0228854
0.527737	0.483589				0.0493895	0.0388099			0.0562838	0.0488348			0.0757971	0.0718779			0.94627	0.876265			0.0303753	0.0239881
0.513108	0.512166				0.0479017	0.0363177			0.0500087	0.0472419			0.0701961	0.0667942			0.954428	0.780077			0.0281455	0.0205305
0.530595	0.485865				0.0455718	0.0417417			0.0513275	0.0515301			0.0637152	0.0704576			0.862294	0.830972			0.0245094	0.0218383
0.5096	0.503105				0.0463629	0.045511			0.0448464	0.0510108			0.0693369	0.0709571			0.966584	0.821508			0.0294806	0.0210702
0.525199	0.511501				0.0450647	0.0392668			0.0550496	0.0484769			0.071047	0.0766105			0.887607	0.773874			0.0291009	0.0222991
0.523024	0.51824				0.0443755	0.0370424			0.0551259	0.0486764			0.069525	0.0698585			0.969324	0.795195			0.0271511	0.0233021
0.518712	0.474996				0.0431011	0.035909			0.0544586	0.0496606			0.0709565	0.0721609			0.898195	0.748037			0.0264037	0.0235158
0.540958	0.499019				0.0419247	0.0372511			0.0448012	0.0510181			0.0750552	0.057255			0.896227	0.871912			0.0264987	0.0223929
0.439872	0.49699				0.0434408	0.0390137			0.0560946	0.048241			0.0672648	0.0589318			0.85014	0.829279			0.0241657	0.0154766
0.506216	0.511526				0.0501316	0.0386914			0.0461329	0.0489163			0.0640408	0.0662049			0.750854	0.836081			0.0214971	0.01991
0.522447	0.500943				0.0510741	0.0410183			0.053658	0.0484955			0.0633956	0.0678529			0.830769	0.775568			0.02791	0.0204492
0.541172	0.507225				0.044443	0.0391986			0.047326	0.0503937			0.0685083	0.0802601			0.935581	0.825396			0.0248697	0.022082
0.502614	0.476703				0.0469265	0.0418613			0.0490674	0.0502187			0.0717571	0.0690003			0.834437	0.850534			0.0211965	0.0144682
0.53985	0.493197				0.0495498	0.0376266			0.0554797	0.049339			0.0840203	0.0481602			0.850233	0.797645			0.0271974	0.0222965
0.525613	0.526906				0.0460154	0.0403565			0.0541883	0.0488299			0.071769	0.0660702			0.976441	0.783379			0.0247591	0.0196051
0.517476	0.495935				0.0495352	0.0373978			0.0584992	0.0538924			0.0730158	0.0686098			0.844508	0.827532			0.0243909	0.0206061
0.505019	0.505182				0.0498846	0.0346972			0.05213	0.047714			0.0744524	0.0759367			0.953983	0.873237			0.0254005	0.0213506
0.549543	0.490114				0.0400265	0.0389975			0.0497986	0.0490116			0.05912	0.0656006			0.871752	0.815388			0.0269659	0.020516
0.541122	0.476015				0.0465648	0.0415106			0.0552564	0.0506521			0.0670511	0.067097			0.898538	0.765527			0.0237186	0.0225517
0.521082	0.504021				0.0437006	0.0429861			0.0555051	0.0504878			0.0777376	0.0624877			0.800928	0.859194			0.0196079	0.0205396
0.518262	0.500187				0.0454693	0.0365578			0.0503915	0.0474885			0.0742185	0.0665189			0.838862	0.877188			0.0288418	0.0257187
0.520186	0.490456				0.0413545	0.0400449			0.0477871	0.0515833			0.0587637	0.0742239			0.827877	0.865803			0.0253817	0.0280401
0.5031	0.497673				0.0402973	0.0374159			0.0541209	0.0524115			0.0605818	0.0710899			0.791839	0.807982			0.0252092	0.0199347
0.516531	0.497296				0.0450236	0.039402			0.0575723	0.04594			0.0765935	0.0721489			0.917325	0.84921			0.0274362	0.0171339
0.519756	0.482286				0.0494354	0.0390723			0.0583272	0.050774			0.0748896	0.0707428			0.84039	0.874919			0.0241389	0.0226017
0.516425	0.494956				0.0385293	0.0351725			0.0447002	0.0485979			0.0617096	0.0749996			0.887165	0.837568			0.0285263	0.0224736
0.501789	0.526281				0.0461043	0.0384603			0.0516402	0.0512709			0.0738569	0.0722027			0.869663	0.835645			0.0258871	0.0212406
0.508683	0.523983				0.0529288	0.0396795			0.0531373	0.0477821			0.0524341	0.063786			0.923619	0.837505			0.024374	0.0202019
0.515577	0.489781				0.0422603	0.0420915			0.04749	0.0479647			0.0695398	0.0656327			0.827433	0.768197			0.0275834	0.0211566
0.520738	0.486524				0.0460822	0.04093			0.0470146	0.0487102			0.0669352	0.0723635			0.99223	0.744529			0.0258495	0.0225148
0.48912	0.480807				0.0454085	0.040385			0.0586612	0.0470999			0.0786968	0.0650707			0.845496	0.786288			0.0233704	0.0247408
0.517044	0.489233				0.0450439	0.0403079			0.0493213	0.0511681			0.0703884	0.0740139			0.919692	0.803737			0.0258233	0.0222014
0.529072	0.492121				0.0464805	0.0367032			0.0538436	0.0494115			0.0762223	0.0734911			0.833585	0.765389			0.0240219	0.0226912
0.512449	0.488465				0.0415724	0.0425097			0.0479372	0.0466562			0.074916	0.0686983			0.793914	0.831994			0.020944	0.0211162
0.548938	0.52648				0.0467857	0.0434796			0.0557259	0.0459718			0.0718658	0.0737609			0.766456	0.764166			0.0265554	0.0192986
0.523953	0.495414				0.0488178	0.0388783			0.0535423	0.0456693			0.072189	0.0593354			0.945061	0.858439			0.0247156	0.0215364
0.515406	0.488635				0.0478465	0.0398314			0.0475844	0.0472936			0.0713476	0.0799722			0.935055	0.839979			0.0242605	0.0218314
0.548767	0.496003				0.0428507	0.0432279			0.0544475	0.0519459			0.0619943	0.0755273			0.88491	0.840034			0.0283112	0.0183757
0.510885	0.511208				0.0445255	0.0429109			0.0456614	0.0482543			0.0711735	0.0693712			0.914891	0.69543			0.0260535	0.0239061
0.52603	0.467029				0.0467722	0.0385728			0.0518132	0.0477499			0.0811369	0.0870344			0.913503	0.847614			0.0265213	0.0194282
0.504121	0.490623				0.0472252	0.0371197			0.0612314	0.0498679			0.0756477	0.0706401			0.912254	0.891626			0.0262766	0.0206515
0.528229	0.470438				0.0476825	0.0405364			0.0579337	0.0494728			0.0675631	0.0710389			0.815529	0.7806			0.0227047	0.0180831
0.50764	0.497869				0.0458658	0.0419029			0.0523094	0.0481497			0.0768886	0.0632127			0.823609	0.81058			0.0268456	0.0219662
0.516189	0.484031				0.0491101	0.0399407			0.0502905	0.0508701			0.0597499	0.0623678			0.910266	0.885868			0.0237935	0.0189946
0.542451	0.479463				0.0498651	0.0428581			0.0444138	0.0478353			0.0669828	0.0766221			0.944894	0.79875			0.0225545	0.0209364
0.526918	0.488609				0.0414898	0.0382868			0.0540202	0.0494853			0.0689245	0.0622897			0.929495	0.839691			0.0261515	0.018769
0.531545	0.530742				0.0493816	0.0377544			0.0534624	0.0499854			0.0678147	0.0706762			0.842792	0.815921			0.0220726	0.0221895
0.507441	0.48998				0.0514672	0.0420066			0.0468053	0.0505541			0.0690726	0.0739			0.868218	0.814987			0.0268072	0.0260085
0.494002	0.468546				0.0506579	0.0392263			0.0540312	0.0476938			0.077345	0.060945			0.94564	0.751871			0.0208827	0.0255693
0.511233	0.505612				0.0410284	0.0347739			0.059425	0.0453158			0.0789538	0.0694175			0.90825	0.756651			0.0245957	0.0219252
0.519246	0.515973				0.0471633	0.0434418			0.0521904	0.0553678			0.0742736	0.0606484			0.878642	0.742736			0.027285	0.0178385
0.52598	0.498299				0.0511922	0.0430282			0.047645	0.0493824			0.0667453	0.0641161			0.941039	0.839641			0.0265434	0.0238795
0.490347	0.4884				0.0471746	0.0344192			0.0515738	0.0510747			0.0635574	0.0819994			0.807437	0.808893			0.0252992	0.0233982
					0.0510498	0.0380252			0.0512703	0.0485828			0.0775525	0.0592611			1.01491	0.782592			0.0189089	0.0221407

## Sheet: Fig.4
Fig.4A													Fig.4B				Fig.4C				Fig.4D				Fig.4E
K Uptake				Na-H				Osmotic solute					neg-bac				pos-bac				neg-arch				pos-arch
0.0003911		3.393e-09		0.009032		< 2.2e-16		0.05852		1.398e-06			Taxon	K Uptake	Na-H	Osmotic solute	Taxon	K_uptake	Na_H	Osmotic_solute	Taxon	K Uptake	Na-H	Osmotic solute	Taxon	K Uptake	Na-H	Osmotic solute
neg-bac	pos-bac	neg-arch	pos-archc	neg-bac	pos-bac	neg-arch	pos-arch	neg-bac	pos-bac	neg-arch	pos-arch		s__Acidobacterium_sp.	1	1	1	s__Actinobacteria_bacterium_QS_8_72_14	1	0	1	s__Candidatus_Bathyarchaeota_archaeon_RBG_13_38_9	0	0	0	s__Haloarcula_sp._JP-L23	1	1	1
0.00280112	0.237742	0.726201	0.138379	0.0451382	0.0569511	0.0135863	0.11533	0.111627	0.0123471	0.015144	0.044794		s__Bryobacteraceae_bacterium	1	1	1	s__Aquificales_bacterium	0	0	0	s__Crenarchaeota_archaeon_13_1_20CM_2_51_8	0	0	0	s__Halomicrobium_zhouii	1	1	1
0.00672366	0.0132146	0.42166	0.118054	0.0781018	0.0405617	0	0.0196117	0.0827025	0.0189155	0.0971843	0.00196674		s__Candidatus_Solibacter_sp.	1	1	1	s__Salinimicrobium_xinjiangense	1	1	1	s__uncultured_crenarchaeote	0	0	0	s__Natronomonas_sp._CBA1123	1	1	1
0.135194	0.117383	0.118835	0.139071	0.109455	0.0832239	0	0.0877427	0.0836506	0.319726	0.0155784	0.0438851		s__Candidatus_Solibacter_usitatus	1	1	1	s__Longibacter_salinarum	1	1	1	s__uncultured_crenarchaeote_29d5	0	0	0	s__Natronomonas_sp._F16-60	1	1	1
0.0945723	0.309146	0.243773	0.203141	0.0121851	0.245304	0	0.0224625	0.122023	0.22735	0.0246261	0.00893162		s__Candidatus_Sulfopaludibacter_sp._SbA4	1	1	1	s__Longimonas_halophila	1	0	0	s__uncultured_crenarchaeote_57a5	0	0	0	s__unclassified_g__Natronomonas	1	1	0
0.0576628	0.395605	0.189663	0.126865	0.00601063	0.00435416	0	0.489271	0.0380465	0.0171981	0.0194652	0.039143		s__Bryobacterales_bacterium	1	1	1	s__Rhodothermus_marinus	1	1	1	s__uncultured_crenarchaeote_76h13	0	0	0	s__Haladaptatus_litoreus	1	1	1
0.157647	0.0337838	0.0744111	0.00937428	0.00703356	0.0444313	0	0.0375118	0.0166868	0.163631	0.00206286	0.0237405		s__Acidobacteriia_bacterium	1	1	1	s__Rhodothermus_profundi	1	1	0	s__Methanofervidicoccus_sp._A16	0	0	0	s__Haloarchaeobius_iranensis	1	1	0
0.000410761	0.0573628	0.0824668	0.0443325	0.0517611	0.156197	0	0.175748	0.0137126	0.00644457	0.00163659	0.0241848		s__Blastocatellia_bacterium	1	1	1	s__Salinibacter_altiplanensis	0	0	1	s__Methanosarcina_barkeri	0	0	0	s__Halobacterium_jilantaiense	1	1	1
0.108124	0.0446806	0.10552	0.113173	0.000663934	0.0313571	0	0.00607	0.017495	0.0116725	0.00980964	0.0269059		s__Blastocatellia_bacterium_AA13	1	1	1	s__Salinibacter_ruber	1	0	1	s__Methanosarcina_horonobensis	0	0	0	s__Halobacterium_sp._DL1	1	1	1
0.0493965	0.0415162	0.00604517	0.177353	0.145064	0.00667925	0	0.00764006	0.134888	0.00378486	0.00261438	0.000758106		s__Luteitalea_pratensis	1	1	1	s__Salinibacter_sp._10B	1	1	1	s__Candidatus_Nitrosocaldus_cavascurensis	0	0	0	s__Halobacterium_sp._PCN9	1	1	1
0.00531735	0.0505863	0.0575649	0.00214688	0.0102785	0.00718991	0	0.0716643	0.00186125	0.215977	0.00150885	0.000697088		s__Luteitalea_sp.	1	1	1	s__Salisaeta_longa	1	1	1	s__unclassified_g__Candidatus_Nitrosocaldus	0	0	0	s__Halomarina_oriensis	1	1	1
0.0576827	0.0740844	0.0929865	0.0137278	0.0510645	0.108993	0	0.183477	0.0763897	0.242608	0.00249384	0.0127128		s__Acidobacteria_bacterium	1	1	1	s__Rhodothermaceae_bacterium	1	1	1	s__Candidatus_Nitrosocosmicus_arcticus	1	0	1	s__Halorubellus_sp._JP-L1	1	1	1
0.0223585	0.183154	0.068302	0.0331875	0.015426	0.207511	0	0.00700048	0.0123076	0.251221	0.0698098	0.176427		s__Acidobacteria_bacterium_13_1_20CM_3_53_8	1	1	1	s__Rhodothermaceae_bacterium_RA	1	1	1	s__Candidatus_Nitrosocosmicus_exaquare	1	0	1	s__Halorussus_salinus	1	1	1
0.00508067	0.0944898	0.0251063	0.0548569	0.016175	0.152086	0	0.0926979	0.0477666	0.0343675	0.00966537	0.0151644		s__Acidobacteria_bacterium_13_1_40CM_65_14	1	1	1	s__Bacteroidetes_bacterium_CG12_big_fil_rev_8_21_14_0_65_60_17	1	1	0	s__Candidatus_Nitrosocosmicus_franklandus	1	0	1	s__unclassified_g__Halorussus	1	1	1
0.0012827	0.0216759	0.010744	0.100399	0.00420357	0.00552486	0	0.0177615	0.0717377	0.0320622	0	0.00860351		s__Acidobacteria_bacterium_RIFCSPLOWO2_02_FULL_64_15	1	1	1	s__Bacteroidetes_bacterium_QH_10_64_37	1	1	1	s__Candidatus_Nitrosocosmicus_oleophilus	1	0	1	s__Halostella_salina	1	1	0
0.0528175	0.0668007	0	0.0306058	0.0453444	0.00974508	0	0.131613	0.0136291	0.0285198	0	0.0136957		s__Acidobacteria_bacterium_RIFCSPLOWO2_02_FULL_65_29	1	1	1	s__Bacteroidetes_bacterium_QS_3_64_15	1	1	1	s__Candidatus_Nitrosocosmicus_sp.	1	0	1	s__unclassified_g__Halostella	1	1	1
0.03598	0.0642179	0	0.237044	0.000695134	3.30826	0	0.18481	0.133808	0.028912	0	0.00386454		s__Acidobacteria_bacterium_RIFCSPLOWO2_02_FULL_67_21	1	1	1	s__Bacteroidetes_bacterium_SB0662_bin_6	1	0	1	s__Candidatus_Nitrosocosmicus_sp._SS	1	0	1	s__Salarchaeum_sp._JOR-1	1	1	0
0.223843	0.30796	0	0.0286158	0.110576	0.56845	0	0.146013	0.0439373	0.0214289	0	0.0196072		s__Acidobacteria_bacterium_RIFCSPLOWO2_02_FULL_67_36	1	1	1	s__Aliifodinibius_halophilus	1	1	0	s__Candidatus_Nitrososphaera_evergladensis	1	0	0	s__Salinirussus_salinus	1	1	0
0.0297081	0.194513	0	0.0328171	0.0467242	0.0186251	0	0.0966723	0.0160741	0.0355504	0	0.0379517		s__Acidobacteria_bacterium_RIFCSPLOWO2_02_FULL_68_18	1	1	1	s__Aliifodinibius_roseus	1	1	1	s__Candidatus_Nitrososphaera_gargensis	1	0	1	s__Salinibaculum_litoreum	1	1	1
0.101045	0.028406	0	0.16346	0.0893202	0.0129282	0	0.0436228	0.138668	0.0315856	0	0.0273703		s__Acidobacteria_bacterium_RIFCSPLOWO2_12_FULL_66_21	1	1	1	s__Aliifodinibius_saliphilus	1	1	0	s__Candidatus_Nitrososphaera_sp._13_1_40CM_48_12	0	0	0	s__Halobacteriales_archaeon_QH_7_66_36	1	1	1
0.0279048	0.0242545	0	0.0646349	0.029194	0.200001	0	0.0285794	0.00817762	0.1795	0	0.00255763		s__Acidobacteria_bacterium_RIFCSPLOWO2_12_FULL_67_14b	1	1	1	s__Aliifodinibius_sediminis	1	1	1	s__Nitrososphaera_sp.	1	0	0	s__Halobacteriales_archaeon_QS_1_68_20	1	1	0
0.00258733	0.0151709	0	0.152025	0.0122413	0.0813267	0	0.0348903	0.0567849	0.0164708	0	0.00981465		s__Acidobacteria_bacterium_SCN_69-37	1	1	1	s__Aliifodinibius_sp.	1	1	0	s__Nitrososphaera_sp._AFS	0	0	1	s__Halobacteriales_archaeon_QS_4_70_19	1	1	1
0.0138619	0.0741134	0	0.0112941	0.0699921	0.0499204	0	0.00742621	0.0404772	0.031829	0	0.0224748		s__Acidiferrimicrobium_australe	1	1	1	s__Aliifodinibius_sp._WN023	1	1	0	s__Nitrososphaera_viennensis	0	0	0	s__Halobacteriales_archaeon_QS_5_70_15	1	1	1
0.0576069	0.749531	0	0.00755756	0.00113622	0.0185141	0	0.0185798	0.0265011	0.28807	0	0.00396723		s__Acidimicrobiaceae_bacterium	1	1	1	s__Balneola_sp.	1	1	0	s__unclassified_g__Nitrososphaera	0	0	0	s__Halobacteriales_archaeon_QS_5_70_17	1	1	1
0.0536842	0.185522	0	0.0629839	0.00308767	0.0373623	0	0.12074	0.0421366	0.132299	0	0.118181		s__Iamiaceae_bacterium_SCSIO_58843	1	1	1	s__Fodinibius_salinus	1	1	0	s__Nitrososphaeraceae_archaeon	1	0	1	s__Halobacteriales_archaeon_QS_9_67_17	1	0	0
0.0462539	0.0886472	0	0.0325968	0.1136	0.0105854	0	0.0161628	0.0630101	0.0473373	0	0.0957546		s__Desertimonas_flava	1	1	1	s__Gracilimonas_mengyeensis	1	1	1	s__Nitrososphaerales_archaeon	0	0	1	s__halophilic_archaeon	1	1	1
0.0315519	0.0581067	0	0.163093	0.0307685	0.0518765	0	0.0107259	0.130153	0.00380946	0	0.0051429		s__Ilumatobacter_coccineus	1	1	1	s__Gracilimonas_sp._8A47	0	1	1	s__Nitrososphaeria_archaeon	0	1	0	s__halophilic_archaeon_LT46	1	1	1
0.0296809	0.0173862	0	0.00982878	0.0737564	0.119195	0	0.142985	0.0734186	0.604323	0	0.0844973		s__Ilumatobacter_fluminis	1	1	1	s__Gracilimonas_tropica	1	1	0	s__Nitrosarchaeum_koreense	1	0	0	s__halophilic_archaeon_NEN8	1	1	0
0.0525999	0.0754849	0	0.107298	0.0209654	0.155092	0	0.0776819	0.032328	0.248334	0	0.0309014		s__Ilumatobacter_nonamiensis	1	1	1	s__Rhodohalobacter_barkolensis	1	1	0	s__Nitrosopumilales_archaeon	1	0	1	s__Halegenticoccus_soli	1	1	1
0.0477598	0.255941	0	0.64574	0.0318499	0.135179	0	1.08753	0.00179019	0.0115535	0	0.00303529		s__Ilumatobacter_sp.	1	1	1	s__Rhodohalobacter_sp._SW132	1	0	0	s__Candidatus_Nitrosopelagicus_brevis	0	0	0	s__Halogeometricum_pallidum	1	1	1
0.00316213	0.188786	0	0.0404095	0.0683364	0.00700525	0	0.00259664	0.0313044	0.0237905	0	0.0004098		s__Acidimicrobiales_bacterium	1	1	1	s__Balneolaceae_bacterium	1	1	1	s__Candidatus_Nitrosotalea_bavarica	0	0	0	s__Halogeometricum_rufum	1	1	1
0.0785606	0.040435	0	0.0663962	0.181274	0.0380924	0	0.0814506	0.00156967	0.0276074	0	0.00207768		s__Acidimicrobiia_bacterium	1	1	1	s__Balneolaceae_bacterium_YR4-1	1	1	1	s__Candidatus_Nitrosotalea_devanaterra	0	0	0	s__Halogranum_amylolyticum	1	1	1
0.0407453	0.321861	0	0.0958649	0.000129836	0.371579	0	0.15219	0.0160596	0.296736	0	0.0163549		s__Actinomyces_sp.	1	1	1	s__Caldithrix_abyssi	1	0	0	s__Candidatus_Nitrosotalea_okcheonensis	0	0	0	s__Halogranum_gelatinilyticum	1	1	1
0.0248905	0.00461602	0	0.0298012	0.116243	0.047614	0	0.0278548	0.0533842	1.9043	0	0.00620431		s__Actinomycetales_bacterium	1	1	1	s__Calditrichae_bacterium	0	0	0	s__Candidatus_Nitrosotalea_sinensis	0	0	0	s__Halogranum_rubrum	1	1	1
0.0644239	0.233919	0	0.0486261	0.00080429	1.14925	0	0.365161	0.0473428	0.552398	0	0.000286929		s__Mycobacterium_gallinarum	1	1	1	s__Calditrichaeota_bacterium	1	1	1	s__Candidatus_Nitrosotalea_sp._FS	0	0	0	s__Halogranum_salarium	1	1	1
0.0199298	1.52573	0	0.0591008	0.176969	0.0811732	0	0.00618792	0.00190125	0.703937	0	0.00361318		s__Mycobacterium_sp._KBS0706	1	1	1	s__Candidatus_Abyssubacteria_bacterium_SURF_17	0	1	1	s__Candidatus_Nitrosotenuis_aquarius	0	0	0	s__Haloplanus_aerogenes	1	1	1
0.0919286	1.21911	0	0.114017	0.174215	0.412405	0	0.0307007	0.0478389	0.0766984	0	8.89521e-05		s__Frankiales_bacterium	1	1	1	s__Candidatus_Abyssubacteria_bacterium_SURF_5	1	1	1	s__Candidatus_Nitrosotenuis_sp.	1	0	0	s__Haloplanus_natans	1	1	1
0.0125305	0.013245	0	0.216996	0.174402	0.067242	0	0.124398	0.038559	0.196689	0	0.587114		s__Frankiales_bacterium_YIM_75000	1	1	1	s__Candidatus_Aerophobetes_bacterium	1	1	0	s__Thaumarchaeota_archaeon	1	0	1	s__unclassified_g__Haloplanus	1	1	0
0.016746	0.105506	0	0.144415	0.0394462	0.0341196	0	0.116478	0.00428965	0.0238497	0	0.168795		s__Blastococcus_saxobsidens	1	1	1	s__Candidatus_Acetothermia_bacterium	1	0	0	s__Thaumarchaeota_archaeon_13_1_20CM_2_38_5	0	0	0	s__unclassified_f__Haloferacaceae	1	1	1
0.154923	0.0343467	0	0.213054	0.0596213	0.426014	0	0.00478864	0.0157041	0.0745116	0	0		s__Blastococcus_sp._CT_GayMR19	1	1	1	s__Candidatus_Bipolaricaulota_bacterium	1	1	0	s__Thaumarchaeota_archaeon_13_1_20CM_2_39_11	0	0	0	s__Halobaculum_gomorrense	1	1	1
0.0106375	0.00617079	0	0.21625	0.161279	0.015625	0	0.0135895	0.0340907	0.0269172	0	0		s__Angustibacter_sp._Root456	1	1	1	s__Candidatus_Marinimicrobia_bacterium	1	1	0	s__Thaumarchaeota_archaeon_13_1_40CM_2_39_13_1	0	0	0	s__Halobaculum_sp._WSA2	1	1	1
0.00822749	0.0135486	0	0.0478483	0.00241602	0.0259711	0	0.159707	0.0998576	0.0204221	0	0		s__Agromyces_flavus	1	1	1	s__Candidatus_Omnitrophica_bacterium	1	1	1	s__Thaumarchaeota_archaeon_13_1_40CM_2_39_13_2	0	0	0	s__Halolamina_pelagica	1	1	1
0.0615263	0.00451467	0	0.0403776	0.012357	0.0130113	0	0.00500588	0.119821	0.0142181	0	0		s__Agromyces_sp._NDB4Y10	1	1	1	s__Anaerolineae_bacterium_SM23__63	1	1	0	s__Thaumarchaeota_archaeon_13_1_40CM_2_39_4	0	0	0	s__Halolamina_rubra	1	1	1
0.028006	0.721035	0	0.0757262	0.0192306	0.054773	0	0.00587177	0.151565	0.360445	0	0		s__Promicromonospora_sukumoe	1	1	1	s__Ardenticatena_maritima	1	1	0	s__Thaumarchaeota_archaeon_13_1_40CM_38_12	0	0	0	s__Halolamina_sediminis	1	1	0
0.0754632	0.0303206	0	0.0460413	0.0177103	0.0136545	0	0.0330839	0.0953383	0.0218229	0	0		s__Marmoricola_caldifontis	1	1	1	s__Chloroflexi_bacterium_RBG_13_66_10	0	0	0	s__Thaumarchaeota_archaeon_13_1_40CM_3_38_6	0	0	0	s__Halolamina_sp._CBA1230	1	1	1
0.154243	0.180615	0	0.107713	0.0429828	0.00507698	0	0.0633067	0.116018	0.257249	0	0		s__Marmoricola_pocheonensis	1	1	1	s__Chloroflexi_bacterium_RBG_13_68_17	1	0	1	s__Thaumarchaeota_archaeon_13_1_40CM_3_50_5	0	0	0	s__unclassified_g__Halolamina	0	1	0
0.0103082	0.00236465	0	0.220634	0.0226698	0.010863	0	0.00544961	0.162418	0.0975568	0	0		s__Nocardioides_alpinus	1	1	1	s__Chloroflexi_bacterium_RBG_16_48_8	0	1	1	s__Thaumarchaeota_archaeon_13_1_40CM_4_38_7	0	0	0	s__Salinigranum_halophilum	1	1	1
0.031096	0.0206602	0	0.0799257	0.052341	0.0307727	0	0.0400553	0.0741671	0.804832	0	0		s__Nocardioides_eburneiflavus	1	1	1	s__Chloroflexi_bacterium_RBG_19FT_COMBO_62_14	1	1	1	s__Thaumarchaeota_archaeon_13_1_40CM_4_48_7	0	0	0	s__Salinigranum_rubrum	1	1	1
0.139241	0.0931568	0	0.0870789	0.0951568	0.0286599	0	0.0654159	0.00176286	1.67584	0	0		s__Nocardioides_euryhalodurans	1	1	1	s__Leptolyngbya_valderiana	1	0	1	s__archaeon_13_1_20CM_2_51_12	0	0	0	s__Salinigranum_salinum	1	1	1
0.0541026	0.143947	0	0.0533435	0.0200712	0.0715413	0	0.0563262	0.162304	0.144235	0	0		s__Nocardioides_ganghwensis	1	1	1	s__Deinococcales_bacterium	1	1	0	s__uncultured_archaeon	0	0	1	s__halophilic_archaeon_DL31	1	1	0
0.00603865	0.129354	0	0	0.00482881	0.0391819	0	0.0135863	0.00226899	0.0510351	0	0		s__Nocardioides_gansuensis	1	1	1	s__Marinithermus_hydrothermalis	0	0	0
0.00479264	0.0193557			0.0124679	0.0154968			0.0142092	0.0370807				s__Nocardioides_guangzhouensis	1	1	1	s__Truepera_radiovictrix	1	1	1
0.00109453	0.0278204			0.020794	0.0442634			0.00231865	0.0679417				s__Nocardioides_halotolerans	1	1	1	s__Trueperaceae_bacterium	1	1	1
0.101015	0.0105103			0.0973586	0.00982496			0.142387	0.245305				s__Nocardioides_immobilis	1	1	1	s__Deinococcus-Thermus_bacterium	1	1	1
0.0097675	0.104981			0.127181	0.102952			0.145541	0.623703				s__Nocardioides_iriomotensis	1	1	1	s__Oceanobacillus_sp._HTM_045	1	1	1
0.0158074	0.0408684			0.0461193	0.161508			0.102508	0.0945005				s__Nocardioides_sediminis	1	1	1	s__Syntrophomonadaceae_bacterium	0	0	1
0.0371384	0.149297			0.051236	0.0227556			0.0149067	0.317902				s__Nocardioides_sp._HDW12B	1	1	1	s__Gemmatimonas_sp.	1	1	1
0.001597	0.184628			0.0732979	0.0470564			0.00566999	0.312769				s__Nocardioides_sp._LS1	1	1	1	s__Gemmatimonas_sp._SG8_17	1	1	1
0.00454369	0.0185185			0.00454602	0.0907666			0.0132255	0.00552528				s__Nocardioides_sp._SZ4R5S7	1	1	1	s__Gemmatimonas_sp._SG8_23	1	1	1
0.0748472	0.0186564			0.0105381	0.505388			0.00320407	0.00581555				s__Nocardioides_sp._zg-1230	1	1	1	s__Gemmatimonas_sp._SG8_28	0	1	1
0.0555211	0.0628278			0.386614	0.0478974			0.0209925	0.102457				s__Nocardioides_speluncae	1	1	1	s__Gemmatimonas_sp._SG8_38_2	1	1	1
0.0104651	0.352923			0.0436136	0.0409391			0.0459096	0.0175556				s__unclassified_g__Nocardioides	1	1	1	s__Gemmatimonas_sp._SM23_52	1	1	1
0.0906346	0.0216401			0.10204	0.0252656			0.0514219	0.0118637				s__Propionibacteriales_bacterium	1	1	1	s__Gemmatimonadales_bacterium	1	1	1
0.0245699	0.0217115			0.0668491	0.0243092			0.0492185	0.28807				s__Actinophytocola_sp.	1	1	1	s__Gemmatimonadetes_bacterium	1	1	1
0.00954348	0.138207			0.0544192	0.0414083			0.00153354	0.0721821				s__Pseudonocardiaceae_bacterium	1	1	1	s__Gemmatimonadetes_bacterium_GWC2_71_10	0	0	0
0.0349141	0.528582			0.105995	0.115183			0.0762933	0.383544				s__Pseudonocardiales_bacterium	1	1	1	s__Acidithiobacillales_bacterium_SM1_46	1	1	0
0.152024	0.0837075			0.231902	0.0333205			0.0375137	0.0778097				s__Sporichthya_polymorpha	1	1	1	s__Acidithiobacillales_bacterium_SM23_46	1	1	1
0.0409669	0.0320593			0.0463534	0.0567283			0.00869174	0.0588696				s__Streptomyces_thermoautotrophicus	1	1	1	s__Kordiimonadales_bacterium_JCM_17843	1	0	0
0.000278769	0.0371166			0.362254	0.0451995			0.0330823	0.0564607				s__Streptosporangiales_bacterium	1	1	1	s__Dichotomicrobium_thermohalophilum	1	1	1
0.172038	0.0248587			0.0776465	0.00777175			0.0340033	0.0103206				s__Actinobacteria_bacterium	1	1	1	s__Euryhalocaulis_caribicus	0	1	0
0.0240303	0.0039477			0.254299	0.0408562			0.0496947	0.0198762				s__Nitriliruptorales_bacterium	1	1	1	s__Marinicauda_sp._WD6-1	1	1	0
0.0268245	0.0266619			0.133872	0.0312758			0.113887	0.0367443				s__Gaiella_occulta	1	1	1	s__Albidovulum_xiamenense	1	0	1
0.143659	1.71287			0.0141968	0.0297626			0.0301107	0.382665				s__Baekduia_soli	1	1	1	s__Albimonas_donghaensis	1	0	0
0.215708	0.047309			0.0299253	0.00994034			0.00510385	0.696219				s__Rubrobacter_sp._SCSIO_52909	1	1	1	s__Albimonas_pacifica	1	0	1
0.209874	0.037017			0.0877521	0.0503976			0.11123	0.0223823				s__Rubrobacter_xylanophilus	1	1	1	s__Halovulum_dunhuangense	1	1	1
0.0111332	0.110489			0.000636495	0.0399839			0.0532939	0.190554				s__Conexibacter_sp._Seoho-28	1	1	1	s__Maritimibacter_sp._55A14	1	0	1
0.00812974	0.0268883			0.0139382	0.113104			0.0773122	0.168586				s__Conexibacter_woesei	1	1	1	s__Oceanicella_actignis	1	0	1
0.0323372	0.567381			0.0276162	0.00521541			0.0945362	0.0431341				s__Solirubrobacter_pauli	1	1	1	s__Oceanicella_sp._SM1341	1	0	1
0.00535075	0.0257276			0.024775	0.461444			0.0361097	0.0291716				s__Solirubrobacter_soli	1	1	1	s__Paraoceanicella_profunda	0	1	1
0.0135015	0.100468			0.0383154	0.0544018			0.105144	0.181558				s__Solirubrobacter_sp._URHD0082	1	1	1	s__Pontivivens_insulae	0	1	1
0.0285168	0.0273589			0.1631	0.147778			0.00147971	0.246593				s__Solirubrobacterales_bacterium	1	1	1	s__Rhodosalinus_sp._E84	1	1	0
0.0457735	0.261164			0.0209568	0.00917225			0.0774121	0.0112202				s__Solirubrobacterales_bacterium_70-9	1	1	1	s__Roseovarius_nitratireducens	1	1	0
0.0109746	2.69042			0.0553424	0.0243902			0.119315	0.0768232				s__Solirubrobacterales_bacterium_URHD0059	1	1	1	s__Roseovarius_salinarum	0	0	1
0.00309488	0.00913242			0.127575	0.0142617			0.0591814	0.025496				s__Thermoleophilum_album	1	1	1	s__Roseovarius_sp.	0	0	0
0.188165	0.0731873			0.00726741	0.503291			0.0633958	0.345767				s__Thermoleophilia_bacterium	1	1	1	s__Roseovarius_sp._HI0049	1	0	0
0.0328707	0.0132788			0.0208824	0.0289259			0.157393	0.312787				s__Actinobacteria_bacterium_13_1_20CM_3_68_9	1	1	1	s__Rubrimonas_cliftonensis	1	1	1
0.0763115	0.359803			0.096493	0.166164			0.0900223	0.16652				s__Actinobacteria_bacterium_13_1_20CM_4_69_9	1	1	1	s__Rhodobacteraceae_bacterium_WD3A24	1	0	1
0.0222739	0.0416317			0.0263572	0.127068			0.0370718	0.0548918				s__Actinobacteria_bacterium_RBG_16_67_10	1	1	1	s__Rhodobacteraceae_bacterium_WFHF2C18	1	0	0
0.0136337	0.0496816			0.00838449	0.072399			0.0347642	0.154281				s__Actinobacteria_bacterium_RBG_16_68_12	1	1	1	s__Rhodobacterales_bacterium_CG18_big_fil_WC_8_21_14_2_50_71_9	1	0	0
0.0175056	0.187977			0.0468303	0.280401			0.061326	0.0860601				s__Actinobacteria_bacterium_RBG_19FT_COMBO_70_19	1	1	1	s__Rhodobacterales_bacterium_CG_4_10_14_0_8_um_filter_70_9	0	0	0
0.0393541	0.0113208			0.00585358	0.00710163			0.117073	0.0185925				s__Bacteroidia_bacterium	1	1	1	s__Rhodobacterales_bacterium_CG_4_9_14_3_um_filter_71_31	1	0	0
0.0236525	0.00973418			0.00314796	0.108757			0.113957	0.152195				s__Chitinophagaceae_bacterium	1	1	1	s__Ferruginivarius_sediminum	1	1	1
0.0287841	0.0224136			0.00190386	0.0227753			0.10598	0.0516935				s__Ohtaekwangia_koreensis	1	1	1	s__Limimonas_halophila	1	1	1
0.0194524	0.0211595			0.00777686	1.80305			0.0851404	0.0391314				s__Pontibacter_russatus	1	1	1	s__Rhodovibrio_salinarum	1	1	1
0.0123676	0.130261			0.0262744	0.283509			0.109636	0.230583				s__Candidatus_Eisenbacteria_bacterium	1	1	1	s__Rhodothalassium_salexigens	0	0	0
0.0460399	0.184786			0.00559349	0.554524			0.0563105	0.0428652				s__Candidatus_Rokubacteria_bacterium	1	1	1	s__Alphaproteobacteria_bacterium_HGW-Alphaproteobacteria-2	1	0	1
0.0384804	0.0372783			0.0162898	0.0113469			0.00104669	0.0324209				s__Candidatus_Entotheonella_factor	1	1	1	s__Candidatus_Lambdaproteobacteria_bacterium	0	0	0
0.0191814	0.0572265			0.0718569	0.222252			0.0403815	0.06365				s__Candidatus_Entotheonella_gemina	1	1	1	s__Candidatus_Muproteobacteria_bacterium_RBG_16_64_11	0	0	1
0.0318177	0.160516			0.0265561	0.0401706			0.138112	0.0453305				s__Candidatus_Entotheonella_palauensis	1	1	1	s__Candidatus_Muproteobacteria_bacterium_RBG_16_65_31	1	0	0
0.0286008	0.106086			0.01224	0.228839			0.0360154	0.00290074				s__Candidatus_Entotheonella_serta	1	1	1	s__Candidatus_Muproteobacteria_bacterium_RBG_16_65_34	0	0	1
0.0635007	0.0285867			0.0019548	0.903505			0.0679234	0.0758651				s__Kouleothrix_aurantiaca	1	1	1	s__Candidatus_Muproteobacteria_bacterium_RIFCSPHIGHO2_01_FULL_65_16	1	0	1
0.024692	0.30902			0.0706253	0.157496			0.00500994	0.136724				s__Kallotenue_sp._CFH_73958	1	1	1	s__Bradymonas_sediminis	1	1	1
0.0647918	0.0585699			0.074437	2.21338			0.0228013	0.0471338				s__Nitrolancea_hollandica	1	1	1	s__Bradymonas_sp._YN101	1	1	1
0.00712378	0.0229441			0.0287508	0.0401271			0.187254	0.0334877				s__Sphaerobacter_thermophilus	1	1	1	s__SAR324_cluster_bacterium	1	0	1
0.101952	0.00686518			0.0177596	0.138213			0.1131	0.0202013				s__Thermomicrobiales_bacterium	1	1	1	s__Sulfurifustis_variabilis	1	1	1
0.00167963	0.270539			0.0979049	0.407155			0.0348295	0.0446712				s__Chloroflexi_bacterium_CSP1-4	1	1	1	s__Acidiferrobacteraceae_bacterium	1	1	1
0.0282989	0.0235882			0.060718	0.0263348			0.000912035	0.00706102				s__Chloroflexi_bacterium_GWC2_73_18	1	1	1	s__Marinobacter_changyiensis	0	1	1
0.0214	0.0562642			0.143421	0.409469			0.0321206	0.189694				s__Chloroflexi_bacterium_RBG_16_69_14	1	1	1	s__Marinobacter_daqiaonensis	1	1	1
0.0147545	0.0295246			0.0429466	0.0854878			0.0409428	0.0804753				s__Chloroflexi_bacterium_RBG_16_70_13	1	1	1	s__Marinobacter_salicampi	1	0	1
0.092563	0.388651			0.00113545	0.0797267			0.0682794	0.0431679				s__Chloroflexi_bacterium_RBG_16_72_14	1	1	1	s__Marinobacter_sp._W62	1	1	1
0.0268515	1.20096			0.00344406	0.0173166			0.0592235	0.0990585				s__Cyanobacteria_bacterium_13_1_40CM_2_61_4	1	1	1	s__Tamilnaduibacter_salinus	1	0	1
0.00813012	0.281654			0.364408	0.338238			0.0402234	0.212681				s__cyanobacterium_TDX16	1	1	1	s__Arenicella_xantha	0	1	1
0.00399233	1.75406			0.0917687	1.20077			0.182834	0.738015				s__Nitrospira_japonica	1	1	1	s__Chromatocurvus_halotolerans	0	1	0
0.0493688	0.23493			0.00179051	0.0242577			0.0150542	0.0098975				s__Nitrospira_moscoviensis	1	1	1	s__Kineobactrum_sediminis	1	1	0
0.021921	0.0435544			0.0199542	0.00910692			0.107406	0.0159375				s__Nitrospira_sp.	1	1	1	s__Porticoccus_sp.	0	1	0
0.119005	0.355242			0.0273527	0.016457			0.0027692	0.426147				s__Nitrospira_sp._KM1	1	1	1	s__Nitrosococcus_halophilus	1	1	1
0.0108675	0.0948285			0.00447358	0.00920245			0.110255	0.16945				s__Gemmataceae_bacterium	1	1	1	s__Thioflavicoccus_mobilis	1	0	0
0.0139128	0.1623			0.00733346	0.0151009			0.00294716	0.0120044				s__Planctomycetes_bacterium_I41	1	1	1	s__uncultured_Thiohalocapsa_sp._PB-PSB1	0	0	0
0.0495169	0.990978			0.041699	0.0919047			0.0772601	0.766012				s__Planctomycetes_bacterium_ETA_A8	1	1	1	s__Chromatiaceae_bacterium	1	1	1
0.0114699	0.157404			0.0639864	0.0368691			0.0274979	0.016472				s__Bradyrhizobium_erythrophlei	1	1	1	s__Acidihalobacter_prosperus	1	1	1
0.00580629	0.105603			0.015133	0.135499			0.0527342	0.0341578				s__Bradyrhizobiaceae_bacterium	1	1	1	s__Alkalilimnicola_ehrlichii	1	1	1
0.0852321	0.50803			0.00677693	0.0182747			0.134049	0.24766				s__Hyphomicrobium_sp._CS1BSMeth3	1	1	1	s__Alkalilimnicola_sp._S0819	1	0	1
0.158274	0.991767			0.0217686	0.00951724			0.0899098	0.0299751				s__Hyphomicrobium_sp._xq	1	1	1	s__Alkalispirillum_mobile	1	1	1
0.0486608	0.42272			0.0029873	0.328888			0.110074	0.016119				s__Rhodoplanes_sp._Z2-YC6860	1	1	1	s__Aquisalimonas_asiatica	1	1	1
0.0112092	0.276486			0.0242951	0.350949			0.100961	0.0660057				s__Hyphomicrobiaceae_bacterium	1	1	1	s__Arhodomonas_aquaeolei	1	0	1
0.0118928	0.316172			0.0132618	0.666103			0.0377949	0.0584027				s__Microvirga_massiliensis	1	1	1	s__Arhodomonas_sp._KWT	1	0	1
0.0147638	0.265082			0.0010804	0.0745472			0.001515	0.0159161				s__Mesorhizobium_alhagi	1	1	1	s__Ectothiorhodospira_mobilis	0	0	0
0.00706129	0.113195			0.028113	0.216749			0.0622861	0.227657				s__Mesorhizobium_camelthorni	1	1	1	s__Halofilum_ochraceum	1	1	1
0.0422204	0.0381968			0.00441685	0.1199			0.00602929	0.171225				s__Mesorhizobium_sp.	1	1	1	s__Inmirania_thermothiophila	1	0	1
0.00588629	0.413103			0	0.0274833			0.0604966	0.165193				s__Mesorhizobium_sp._YM1C-6-2	1	1	1	s__Nitrococcus_mobilis	1	0	1
0.00671987	0.212155			0	0.137065			0.0929275	0.528947				s__unclassified_g__Mesorhizobium	1	0	1	s__Spiribacter_salinus	1	0	1
0.00973913	0.109727			0	0.118893			0.00172765	0.0743235				s__Phyllobacteriaceae_bacterium_SYSU_D60010	1	0	1	s__Spiribacter_sp._E85	1	1	1
0.0390945	0.0736094			0	0.0635476			0.0010442	0.311355				s__Phyllobacteriaceae_bacterium_SYSU_D60012	1	0	1	s__Thioalbus_denitrificans	1	1	1
0.00649926	0.0803209			0	0.407155			0.00139318	0				s__Xanthobacteraceae_bacterium	1	0	1	s__Thioalkalivibrio_denitrificans	0	1	1
0.0159468	0.23038			0	0			0.162619	0				s__Bauldia_sp.	1	0	1	s__Thioalkalivibrio_nitratireducens	0	1	0
0.000132626	0.37598			0	0			0.0776968	0				s__Methyloceanibacter_marginalis	1	0	1	s__Thioalkalivibrio_paradoxus	1	1	0
0.0104022	0.0192708			0	0			0.0498287	0				s__Nordella_sp._HKS_07	1	0	1	s__Thioalkalivibrio_sulfidiphilus	1	1	1
0.0360865	0.148139			0	0			0.0265924	0				s__Pseudorhodoplanes_sinuspersici	1	0	1	s__Thioalkalivibrio_thiocyanodenitrificans	1	1	0
0.0985559	0.428428			0	0			0.0299908	0				s__Rhizobiales_bacterium	1	0	1	s__unclassified_g__Thioalkalivibrio	0	1	0
0.0268603	0.0213567			0	0			0.00154272	0				s__Rhizobiales_bacterium_L72	1	0	1	s__Thiohalospira_halophila	1	0	0
0.0855327	0.0185619			0	0			0.0873791	0				s__unclassified_o__Rhizobiales	1	0	1	s__Wenzhouxiangella_marina	0	1	0
0.00936911	0.0513947			0	0			0.0978394	0				s__Stella_sp._ATCC_35155	1	0	1	s__Wenzhouxiangella_sediminis	1	1	1
0.01428	0.594732			0	0			0.00344725	0				s__Arboricoccus_pini	1	0	1	s__Wenzhouxiangella_sp.	1	1	1
0.00205969	0.420979			0	0			0.00143543	0				s__Geminicoccus_roseus	1	0	1	s__Wenzhouxiangella_sp._C33	0	0	1
0.0284795	0.190421			0	0			0.00180288	0				s__Geminicoccus_sp._CPCC_101082	1	0	1	s__Wenzhouxiangella_sp._XN201	1	1	1
0.0458048	0.036154			0	0			0.0492633	0				s__Geminicoccaceae_bacterium	1	0	1	s__Wenzhouxiangella_sp._XN79A	1	1	0
0.0579905	0.0121454			0	0			0.00811228	0				s__Azospirillum_brasilense	1	0	1	s__unclassified_g__Wenzhouxiangella	1	1	1
0.0347363	0.031437			0	0			0.0128058	0				s__uncultured_Defluviicoccus_sp.	1	0	1	s__Chromatiales_bacterium_(ex_Bugula_neritina_AB1)	1	1	0
0.00892742	0.368377			0	0			0.0622046	0				s__Hypericibacter_adhaerens	1	0	1	s__Chromatiales_bacterium_21-64-14	1	0	1
0.00119451	0.110305			0	0			0.0388809	0				s__Hypericibacter_terrae	1	0	1	s__Legionellales_bacterium	1	1	0
0.0717027	0.13628			0	0			0.00205021	0				s__Inquilinus_limosus	1	0	1	s__Methylohalobius_crimeensis	0	0	1
0.0261388	0.22927			0	0			0.0790814	0				s__Skermanella_aerolata	1	0	1	s__Algiphilus_aromaticivorans	1	1	1
0.135597	0.0146578			0	0			0.0188251	0				s__Skermanella_pratensis	1	0	1	s__Halomonas_anticariensis	0	1	1
0.0238633	0			0	0			0.00217564	0				s__Skermanella_stibiiresistens	1	0	1	s__Halomonas_daqiaonensis	1	0	0
0.0199489	0			0	0			0.0734855	0				s__Rhodospirillaceae_bacterium_SYSU_D60006	1	0	1	s__Halomonas_denitrificans	1	1	1
0.00816687	0			0	0			0.000750453	0				s__Rhodospirillaceae_bacterium_SYSU_D60009	1	0	1	s__Halomonas_heilongjiangensis	1	1	1
0.0853225	0			0	0			0.0805485	0				s__Rhodospirillaceae_bacterium_SYSU_D60015	1	0	1	s__Halomonas_ilicicola	0	1	1
0.0329181	0			0	0			0.0559451	0				s__Enhydrobacter_sp._CC-CFT640	1	0	1	s__Halomonas_korlensis	1	1	1
0.00617353	0			0	0			0.0140073	0				s__Reyranella_soli	1	0	1	s__Halomonas_salina	0	1	1
0.000292335	0			0	0			0.155619	0				s__Rhodospirillales_bacterium	1	0	1	s__Halomonas_sp._3(2)	1	1	1
0.0089677	0			0	0			0.160659	0				s__Rhodospirillales_bacterium_URHD0017	1	0	1	s__Halomonas_sp._LBP4	1	1	0
0.0493696	0			0	0			0.00667034	0				s__Sphingomonas_edaphi	1	0	1	s__Halomonas_sp._TBZ202	1	1	1
0.00689137	0			0	0			0.16226	0				s__Sphingomonas_sp.	1	0	1	s__Halomonas_urmiana	1	1	1
0.00556391	0			0	0			0.0871182	0				s__Sphingomonas_sp._HDW15C	1	0	1	s__Halomonas_utahensis	1	1	1
0.00760887	0			0	0			0.00283333	0				s__Sphingomonas_sp._URHD0007	1	0	1	s__unclassified_g__Halomonas	1	1	1
0.0113665	0			0	0			0.0177705	0				s__Sphingosinicella_sp._CPCC_101087	1	0	1	s__Halovibrio_sp._YL5-2	0	1	1
0.0943368	0			0	0			0.00156231	0				s__Sphingomonadales_bacterium	1	0	1	s__Salinisphaera_halophila	0	1	1
0.00673546	0			0	0			0.0036398	0				s__Alphaproteobacteria_bacterium_13_2_20CM_2_64_7	1	0	1	s__Salinisphaera_hydrothermalis	1	1	0
0.0260067	0			0	0			0.00482827	0				s__Alphaproteobacteria_bacterium_RBG_16_64_48	1	0	1	s__Salinisphaera_orenii	1	1	1
0.0703731	0			0	0			0.0475004	0				s__Burkholderiaceae_bacterium	1	0	1	s__Salinisphaera_shabanensis	1	1	1
0.0176766	0			0	0			0.0410063	0				s__Betaproteobacteria_bacterium	1	0	1	s__Salinisphaera_sp.	1	1	1
0.0313178	0			0	0			0.0287766	0				s__Betaproteobacteria_bacterium_RBG_16_66_20	1	0	1	s__Salinisphaeraceae_bacterium	1	1	1
0.00250182	0			0	0			0.0202791	0				s__Betaproteobacteria_bacterium_RIFCSPHIGHO2_12_FULL_69_13	1	0	1	s__Candidatus_Kentron_sp._DK	0	1	1
0.0240422	0			0	0			0.00503033	0				s__Betaproteobacteria_bacterium_RIFCSPLOWO2_02_64_14	1	0	1	s__Halospina_denitrificans	1	1	1
0.0215193	0			0	0			0.00770951	0				s__Betaproteobacteria_bacterium_RIFCSPLOWO2_02_FULL_67_26	1	0	1	s__Halospina_sp._K52047b	1	1	1
0.00324792	0			0	0			0.0337212	0				s__Betaproteobacteria_bacterium_RIFCSPLOWO2_12_FULL_62_13	1	0	1	s__Sedimenticola_selenatireducens	1	1	0
0.00124379	0			0	0			0.041125	0				s__Betaproteobacteria_bacterium_RIFCSPLOWO2_12_FULL_62_58	1	0	1	s__Sedimenticola_sp.	1	1	1
0.00367088	0			0	0			0.00845724	0				s__Betaproteobacteria_bacterium_RIFCSPLOWO2_12_FULL_65_14	1	0	1	s__Sedimenticola_thiotaurini	1	1	0
0.00215667	0			0	0			0.0201394	0				s__Betaproteobacteria_bacterium_RIFCSPLOWO2_12_FULL_68_19	1	0	1	s__Thiohalorhabdus_denitrificans	1	0	0
0.00259513	0			0	0			0.0424682	0				s__Betaproteobacteria_bacterium_RIFCSPLOWO2_12_FULL_68_20	1	0	1	s__Gammaproteobacteria_bacterium_RBG_16_51_14	1	0	1
0.00234461	0			0	0			0.00944401	0				s__Betaproteobacteria_bacterium_SCGC_AG-212-J23	1	0	1	s__Gammaproteobacteria_bacterium_RBG_16_66_13	0	0	0
0.00206873	0			0	0			0.0482342	0				s__Betaproteobacteria_bacterium_SG8_39	1	0	1	s__Gammaproteobacteria_bacterium_RIFCSPLOWO2_02_FULL_52_10	0	0	0
0.00126192	0			0	0			0.00609882	0				s__Betaproteobacteria_bacterium_SG8_41	0	0	1	s__Gammaproteobacteria_bacterium_RIFCSPLOWO2_02_FULL_56_15	0	0	1
0	0			0	0			0.0533809	0				s__Kofleriaceae_bacterium	0	0	1	s__Gammaproteobacteria_bacterium_RIFCSPLOWO2_02_FULL_61_13	0	0	1
0	0			0	0			0.023592	0				s__Nannocystis_exedens	0	0	1	s__Gammaproteobacteria_bacterium_RIFCSPLOWO2_12_FULL_52_10	0	0	0
0	0			0	0			0.0676665	0				s__Sorangium_cellulosum	0	0	1	s__unclassified_c__Gammaproteobacteria	1	1	1
0	0			0	0			0.00130648	0				s__Deltaproteobacteria_bacterium	0	0	1	s__Proteobacteria_bacterium_SW_6_67_9	0	1	0
0	0			0	0			0.0321425	0				s__Steroidobacter_agariperforans	0	0	1	s__Rubricoccus_marinus	1	1	0
0	0			0	0			0.0210258	0				s__Steroidobacter_cummioxidans	0	0	1	s__Rubrivirga_marina	1	1	1
0	0			0	0			0.00279319	0				s__Steroidobacter_soli	0	0	1	s__Salinivenus_iranica	1	1	1
0	0			0	0			0.0433787	0				s__Gammaproteobacteria_bacterium_SG8_30	0	0	1	s__Salinivenus_lutea	1	1	1
0	0			0	0			0.0431608	0				s__Opitutus_sp.	0	0	1	s__Rhodothermales_bacterium	1	1	1
0	0			0	0			0.004235	0				s__Pedosphaera_sp.	0	0	1	s__Spirochaetes_bacterium	1	1	1
0	0			0	0			0.0447318	0				s__Verrucomicrobia_subdivision_3_bacterium	0	0	1	s__Opitutales_bacterium	0	0	0
0	0			0	0			0.0241321	0				s__Verrucomicrobia_bacterium	0	0	1	s__candidate_division_Zixibacteria_bacterium_SM23_81	0	0	1
0	0			0	0			0.00725602	0				s__Terrabacteria_group_bacterium_ANGP1	0	0	0	s__bacterium_BMS3Abin12	0	0	1
0	0			0	0			0	0				s__bacterium_HR12	0	0	0	s__bacterium_BMS3Bbin10	1	1	1
0	0			0	0			0	0				s__bacterium_HR39	0	0	0	s__bacterium_HR33	1	0	1
0	0			0	0			0	0				s__bacterium_HR40	0	0	0	s__bacterium_JGI_053	1	0	1
0	0			0	0			0	0				s__uncultured_bacterium	0	0	0	s__candidate_division_KSB1_bacterium	1	1	1
0	0			0	0			0	0

## Sheet: Fig.5
Fig. 5A													Fig. 5B													Fig.5C
CO2 fixation				CAZymes				Total C-acquisition					CO2 fixation				CAZymes				Total C-acquisition
< 2.2E-16		0.0015		< 2.2E-16		0.0021		< 2.2E-16		0.0015			5.532e-05		2.018e-08		0.7896		0.0011		0.0596		7.688e-08			neg-bac									pos-bac								neg-arch
neg-bac	pos-bac	neg-arch	pos-arch	neg-bac	pos-bac	neg-arch	pos-arch	neg-bac	pos-bac	neg-arch	pos-arch		neg-bac	pos-bac	neg-arch	pos-arch	neg-bac	pos-bac	neg-arch	pos-arch	neg-bac	pos-bac	neg-arch	pos-arch		Taxon	Calvin cycle	Arnon-Buchanan cycle	3-Hydroxypropionate bi-cycle	Hydroxypropionate-hydroxybutylate cycle	Dicarboxylate-hydroxybutyrate cycle	Wood-Ljungdahl pathway	Incomplete reductive citrate cycle		Taxon	Calvin cycle	Arnon-Buchanan cycle	3-Hydroxypropionate bi-cycle	Hydroxypropionate-hydroxybutylate cycle	Dicarboxylate-hydroxybutyrate cycle	Wood-Ljungdahl pathway	Incomplete reductive citrate cycle	Taxon	Calvin cycle	Arnon-Buchanan cycle	3-Hydroxypropionate bi-cycle	Hydroxypropionate-hydroxybutylate cycle	Dicarboxylate-hydroxybutyrate cycle	Wood-Ljungdahl pathway
4.92287	4.42079	5.04914	5.4059	7.40997	9.17241	7.25668	9.2659	12.3328	13.5932	12.3058	14.6718		1.13139	0.392802	0	0.861375	1.70672	1.67648	0	1.6808	2.83811	2.06929	0	2.54217		s__Acidiferrimicrobium_australe	1	1	1	1	0	0	1		s__Acidiferrobacteraceae_bacterium	1	0	0	0	0	0	0	s__archaeon_13_1_20CM_2_51_12	0	0	0	0	0	0
4.58766	4.42736	5.27088	4.85957	8.38082	8.38432	8.29997	5.3768	12.9685	12.8117	13.5709	10.2364		0.54915	0.0906134	0	0.820811	2.17349	1.5532	0.223936	0.57319	2.72264	1.64381	0.223936	1.394		s__Acidimicrobiaceae_bacterium	1	1	1	1	1	0	0		s__Acidihalobacter_prosperus	0	0	1	0	0	0	0	s__Candidatus_Bathyarchaeota_archaeon_RBG_13_38_9	0	0	0	0	0	0
5.08441	4.86383	5.29889	7.00446	7.03964	9.1596	7.27847	37.963	12.1241	14.0234	12.5774	44.9674		0.425818	0.705006	0.611059	2.02105	3.11337	1.96132	1.28106	2.13152	3.53919	2.66632	1.89212	4.15258		s__Acidimicrobiales_bacterium	0	1	1	1	1	0	1		s__Acidithiobacillales_bacterium_SM1_46	0	0	1	0	0	0	0	s__Candidatus_Nitrosocaldus_cavascurensis	0	0	0	0	0	0
4.89534	4.55252	5.8089	5.3133	8.79385	7.57466	7.83733	4.8756	13.6892	12.1272	13.6462	10.1889		0.351684	0.610614	0	1.01776	2.10533	1.67065	1.10504	0.366747	2.45701	2.28127	1.10504	1.38451		s__Acidimicrobiia_bacterium	1	1	1	1	1	0	0		s__Acidithiobacillales_bacterium_SM23_46	0	1	0	0	0	0	0	s__Candidatus_Nitrosocosmicus_arcticus	0	0	0	0	0	0
4.61763	4.32235	5.29804	5.50227	8.22703	8.82537	6.92373	16.5653	12.8447	13.1477	12.2218	22.0676		0.234017	1.20775	0	3.1419	2.81858	2.7583	5.21093	0.0970329	3.0526	3.96604	5.21093	3.23893		s__Acidobacteria_bacterium	1	1	1	0	1	0	1		s__Actinobacteria_bacterium_QS_8_72_14	0	1	0	0	0	0	0	s__Candidatus_Nitrosocosmicus_exaquare	0	0	0	0	0	0
5.74618	5.68477	5.0583	4.94505	6.55337	8.13759	7.32803	51.0989	12.2996	13.8224	12.3863	56.044		0.515591	1.49683	0	1.10907	1.88236	2.74973	0	0.605836	2.39795	4.24656	0	1.71491		s__Acidobacteria_bacterium_13_1_20CM_3_53_8	1	1	1	0	1	0	1		s__Albidovulum_xiamenense	1	0	0	0	0	0	0	s__Candidatus_Nitrosocosmicus_franklandus	0	0	0	0	0	0
4.72768	4.27032	5.79339	7.0465	7.12723	8.78181	9.09867	6.7799	11.8549	13.0521	14.8921	16.8264		0.789497	2.12139	0.909091	0.936247	1.75045	2.98005	0	1.32896	2.53994	5.10144	0.909091	2.26521		s__Acidobacteria_bacterium_13_1_40CM_65_14	1	1	1	1	1	0	1		s__Albimonas_donghaensis	1	0	0	0	0	1	0	s__Candidatus_Nitrosocosmicus_oleophilus	0	0	0	0	0	0
5.07348	4.73373	5.26501	5.70178	6.75735	8.86636	7.03394	27.3138	11.8308	13.6001	12.2989	33.0156		0.587487	0.0312454	0	1.59124	2.47471	3.21104	1.67671	1.38339	3.0622	3.24228	1.67671	2.97464		s__Acidobacteria_bacterium_RIFCSPLOWO2_02_FULL_64_15	1	1	1	1	1	0	1		s__Albimonas_pacifica	1	1	0	0	0	0	0	s__Candidatus_Nitrosocosmicus_sp.	0	0	0	0	0	0
5.00687	4.42303	5.93212	10.3245	7.72346	9.63616	7.23111	11.6519	12.7303	14.0592	13.1632	21.9764		0.263775	0.735565	0	0.85321	1.42237	3.41764	1.10182	0.701144	1.68615	4.1532	1.10182	1.55435		s__Acidobacteria_bacterium_RIFCSPLOWO2_02_FULL_65_29	1	1	1	1	1	0	1		s__Algiphilus_aromaticivorans	0	1	0	0	0	0	1	s__Candidatus_Nitrosocosmicus_sp._SS	0	0	0	0	0	0
4.73477	4.71488	5.41031	7.52608	7.28813	10.1902	7.40465	6.7303	12.0229	14.9051	12.815	18.2563		0.443718	1.67317	0	1.14627	2.2182	1.3889	0.102835	0.494069	2.66192	3.06207	0.102835	1.64033		s__Acidobacteria_bacterium_RIFCSPLOWO2_02_FULL_67_21	1	1	1	0	1	1	1		s__Aliifodinibius_halophilus	1	1	1	0	0	0	0	s__Candidatus_Nitrosopelagicus_brevis	0	0	0	0	0	0
4.96944	4.45407	5.19486	5.64263	7.21034	9.22157	7.26338	17.7638	12.1798	13.6756	12.4582	23.4065		0.380353	0.785699	0	1.4502	2.05471	2.62872	0.937862	1.77895	2.43506	3.41442	0.937862	3.22915		s__Acidobacteria_bacterium_RIFCSPLOWO2_02_FULL_67_36	0	1	1	1	1	1	1		s__Aliifodinibius_roseus	1	1	1	0	0	0	0	s__Candidatus_Nitrososphaera_evergladensis	0	0	0	0	0	0
4.54537	4.29598	5.89691	5.5143	9.98151	8.27631	7.5134	4.9989	14.5269	12.5723	13.4103	10.5132		0.79725	0.394142	0.590612	1.20681	1.65935	2.55607	0.820315	1.52372	2.4566	2.95022	1.41093	2.73053		s__Acidobacteria_bacterium_RIFCSPLOWO2_02_FULL_68_18	1	1	1	1	1	0	1		s__Aliifodinibius_saliphilus	0	1	0	0	1	0	1	s__Candidatus_Nitrososphaera_gargensis	0	0	0	0	0	0
4.72465	4.07494	5.38229	7.20497	7.01747	9.59302	5.89244	36.646	11.7421	13.668	11.2747	43.8509		0.258998	0.632033	0.248327	0.396591	1.93995	2.42103	1.26771	1.10109	2.19895	3.05306	1.51604	1.49768		s__Acidobacteria_bacterium_RIFCSPLOWO2_12_FULL_66_21	1	1	1	1	1	1	0		s__Aliifodinibius_sediminis	0	1	0	0	1	0	1	s__Candidatus_Nitrososphaera_sp._13_1_40CM_48_12	0	0	0	0	0	0
5.45276	4.92546	5.34107	5.07246	6.64325	8.26141	6.96003	49.2754	12.096	13.1869	12.3011	54.3478		0.596904	0.915039	0.51372	1.88287	1.44506	0.855155	1.86997	1.29638	2.04197	1.77019	2.38369	3.17925		s__Acidobacteria_bacterium_RIFCSPLOWO2_12_FULL_67_14b	1	1	1	1	1	0	1		s__Aliifodinibius_sp.	0	1	0	0	1	0	1	s__Candidatus_Nitrosotalea_bavarica	0	0	0	0	0	0
5.02035	5.21816	4.82067	4.12371	6.91881	9.5305	7.24055	78.3505	11.9392	14.7487	12.0612	82.4742		0.837747	0.374458	1.0578	0.816847	1.85694	1.53139	1.09872	1.18936	2.69469	1.90585	2.15652	2.00621		s__Acidobacteria_bacterium_SCN_69-37	1	1	1	0	1	1	1		s__Aliifodinibius_sp._WN023	0	1	0	1	1	0	0	s__Candidatus_Nitrosotalea_devanaterra	0	0	0	0	0	0
5.00731	4.38086	5.43643	5.22244	7.10257	9.87606	7.02878	25.1451	12.1099	14.2569	12.4652	30.3675		0.792958	0.273244	0.801639	1.0682	1.64995	1.09049	1.50081	1.26603	2.44291	1.36374	2.30245	2.33423		s__Acidobacteriia_bacterium	0	1	1	1	1	1	1		s__Alkalilimnicola_ehrlichii	0	1	1	0	0	1	0	s__Candidatus_Nitrosotalea_okcheonensis	0	0	0	0	0	0
4.60085	4.28293	6.8971	5.99345	8.25838	8.45093	6.6741	4.8315	12.8592	12.7339	13.5712	10.825		0.573785	0.711693	0.245126	2.18099	1.6217	1.43942	0.967254	3.94868	2.19549	2.15111	1.21238	6.12967		s__Acidobacterium_sp.	1	1	1	1	1	0	1		s__Alkalilimnicola_sp._S0819	0	0	1	1	0	1	0	s__Candidatus_Nitrosotalea_sinensis	0	0	0	0	0	0
4.94447	4.50503	5.92235	4.71999	6.87657	8.82187	6.8644	12.811	11.821	13.3269	12.7868	17.531		0.714063	0.287435	2.38999	0.542318	2.25418	2.00491	0.660395	1.38875	2.96824	2.29235	3.05038	1.93107		s__Actinobacteria_bacterium	1	1	1	0	1	1	1		s__Alkalispirillum_mobile	1	1	0	0	0	0	1	s__Candidatus_Nitrosotalea_sp._FS	0	0	0	0	0	0
5.0689	4.65683	5.39541	6.01956	6.63982	9.47573	6.7923	6.3205	11.7087	14.1326	12.1877	12.3401		0.60833	0.388938	1.74437	1.13267	1.44445	1.65313	1.20871	5.65094	2.05278	2.04207	2.95308	6.78361		s__Actinobacteria_bacterium_13_1_20CM_3_68_9	1	1	1	1	1	0	1		s__Alphaproteobacteria_bacterium_HGW-Alphaproteobacteria-2	1	1	0	0	0	1	0	s__Candidatus_Nitrosotenuis_aquarius	0	0	0	0	0	0
5.16382	5.02509	6.36591	5.31579	7.22073	8.32108	7.61905	5.883	12.3845	13.3462	13.985	11.1988		1.20951	0.350999	0.176254	3.22832	1.95705	1.92706	0.644759	0.462452	3.16655	2.27806	0.821013	3.69077		s__Actinobacteria_bacterium_13_1_20CM_4_69_9	1	1	1	1	1	0	1		s__Anaerolineae_bacterium_SM23__63	0	1	1	0	1	0	0	s__Candidatus_Nitrosotenuis_sp.	0	0	0	0	0	0
4.74167	4.4603	5.21112	5.85077	7.54969	9.26461	7.17673	6.3109	12.2914	13.7249	12.3878	12.1617		1.1116	0.264018	3.08119	0.742635	1.46324	1.308	0.700309	3.29007	2.57483	1.57202	3.7815	4.0327		s__Actinobacteria_bacterium_RBG_16_67_10	1	1	1	0	1	1	1		s__Aquificales_bacterium	0	1	1	0	1	0	1	s__Crenarchaeota_archaeon_13_1_20CM_2_51_8	0	0	0	0	0	0
4.8898	4.80571	4.89611	5.5122	7.42562	9.52629	7.1341	14.037	12.3154	14.332	12.0302	19.5492		0.864437	0.416469	0.138842	0.677537	1.52205	2.39592	0.806297	2.87578	2.38649	2.81239	0.945139	3.55332		s__Actinobacteria_bacterium_RBG_16_68_12	1	1	1	1	1	0	1		s__Aquisalimonas_asiatica	1	1	0	0	1	0	1	s__Methanofervidicoccus_sp._A16	0	0	0	0	0	0
4.77669	4.58821	4.66353	6.38298	7.81494	10.3675	7.01953	18.0851	12.5916	14.9557	11.6831	24.4681		2.23389	0.617668	2.4551	1.27911	0.851515	2.10273	0.711307	0.456633	3.0854	2.72039	3.1664	1.73574		s__Actinobacteria_bacterium_RBG_19FT_COMBO_70_19	1	1	1	1	1	0	1		s__Ardenticatena_maritima	1	1	1	0	1	0	0	s__Methanosarcina_barkeri	0	0	0	0	0	1
5.35223	5.19325	5.28417	5.39049	6.12953	8.85902	7.25758	8.7437	11.4818	14.0523	12.5418	14.1342		1.20519	0.288074	0	1.36728	1.1168	2.20862	0	0.458205	2.32199	2.4967	0	1.82548		s__Actinomyces_sp.	1	1	1	0	1	1	1		s__Arenicella_xantha	0	1	1	0	1	0	1	s__Methanosarcina_horonobensis	0	0	0	0	0	1
4.86582	4.28395	5.32999	5.58703	7.93974	8.04155	6.06887	3.9193	12.8056	12.3255	11.3989	9.5064		1.81865	0.3574	0.881114	1.41489	1.2412	1.74404	1.3518	0.273185	3.05985	2.10144	2.23292	1.68808		s__Actinomycetales_bacterium	1	1	1	0	1	1	1		s__Arhodomonas_aquaeolei	1	1	0	0	1	1	0	s__Nitrosarchaeum_koreense	0	1	0	0	0	0
4.44825	4.08513	5.4204	5.84657	8.54704	8.88012	6.20572	5.1553	12.9953	12.9653	11.6261	11.0019		0.769533	0.399557	0.324836	1.10542	1.09334	0.949169	0.382275	4.0689	1.86288	1.34873	0.707111	5.17433		s__Actinophytocola_sp.	1	1	1	1	1	1	0		s__Arhodomonas_sp._KWT	1	1	0	0	1	0	1	s__Nitrosopumilales_archaeon	0	1	0	0	0	0
4.352	4.06653	6.11171	5.89987	8.2344	8.01699	7.40064	5.1364	12.5864	12.0835	13.5124	11.0362		1.17914	0.234893	1.31522	0.539399	0.810124	1.44216	1.62532	3.02244	1.98926	1.67705	2.94054	3.56184		s__Agromyces_flavus	1	1	1	1	1	0	1		s__bacterium_BMS3Abin12	1	1	0	1	1	0	0	s__Nitrososphaera_sp.	0	0	0	1	1	0
4.98295	4.59731	5.41689	6.28218	6.95968	8.35841	6.95276	6.6941	11.9426	12.9557	12.3696	12.9763		1.2362	0.520372	0.704037	0.36318	1.30773	1.39051	0.341725	1.26574	2.54392	1.91088	1.04576	1.62892		s__Agromyces_sp._NDB4Y10	1	1	1	1	1	0	1		s__bacterium_BMS3Bbin10	0	1	1	0	1	0	1	s__Nitrososphaera_sp._AFS	0	0	0	1	1	0
4.9106	4.74963	5.86475	4.76585	7.73497	9.12615	7.4163	5.9822	12.6456	13.8758	13.2811	12.748		1.05674	0.245013	0.93532	0.717272	1.1295	2.58084	1.09304	3.64327	2.18623	2.82585	2.02836	4.36054		s__Alphaproteobacteria_bacterium_13_2_20CM_2_64_7	1	1	1	1	1	1	0		s__bacterium_HR33	1	1	0	0	1	0	1	s__Nitrososphaera_viennensis	0	1	0	1	1	0
4.46936	4.24503	5.57131	6.82396	8.10363	9.93362	6.95945	12.0981	12.573	14.1787	12.5308	18.922		1.13792	0.0470112	0	1.45101	1.02643	3.07567	0	2.41541	2.16435	3.12268	0	3.86642		s__Alphaproteobacteria_bacterium_RBG_16_64_48	1	1	1	1	1	0	1		s__bacterium_JGI_053	1	1	0	1	1	0	0	s__Nitrososphaeraceae_archaeon	0	1	0	1	1	1
4.11632	4.07935	6.03556	5.77731	8.50243	7.42552	8.61508	20.0694	12.6188	11.5049	14.6506	25.8467		1.013	0.401585	0	0.978891	1.29965	2.87544	0.770849	0.766911	2.31265	3.27703	0.770849	1.7458		s__Angustibacter_sp._Root456	1	1	1	1	1	0	1		s__Bacteroidetes_bacterium_CG12_big_fil_rev_8_21_14_0_65_60_17	1	1	0	1	1	0	0	s__Nitrososphaerales_archaeon	0	1	0	1	1	0
5.19137	4.3921	5.00605	10.6061	7.46026	10.283	7.47485	62.1212	12.6516	14.6751	12.4809	72.7273		0.968211	0.446908	0	0.541643	1.03375	2.39255	0.0617397	2.393	2.00196	2.83946	0.0617397	2.93464		s__Arboricoccus_pini	1	1	1	0	1	1	1		s__Bacteroidetes_bacterium_QH_10_64_37	0	1	1	1	1	0	0	s__Nitrososphaeria_archaeon	1	1	1	1	1	0
5.59105	5.2074	5.14744	5.6338	6.55669	8.71749	7.47061	43.1925	12.1477	13.9249	12.618	48.8263		0.914357	0.874545	0	1.18686	1.15653	1.57067	0.705328	2.10548	2.07089	2.44521	0.705328	3.29234		s__Azospirillum_brasilense	1	1	1	1	1	1	0		s__Bacteroidetes_bacterium_QS_3_64_15	1	1	1	0	1	0	0	s__Thaumarchaeota_archaeon	0	1	1	1	1	0
4.71464	4.13536	5.58865	5.37887	7.36986	7.87872	6.28263	11.9317	12.0845	12.0141	11.8713	17.3106		0.482699	1.2782	0.218853	1.15211	1.44643	2.5771	0.982539	0.985535	1.92913	3.85529	1.20139	2.13765		s__bacterium_HR12	1	1	1	1	1	0	1		s__Bacteroidetes_bacterium_SB0662_bin_6	0	1	0	1	1	0	1	s__Thaumarchaeota_archaeon_13_1_20CM_2_38_5	1	1	1	1	1	0
4.40359	4.05335	5.75211	6.50222	8.5653	8.64861	7.46405	5.084	12.9689	12.702	13.2162	11.5863		0.762426	0.676447	0	0.350039	1.22154	2.68569	0.695643	1.33152	1.98397	3.36214	0.695643	1.68155		s__bacterium_HR39	1	1	1	0	1	1	1		s__Balneola_sp.	1	1	0	1	1	0	0	s__Thaumarchaeota_archaeon_13_1_20CM_2_39_11	1	1	1	1	1	0
4.92079	4.82056	5.07076	7.5204	6.90687	9.12891	6.89402	8.762	11.8277	13.9495	11.9648	12.2824		0.189151	3.00968	0	0.777025	2.52688	3.09643	0.0481031	1.79099	2.71603	6.10611	0.0481031	2.56801		s__bacterium_HR40	1	1	1	0	1	1	1		s__Balneolaceae_bacterium	1	1	1	0	1	0	0	s__Thaumarchaeota_archaeon_13_1_40CM_2_39_13_1	1	1	1	1	1	0
4.8057	4.6178	5.36823	5.88991	8.38949	9.35807	6.28119	5.6182	13.1952	13.9759	11.6494	11.5081		1.32615	1.87011	0.32583	0.454287	1.36101	2.42493	0.527176	0.688281	2.68716	4.29505	0.853006	1.14257		s__Bacteroidia_bacterium	1	1	1	0	1	1	1		s__Balneolaceae_bacterium_YR4-1	1	1	1	0	1	0	0	s__Thaumarchaeota_archaeon_13_1_40CM_2_39_13_2	1	1	0	1	1	1
5.07456	5.63359	5.12919	4.35493	7.00089	9.39073	7.23427	3.1966	11.676	13.2532	12.682	4.3041		1.22998	0.130253	0.522049	1.01726	1.7541	1.81738	1.425	0.114209	2.98408	1.94763	1.94705	1.13147		s__Baekduia_soli	1	1	1	1	1	1	1		s__Bradymonas_sediminis	0	1	1	0	1	1	0	s__Thaumarchaeota_archaeon_13_1_40CM_2_39_4	1	1	1	1	1	0
5.04028	4.33116	5.18112	5.23485	5.63015	10.2584	6.29251	31.1737	12.8727	13.7384	13.7193	43.1728		0.747309	0.245235	0	0.86883	1.21617	1.33299	2.00045	1.11282	1.96348	1.57822	2.00045	1.98165		s__Bauldia_sp.	1	1	1	1	1	1	1		s__Bradymonas_sp._YN101	1	1	1	0	0	0	1	s__Thaumarchaeota_archaeon_13_1_40CM_3_38_6	1	1	1	1	1	0
5.10821	4.62672	6.6182	6.75504	9.21729	9.01286	6.11052	26.4442	13.1256	13.8366	12.6784	10.0418		1.48188	0.645936	0	1.23034	0.989363	1.88203	1.33026	2.40385	2.47124	2.52796	1.33026	3.63419		s__Betaproteobacteria_bacterium	1	1	1	1	1	1	1		s__Caldithrix_abyssi	1	1	1	0	1	0	0	s__Thaumarchaeota_archaeon_13_1_40CM_3_50_5	1	1	1	1	1	1
4.95624	4.0882	5.89233	7.28155	6.61606	9.03275	6.34153	21.5101	12.3328	13.4435	11.9975	31.3366		0.956402	0.882195	0	1.59907	1.39623	2.16999	0	0.87277	2.35264	3.05219	0	2.47184		s__Betaproteobacteria_bacterium_RBG_16_66_20	1	1	1	1	1	1	1		s__Calditrichae_bacterium	0	1	1	0	1	0	1	s__Thaumarchaeota_archaeon_13_1_40CM_38_12	1	1	1	1	1	1
5.33831	4.03244	4.62101	8.08	6.78821	9.00476	6.91602	10.0183	12.8308	15.2526	12.4313	47.3235		0.727435	0.355264	0.319209	0.468412	1.81223	3.20329	0	2.07144	2.53966	3.55856	0.319209	2.53985		s__Betaproteobacteria_bacterium_RIFCSPHIGHO2_12_FULL_69_13	1	1	1	1	1	1	1		s__Calditrichaeota_bacterium	1	1	1	0	1	0	0	s__Thaumarchaeota_archaeon_13_1_40CM_4_38_7	1	1	1	1	1	1
4.8518	4.61141	5.33151	6.61874	7.38425	9.80048	8.30323	11.0732	12.8909	14.6265	11.9951	27.5769		2.49279	0.332067	0	0.247212	1.47113	1.07237	1.27286	2.72465	3.96392	1.40444	1.27286	2.97187		s__Betaproteobacteria_bacterium_RIFCSPLOWO2_02_64_14	1	1	1	1	1	1	1		s__candidate_division_KSB1_bacterium	1	1	0	1	1	0	0	s__Thaumarchaeota_archaeon_13_1_40CM_4_48_7	1	1	1	1	1	1
4.33256	4.05418	5.77488	6.18235	7.37284	8.79827	5.9132	26.0392	12.7602	12.7257	14.0772	29.1374		0.584822	1.21574	0	2.01984	2.7045	2.28163	0.59903	0.500445	3.28932	3.49737	0.59903	2.52028		s__Betaproteobacteria_bacterium_RIFCSPLOWO2_02_FULL_67_26	1	1	1	1	1	1	1		s__candidate_division_Zixibacteria_bacterium_SM23_81	1	1	1	0	0	0	1	s__unclassified_g__Candidatus_Nitrosocaldus	1	1	1	1	1	1
4.63078	3.9748	4.56691	4.29624	6.37056	9.44082	7.34502	40.6107	12.2462	13.3608	12.6233	37.6652		0.954225	0.517919	0.5418	0.787984	1.15367	1.09073	1.01334	0.520572	2.1079	1.60865	1.55514	1.30856		s__Betaproteobacteria_bacterium_RIFCSPLOWO2_12_FULL_62_13	1	1	1	1	1	1	1		s__Candidatus_Abyssubacteria_bacterium_SURF_17	1	1	1	0	0	0	1	s__unclassified_g__Nitrososphaera	1	1	1	1	1	1
4.57713	3.96957	5.78623	6.05972	6.12457	8.31386	7.41831	14.6492	12.0783	13.125	12.6128	59.4515		2.00659	0.544229	0.829953	1.48364	0.947204	1.95493	0.995329	0.307512	2.95379	2.49916	1.82528	1.79116		s__Betaproteobacteria_bacterium_RIFCSPLOWO2_12_FULL_62_58	1	1	1	1	1	1	1		s__Candidatus_Abyssubacteria_bacterium_SURF_5	0	1	1	0	1	0	1	s__uncultured_archaeon	1	1	1	1	1	1
5.11723	4.73627	5.35769	7.31881	7.77608	8.14564	7.55016	24.2044	12.3183	13.2008	12.5265	16.7366		1.28234	0.329786	0.0357585	0.977348	0.928432	2.7414	0	1.07049	2.21077	3.07118	0.0357585	2.04784		s__Betaproteobacteria_bacterium_RIFCSPLOWO2_12_FULL_65_14	1	1	1	1	1	1	1		s__Candidatus_Acetothermia_bacterium	1	1	1	0	1	0	1	s__uncultured_crenarchaeote	1	1	1	1	1	1
5.16875	4.79097	5.50744	6.68698	6.98064	8.47854	7.47526	17.8546	11.9999	13.633	13.2503	16.2136		0.898476	0.749292	1.05294	0.543468	1.52687	0.903995	0.409633	6.58299	2.42534	1.65329	1.46257	7.12646		s__Betaproteobacteria_bacterium_RIFCSPLOWO2_12_FULL_68_19	1	1	1	1	1	1	1		s__Candidatus_Aerophobetes_bacterium	1	1	1	0	1	0	1	s__uncultured_crenarchaeote_29d5	1	1	1	1	1	1
4.64373	4.76268	5.98335	6.21678	7.5717	9.10102	7.56274	22.9565	12.6926	13.9497	12.7834	9.2195		1.59161	0.999052	0	0.696503	1.87818	1.3531	0	7.43674	3.46979	2.35216	0	8.13324		s__Betaproteobacteria_bacterium_RIFCSPLOWO2_12_FULL_68_20	1	1	1	1	1	1	1		s__Candidatus_Bipolaricaulota_bacterium	1	1	1	0	1	0	1	s__uncultured_crenarchaeote_57a5	1	1	1	1	1	1
4.55428	4.70918	5.3979	7.26403	5.07461	8.52862	7.39809	55.628	11.9137	13.4964	12.4108	29.0231		1.03036	2.09483	0.384401	0.767814	1.21661	1.20268	2.78058	0.929124	2.24697	3.29751	3.16498	1.69694		s__Betaproteobacteria_bacterium_SCGC_AG-212-J23	1	1	1	1	1	1	1		s__Candidatus_Kentron_sp._DK	0	1	1	0	1	1	1	s__uncultured_crenarchaeote_76h13	1	1	1	1	1	1
4.74997	4.41587			7.10314	9.31622			11.358	13.6619				0.846288	0.932612			1.3437	1.13034			2.18998	2.06295				s__Betaproteobacteria_bacterium_SG8_39	1	1	1	1	1	1	1		s__Candidatus_Lambdaproteobacteria_bacterium	0	1	1	0	1	1	1
3.94916	4.19617			7.08198	9.23855			12.1287	12.6663				0.917091	0.674589			0.981417	3.66469			1.89851	4.33928				s__Betaproteobacteria_bacterium_SG8_41	1	1	1	1	1	1	1		s__Candidatus_Marinimicrobia_bacterium	1	1	1	0	1	0	1
4.42455	4.79241			8.89293	9.22205			13.2384	13.1766				1.48221	0.836529			1.02502	2.08143			2.50723	2.91796				s__Blastocatellia_bacterium	1	1	1	1	1	1	1		s__Candidatus_Muproteobacteria_bacterium_RBG_16_64_11	1	1	1	1	0	0	1
4.83734	5.01534			8.47851	9.50727			11.1967	13.1714				0.800925	0.570663			0.795478	1.7334			1.5964	2.30406				s__Blastocatellia_bacterium_AA13	1	1	1	1	1	1	1		s__Candidatus_Muproteobacteria_bacterium_RBG_16_65_31	1	1	1	0	1	0	1
4.9238	4.81267			8.35427	9.25626			12.7023	13.5545				1.22456	0.777466			1.23488	0.930296			2.45944	1.70776				s__Blastococcus_saxobsidens	1	1	1	1	1	1	1		s__Candidatus_Muproteobacteria_bacterium_RBG_16_65_34	1	1	1	0	1	0	1
5.17003	5.10348			7.84694	8.12407			11.5957	14.664				0.916437	0.0211905			1.18305	2.58864			2.09949	2.60983				s__Blastococcus_sp._CT_GayMR19	1	1	1	1	1	1	1		s__Candidatus_Muproteobacteria_bacterium_RIFCSPHIGHO2_01_FULL_65_16	1	1	1	1	1	0	0
5.33515	4.63983			7.00241	9.31108			12.3557	13.9488				0.961223	0.673725			0.955329	1.10286			1.91655	1.77658				s__Bradyrhizobiaceae_bacterium	1	1	1	1	1	1	1		s__Candidatus_Omnitrophica_bacterium	1	1	1	1	1	0	0
5.17575	3.98617			7.37822	9.58072			11.5104	13.5141				0.803222	0.223135			0.83392	2.86394			1.63714	3.08707				s__Bradyrhizobium_erythrophlei	1	1	1	1	1	1	1		s__Chloroflexi_bacterium_RBG_13_66_10	0	1	1	1	1	0	1
5.27747	4.6881			9.11521	8.89504			12.738	13.3968				0.648942	1.0286			1.45044	1.34343			2.09938	2.37203				s__Bryobacteraceae_bacterium	1	1	1	1	1	1	1		s__Chloroflexi_bacterium_RBG_13_68_17	1	1	1	0	1	0	1
5.12419	4.07053			5.8502	8.3258			13.2253	12.9276				0.944429	0.425621			1.02316	3.49725			1.96759	3.92287				s__Bryobacterales_bacterium	1	1	1	1	1	1	1		s__Chloroflexi_bacterium_RBG_16_48_8	0	1	1	1	1	1	0
4.44443	4.80544			7.81968	8.15615			12.6757	12.7735				1.70073	0.15308			1.14357	2.87713			2.8443	3.03021				s__Burkholderiaceae_bacterium	1	1	1	1	1	1	1		s__Chloroflexi_bacterium_RBG_19FT_COMBO_62_14	1	1	1	1	1	0	0
4.38991	4.69553			7.41767	9.3048			12.5368	13.4208				1.06096	0.4293			1.07937	2.92396			2.14033	3.35326				s__Candidatus_Eisenbacteria_bacterium	1	1	1	1	1	1	1		s__Chromatiaceae_bacterium	1	1	0	1	1	1	0
4.27536	4.86324			8.51715	9.75167			11.781	13.7475				1.17177	0.906938			1.61036	1.58054			2.78213	2.48748				s__Candidatus_Entotheonella_factor	1	1	1	1	1	1	1		s__Chromatiales_bacterium_(ex_Bugula_neritina_AB1)	1	1	1	1	1	0	0
4.91484	5.47056			7.63078	9.8184			12.2532	13.1732				0.840074	0.923295			1.29341	1.665			2.13348	2.58829				s__Candidatus_Entotheonella_gemina	1	1	1	1	1	1	1		s__Chromatiales_bacterium_21-64-14	1	1	1	1	1	0	0
4.86675	4.6154			7.97566	10.0399			12.3245	13.3706				0.217651	0.603965			1.02391	1.13608			1.24156	1.74005				s__Candidatus_Entotheonella_palauensis	1	1	1	1	1	1	1		s__Chromatocurvus_halotolerans	1	1	1	0	1	0	1
4.84877	4.5495			7.3322	8.76549			12.3499	12.9158				0.244943	0.633946			0.905447	0.927985			1.15039	1.56193				s__Candidatus_Entotheonella_serta	1	1	1	1	1	1	1		s__Deinococcales_bacterium	1	1	1	0	1	0	1
4.25623	4.73553			8.14381	9.68117			11.9664	14.3718				0.459972	0.36477			0.950219	1.26426			1.41019	1.62903				s__Candidatus_Rokubacteria_bacterium	1	1	1	1	1	1	1		s__Deinococcus-Thermus_bacterium	0	1	1	0	1	1	1
5.02982	4.48692			8.01703	8.51495			12.2694	12.401				1.88663	2.12852			0.639407	1.10802			2.52604	3.23653				s__Candidatus_Solibacter_sp.	1	1	1	1	1	1	1		s__Dichotomicrobium_thermohalophilum	1	1	1	0	1	1	0
4.9066	4.48702			8.49859	7.98677			12.9878	12.5145				0.663297	0.756829			1.30539	2.40021			1.96869	3.15704				s__Candidatus_Solibacter_usitatus	1	1	1	1	1	1	1		s__Ectothiorhodospira_mobilis	1	1	1	1	1	0	0
5.20363	4.2449			8.67234	9.15705			12.8932	12.62				1.13384	0.373746			1.22102	1.71213			2.35486	2.08587				s__Candidatus_Sulfopaludibacter_sp._SbA4	1	1	1	1	1	1	1		s__Euryhalocaulis_caribicus	0	1	1	1	1	0	1
4.92692	4.38981			7.42192	8.91297			13.0077	12.7738				1.02783	0.671562			1.34235	2.2358			2.37018	2.90736				s__Chitinophagaceae_bacterium	1	1	1	1	1	1	1		s__Ferruginivarius_sediminum	1	1	1	0	1	0	1
4.62562	4.48986			6.73363	9.40766			12.1981	14.508				1.01289	2.31146			1.33913	0.758248			2.35202	3.06971				s__Chloroflexi_bacterium_CSP1-4	1	1	1	1	1	1	1		s__Fodinibius_salinus	1	1	0	1	1	0	1
4.47932	5.22386			7.18234	7.50739			12.0729	11.9154				0.968583	1.66561			1.55779	1.07064			2.52637	2.73624				s__Chloroflexi_bacterium_GWC2_73_18	1	1	1	1	1	1	1		s__Gammaproteobacteria_bacterium_RBG_16_51_14	1	1	1	0	1	0	1
4.98343	4.97295			7.58024	9.16672			13.2481	13.0333				0.536641	1.11023			1.58318	0.641115			2.11982	1.75135				s__Chloroflexi_bacterium_RBG_16_69_14	1	1	1	1	1	1	1		s__Gammaproteobacteria_bacterium_RBG_16_66_13	1	1	1	0	1	0	1
4.8405	3.55524			6.97072	7.70438			12.0363	13.2739				0.603923	0.794026			2.15886	0.661315			2.76278	1.45534				s__Chloroflexi_bacterium_RBG_16_70_13	1	1	1	1	1	1	1		s__Gammaproteobacteria_bacterium_RIFCSPLOWO2_02_FULL_52_10	1	1	1	0	1	0	1
4.99663	4.94673			6.64283	7.87003			12.2869	14.7117				0.678986	0.973956			1.74096	0.984398			2.41994	1.95835				s__Chloroflexi_bacterium_RBG_16_72_14	1	1	1	1	1	1	1		s__Gammaproteobacteria_bacterium_RIFCSPLOWO2_02_FULL_56_15	1	1	1	0	0	1	1
4.62123	5.06199			8.016	8.76682			12.3568	13.6744				1.10198	1.44859			0.800023	0.790976			1.902	2.23957				s__Conexibacter_sp._Seoho-28	1	1	1	1	1	1	1		s__Gammaproteobacteria_bacterium_RIFCSPLOWO2_02_FULL_61_13	1	1	1	0	1	0	1
5.0938	4.59561			8.0712	8.09523			11.1569	12.4828				1.1952	1.08911			1.42149	0.570812			2.61669	1.65992				s__Conexibacter_woesei	1	1	1	1	1	1	1		s__Gammaproteobacteria_bacterium_RIFCSPLOWO2_12_FULL_52_10	1	1	1	0	1	1	0
4.85638	4.00332			7.39365	8.37629			11.8358	13.5316				1.00064	0.757491			1.30623	1.10395			2.30688	1.86144				s__Cyanobacteria_bacterium_13_1_40CM_2_61_4	1	1	1	1	1	1	1		s__Gemmatimonadales_bacterium	1	1	1	0	1	0	1
4.93161	4.36266			7.84957	7.68909			12.2743	13.1254				1.47797	3.35292			1.82354	0.911856			3.30151	4.26478				s__cyanobacterium_TDX16	1	1	1	1	1	1	1		s__Gemmatimonadetes_bacterium	1	1	1	0	1	0	1
5.59361	4.5581			7.25171	8.83276			12.962	13.889				1.74486	0.835099			1.01451	0.269428			2.75937	1.10453				s__Deltaproteobacteria_bacterium	1	1	1	1	1	1	1		s__Gemmatimonadetes_bacterium_GWC2_71_10	1	1	1	0	1	0	1
4.61924	5.01035			8.27536	9.57583			12.0069	13.8071				1.88937	0.338689			0.787572	0.572333			2.67694	0.911021				s__Desertimonas_flava	1	1	1	1	1	1	1		s__Gemmatimonas_sp.	1	1	1	0	1	1	1
4.45035	4.54948			7.9366	7.54479			12.8945	14.0659				0.842759	1.59465			2.07678	0.624437			2.91954	2.21909				s__Enhydrobacter_sp._CC-CFT640	1	1	1	1	1	1	1		s__Gemmatimonas_sp._SG8_17	1	1	1	1	1	1	0
5.48166	4.96763			7.26018	10.5573			12.6989	12.4431				2.30749	0.249261			1.74258	0.829647			4.05007	1.07891				s__Frankiales_bacterium	1	1	1	1	1	1	1		s__Gemmatimonas_sp._SG8_23	1	1	1	0	1	1	1
4.79543	3.83791			8.36659	10.3505			11.8559	12.52				1.66885	2.79538			1.18467	0.331251			2.85352	3.12663				s__Frankiales_bacterium_YIM_75000	1	1	1	1	1	1	1		s__Gemmatimonas_sp._SG8_28	1	1	1	1	1	0	1
4.68217	4.77143			7.16079	9.40449			13.2063	14.9947				1.16926	0.753259			0.832514	0.925093			2.00177	1.67835				s__Gaiella_occulta	1	1	1	1	1	1	1		s__Gemmatimonas_sp._SG8_38_2	1	1	0	1	1	1	1
5.03579	4.45045			7.49951	9.6926			13.8891	12.6727				1.53777	1.037			1.4978	0.203631			3.03558	1.24063				s__Gammaproteobacteria_bacterium_SG8_30	1	1	1	1	1	1	1		s__Gemmatimonas_sp._SM23_52	1	1	1	1	1	0	1
4.7437	3.82656			7.97463	8.59472			12.9555	13.6261				1.03048	0.616783			2.13138	0.0430345			3.16186	0.659818				s__Geminicoccaceae_bacterium	1	1	1	1	1	1	1		s__Gracilimonas_mengyeensis	1	1	1	1	1	0	1
5.03145	4.96605			7.81831	9.86374			12.3391	14.8861				1.31177	0.0231481			1.4526	2.36502			2.76436	2.38817				s__Geminicoccus_roseus	1	1	1	1	1	1	1		s__Gracilimonas_sp._8A47	1	1	1	0	1	1	1
5.02859	4.51844			7.23286	9.36669			12.908	12.5622				1.49708	0.679902			0.621625	0.786838			2.1187	1.46674				s__Geminicoccus_sp._CPCC_101082	1	1	1	1	1	1	1		s__Gracilimonas_tropica	1	1	1	1	1	0	1
4.71913	4.60711			7.64465	9.09114			13.541	13.5972				0.283123	0.474843			1.99086	0.989161			2.27398	1.464				s__Gemmataceae_bacterium	1	1	1	1	1	1	1		s__Halofilum_ochraceum	1	1	1	1	1	0	1
5.10445	4.1944			8.67642	8.30394			11.8083	13.4337				0.592504	0.711492			2.36323	0.825735			2.95573	1.53723				s__Hypericibacter_adhaerens	1	1	1	1	1	1	1		s__Halomonas_anticariensis	1	1	1	1	1	0	1
5.01072	4.10372			6.0049	7.6137			12.7921	15.09				0.265671	0.455914			2.55927	0.248999			2.82494	0.704913				s__Hypericibacter_terrae	1	1	1	1	1	1	1		s__Halomonas_daqiaonensis	1	1	1	1	0	1	1
4.48636	3.98924			6.83828	8.83752			14.1548	13.1003				0.35478	0.798791			2.94373	0.788422			3.29851	1.58721				s__Hyphomicrobiaceae_bacterium	1	1	1	1	1	1	1		s__Halomonas_denitrificans	0	1	1	1	1	1	1
4.6391	4.98903			7.7311	9.79336			12.2351	13.7728				0.632828	0.771626			1.88214	1.23035			2.51497	2.00197				s__Hyphomicrobium_sp._CS1BSMeth3	1	1	1	1	1	1	1		s__Halomonas_heilongjiangensis	1	1	1	0	1	1	1
4.50445	5.27788			8.04112	8.74715			12.3864	15.3813				0.6509	0.980025			1.87086	0.404102			2.52176	1.38413				s__Hyphomicrobium_sp._xq	1	1	1	1	1	1	1		s__Halomonas_ilicicola	1	1	1	1	1	0	1
4.40896	5.47187			8.75488	8.13002			12.3442	15.2393				0.276041	0.227576			1.02371	0.17358			1.29975	0.401156				s__Iamiaceae_bacterium_SCSIO_58843	1	1	1	1	1	1	1		s__Halomonas_korlensis	1	1	1	1	1	0	1
5.32675	4.64073			7.13197	8.51187			13.0066	13.3059				0.495431	0.0494984			1.15692	0.179909			1.65235	0.229407				s__Ilumatobacter_coccineus	1	1	1	1	1	1	1		s__Halomonas_salina	0	1	1	1	1	1	1
4.37091	5.14528			7.27899	9.19538			11.8496	14.4795				0.625978	0.0763799			1.2273	0.848359			1.85328	0.924739				s__Ilumatobacter_fluminis	1	1	1	1	1	1	1		s__Halomonas_sp._3(2)	1	1	1	1	1	0	1
4.84776	4.1829			7.21627	9.04283			13.4513	14.9971				0.89607	0.367722			0.857415	0.697615			1.75348	1.06534				s__Ilumatobacter_nonamiensis	1	1	1	1	1	1	1		s__Halomonas_sp._LBP4	1	1	1	1	1	1	0
5.10409	4.61259			6.17026	8.58424			11.7381	15.2469				0.322565	1.21035			2.8952	0.967441			3.21776	2.1778				s__Ilumatobacter_sp.	1	1	1	1	1	1	1		s__Halomonas_sp._TBZ202	1	1	1	1	1	1	0
4.17851	4.24643			6.05576	9.14185			12.0906	14.1388				0.569845	0.66142			2.45533	1.76497			3.02518	2.42639				s__Inquilinus_limosus	1	1	1	1	1	1	1		s__Halomonas_urmiana	1	1	1	1	1	0	1
5.25823	4.44208			9.88915	9.8989			12.0886	12.6803				0.386977	1.13484			1.84803	1.61049			2.235	2.74532				s__Kallotenue_sp._CFH_73958	1	1	1	1	1	1	1		s__Halomonas_utahensis	1	1	1	1	1	1	0
4.87562	3.85985			7.41883	8.75481			12.5808	13.4888				0.714412	0.326474			2.43507	0.935909			3.14948	1.26238				s__Kofleriaceae_bacterium	1	1	1	1	1	1	1		s__Halospina_denitrificans	0	1	1	1	1	1	1
4.78824	4.50073			7.08934	8.21941			13.4626	13.1248				1.68747	0.302836			0.941292	2.02149			2.62877	2.32432				s__Kouleothrix_aurantiaca	1	1	1	1	1	1	1		s__Halospina_sp._K52047b	1	1	1	0	1	1	1
5.47144	5.0187			6.87888	8.61606			11.2394	13.8271				1.55178	0.884335			0.823777	0.565904			2.37556	1.45024				s__Luteitalea_pratensis	1	1	1	1	1	1	1		s__Halovibrio_sp._YL5-2	1	1	0	1	1	1	1
5.17057	5.24349			6.93794	8.52203			12.3438	13.3772				1.72666	0.738374			1.42696	0.336473			3.15362	1.07485				s__Luteitalea_sp.	1	1	1	1	1	1	1		s__Halovulum_dunhuangense	1	1	0	1	1	1	1
4.82579	5.1956			7.7787	10.3913			12.6989	13.3797				2.62094	1.09855			1.11133	1.47347			3.73227	2.57202				s__Marmoricola_caldifontis	1	1	1	1	1	1	1		s__Inmirania_thermothiophila	1	1	1	1	1	0	1
4.78273	4.10879			6.76694	8.67985			11.6366	14.569				1.14237	0.272025			1.05547	0.99198			2.19784	1.26401				s__Marmoricola_pocheonensis	1	1	1	1	1	1	1		s__Kineobactrum_sediminis	1	1	1	0	1	1	1
4.89952	4.42472			7.21026	9.71637			12.6832	12.9446				1.51725	0.566119			1.06207	3.32823			2.57931	3.89435				s__Mesorhizobium_alhagi	1	1	1	1	1	1	1		s__Kordiimonadales_bacterium_JCM_17843	1	1	1	1	1	0	1
4.42819	5.13595			6.89976	7.32854			12.6703	13.1755				0.0222713	1.01441			1.01447	1.41925			1.03674	2.43366				s__Mesorhizobium_camelthorni	1	1	1	1	1	1	1		s__Legionellales_bacterium	1	1	1	1	1	1	0
4.89229	4.8436			6.00799	9.57168			11.5258	12.5751				1.13226	0.584194			1.50702	1.1312			2.63928	1.7154				s__Mesorhizobium_sp.	1	1	1	1	1	1	1		s__Leptolyngbya_valderiana	1	1	1	0	1	1	1
4.72926	4.5352			7.9351	8.82749			12.9507	13.3333				0.693538	0.00974779			1.94645	1.04763			2.63999	1.05738				s__Mesorhizobium_sp._YM1C-6-2	1	1	1	1	1	1	1		s__Limimonas_halophila	1	1	1	1	1	0	1
4.50439	5.1114			7.32978	9.69981			12.3665	15.1227				0.489951	0.794334			2.99705	1.63872			3.487	2.43305				s__Methyloceanibacter_marginalis	1	1	1	1	1	1	1		s__Longibacter_salinarum	1	1	1	1	1	1	0
5.41216	4.64102			5.8465	8.70599			11.6471	12.308				0.52477	0.385158			1.90593	1.09054			2.4307	1.47569				s__Microvirga_massiliensis	1	1	1	1	1	1	1		s__Longimonas_halophila	1	1	1	0	1	1	1
4.75878	4.85495			8.10056	8.52391			12.4929	14.5806				0.374896	0.819067			2.75031	2.53551			3.1252	3.35458				s__Mycobacterium_gallinarum	1	1	1	1	1	1	1		s__Marinicauda_sp._WD6-1	1	1	1	1	1	1	0
5.04432	4.19013			7.91854	8.95527			13.9395	13.361				0.67959	0.391669			1.68048	1.10079			2.36007	1.49246				s__Mycobacterium_sp._KBS0706	1	1	1	1	1	1	1		s__Marinithermus_hydrothermalis	1	1	1	1	1	1	0
4.55922	4.20007			7.3072	9.38052			12.4372	14.0501				0.428427	0.381505			1.8099	2.26302			2.23833	2.64452				s__Nannocystis_exedens	1	1	1	1	1	1	1		s__Marinobacter_changyiensis	1	1	1	1	1	0	1
4.99437	4.77983			6.81077	8.42507			12.1015	14.1187				0.419949	0.277747			1.35918	0.607763			1.77913	0.88551				s__Nitriliruptorales_bacterium	1	1	1	1	1	1	1		s__Marinobacter_daqiaonensis	1	1	1	1	1	1	0
4.77395	4.38787			7.90105	9.68122			11.9886	12.5277				0.47187	0.973258			1.20451	0.608765			1.67638	1.58202				s__Nitrolancea_hollandica	1	1	1	1	1	1	1		s__Marinobacter_salicampi	1	1	1	1	1	0	1
5.63648	4.76184			6.45651	8.45096			13.0423	13.6534				1.01374	1.23117			0.879494	0.657224			1.89323	1.88839				s__Nitrospira_japonica	1	1	1	1	1	1	1		s__Marinobacter_sp._W62	1	1	1	1	1	0	1
4.28174	3.94361			7.71476	9.30133			12.2574	11.9672				0.961165	1.3564			1.16194	0.829223			2.1231	2.18562				s__Nitrospira_moscoviensis	1	1	1	1	1	1	1		s__Maritimibacter_sp._55A14	1	1	1	1	1	0	1
4.95296	4.60459			8.49005	9.02207			12.2703	13.9184				1.10496	2.36449			0.693687	1.31743			1.79865	3.68193				s__Nitrospira_sp.	1	1	1	1	1	1	1		s__Methylohalobius_crimeensis	1	1	1	0	1	1	1
4.82213	4.2728			7.8514	9.47742			12.5507	12.0165				1.42373	0.236474			1.00354	2.8857			2.42727	3.12218				s__Nitrospira_sp._KM1	1	1	1	1	1	1	1		s__Nitrococcus_mobilis	1	1	1	1	1	1	0
4.59425	4.65399			8.03106	9.19215			13.2534	14.5692				0.557605	1.45341			1.45	0.656292			2.00761	2.1097				s__Nocardioides_alpinus	1	1	1	1	1	1	1		s__Nitrosococcus_halophilus	0	1	1	1	1	1	1
4.90764	4.1868			7.95638	9.64416			12.0642	13.4294				0.693181	0.806003			1.62834	0.449877			2.32153	1.25588				s__Nocardioides_eburneiflavus	1	1	1	1	1	1	1		s__Oceanicella_actignis	1	1	1	1	1	0	1
5.10758	4.64942			7.88822	8.98833			11.4034	12.3833				0.580632	1.16341			0.943784	1.46801			1.52442	2.63143				s__Nocardioides_euryhalodurans	1	1	1	1	1	1	1		s__Oceanicella_sp._SM1341	1	1	1	0	1	1	1
4.64448	4.52003			6.3442	9.30704			12.3619	12.7305				0.450005	0.846695			1.3044	0.72773			1.7544	1.57442				s__Nocardioides_ganghwensis	1	1	1	1	1	1	1		s__Oceanobacillus_sp._HTM_045	1	1	1	1	1	0	1
4.97079	5.06285			6.29436	9.67368			13.2258	12.6898				0.288236	0.678457			1.41586	1.25292			1.7041	1.93137				s__Nocardioides_gansuensis	1	1	1	1	1	1	1		s__Opitutales_bacterium	1	1	1	1	1	0	1
4.93103	4.11436			8.26763	8.63546			12.0724	13.7052				0.759421	0.458112			1.02459	2.07047			1.78401	2.52858				s__Nocardioides_guangzhouensis	1	1	1	1	1	1	1		s__Paraoceanicella_profunda	1	1	1	0	1	1	1
4.75644	4.33422			6.11377	9.53087			12.8766	12.2109				0.59749	2.70994			1.55087	1.43073			2.14836	4.14067				s__Nocardioides_halotolerans	1	1	1	1	1	1	1		s__Pontivivens_insulae	1	1	1	1	1	0	1
5.06561	4.69913			6.9472	9.38288			12.2431	13.4662				0.251438	0.47832			1.05177	0.907625			1.30321	1.38594				s__Nocardioides_immobilis	1	1	1	1	1	1	1		s__Porticoccus_sp.	1	1	1	1	1	1	1
4.8253	4.25568			7.28042	9.03372			14.0574	12.5681				0.469245	0.641931			0.537543	0.743081			1.00679	1.38501				s__Nocardioides_iriomotensis	1	1	1	1	1	1	1		s__Proteobacteria_bacterium_SW_6_67_9	1	1	1	1	1	1	1
4.83545	4.49369			5.62524	9.41136			12.1462	13.6143				1.27929	0.512952			0.752508	0.328141			2.0318	0.841093				s__Nocardioides_sediminis	1	1	1	1	1	1	1		s__Rhodobacteraceae_bacterium_WD3A24	1	1	1	1	1	1	1
4.99752	4.59167			7.10151	9.01118			12.3323	13.8189				1.12552	0.234861			0.671752	0.933216			1.79727	1.16808				s__Nocardioides_sp._HDW12B	1	1	1	1	1	1	1		s__Rhodobacteraceae_bacterium_WFHF2C18	1	1	1	1	1	1	1
4.15936	4.35566			8.78271	8.88298			12.6839	11.5351				0.710209	0.181828			1.17947	3.08758			1.88967	3.26941				s__Nocardioides_sp._LS1	1	1	1	1	1	1	1		s__Rhodobacterales_bacterium_CG_4_10_14_0_8_um_filter_70_9	1	1	1	1	1	1	1
4.72873	4.33475			6.56625	9.78378			13.2129	13.6188				0.536852	0.462236			0.89153	0.671201			1.42838	1.13344				s__Nocardioides_sp._SZ4R5S7	1	1	1	1	1	1	1		s__Rhodobacterales_bacterium_CG_4_9_14_3_um_filter_71_31	1	1	1	1	1	1	1
4.6696	4.56893			9.16427	7.52269			12.4106	13.717				0.925612	0.330579			0.849422	2.57185			1.77503	2.90243				s__Nocardioides_sp._zg-1230	1	1	1	1	1	1	1		s__Rhodobacterales_bacterium_CG18_big_fil_WC_8_21_14_2_50_71_9	1	1	1	1	1	1	1
4.54473	4.32713			7.24964	9.20465			12.7851	13.5301				0.774806	0.272242			1.22567	2.46581			2.00047	2.73805				s__Nocardioides_speluncae	1	1	1	1	1	1	1		s__Rhodohalobacter_barkolensis	1	1	1	1	1	1	1
5.0975	4.23987			7.86282	9.49884			11.4575	13.5441				0.829479	0.732091			2.24669	0.479334			3.07616	1.21142				s__Nordella_sp._HKS_07	1	1	1	1	1	1	1		s__Rhodohalobacter_sp._SW132	1	1	1	1	1	1	1
4.74308	4.76389			7.72556	8.18153			12.1151	13.2989				0.578011	0.39313			1.22576	1.90022			1.80377	2.29335				s__Ohtaekwangia_koreensis	1	1	1	1	1	1	1		s__Rhodosalinus_sp._E84	1	1	1	1	1	1	1
5.0146	4.70275			5.82173	8.01303			12.1518	14.0702				0.495839	1.9994			1.11014	1.03579			1.60598	3.03519				s__Opitutus_sp.	1	1	1	1	1	1	1		s__Rhodothalassium_salexigens	1	1	1	1	1	1	1
4.7674	4.58081			7.05255	9.1177			12.7156	13.1768				1.45663	1.00813			0.582832	1.76691			2.03947	2.77504				s__Pedosphaera_sp.	1	1	1	1	1	1	1		s__Rhodothermaceae_bacterium	1	1	1	1	1	1	1
5.95996	4.32824			8.59658	9.22584			12.1126	12.5835				2.19429	3.0303			1.3139	1.87026			3.50819	4.90056				s__Phyllobacteriaceae_bacterium_SYSU_D60010	1	1	1	1	1	1	1		s__Rhodothermaceae_bacterium_RA	1	1	1	1	1	1	1
5.0211	4.77168			9.08426	8.06332			13.6657	14.5064				1.9981	0.63495			1.22991	2.97183			3.22802	3.60678				s__Phyllobacteriaceae_bacterium_SYSU_D60012	1	1	1	1	1	1	1		s__Rhodothermales_bacterium	1	1	1	1	1	1	1
4.89064	4.23749			8.25855	9.18063			12.6851	12.4485				2.05505	0.956326			0.509275	0.996049			2.56432	1.95238				s__Planctomycetes_bacterium_ETA_A8	1	1	1	1	1	1	1		s__Rhodothermus_marinus	1	1	1	1	1	1	1
5.11884	5.09789			9.57684	8.23369			11.8583	12.5594				0.271439	0.85702			1.40888	1.0785			1.68032	1.93552				s__Planctomycetes_bacterium_I41	1	1	1	1	1	1	1		s__Rhodothermus_profundi	1	1	1	1	1	1	1
4.69733	4.62603			6.48557	10.3205			12.2807	13.7103				0.363119	0.503058			0.562476	0.137163			0.925595	0.640221				s__Pontibacter_russatus	1	1	1	1	1	1	1		s__Rhodovibrio_salinarum	1	1	1	1	1	1	1
4.65965	5.067			8.30642	8.75436			12.9931	13.7918				0.965329	0.397272			1.09594	0.929895			2.06127	1.32717				s__Promicromonospora_sukumoe	1	1	1	1	1	1	1		s__Roseovarius_nitratireducens	1	1	1	1	1	1	1
4.813	4.09613			7.40153	8.81267			12.0285	12.3664				0.501559	1.73304			0.989194	2.4825			1.49075	4.21554				s__Propionibacteriales_bacterium	1	1	1	1	1	1	1		s__Roseovarius_salinarum	1	1	1	1	1	1	1
5.05855	4.57476			8.41131	9.53542			12.6118	14.4863				0.550607	0.837644			1.89563	0.595859			2.44624	1.4335				s__Pseudonocardiaceae_bacterium	1	1	1	1	1	1	1		s__Roseovarius_sp.	1	1	1	1	1	1	1
4.81365	3.83452			5.68052	9.04618			12.5191	14.6677				0.576498	1.02338			1.95999	0.678625			2.53648	1.70201				s__Pseudonocardiales_bacterium	1	1	1	1	1	1	1		s__Roseovarius_sp._HI0049	1	1	1	1	1	1	1
4.77944	3.96917			7.6394	9.12453			11.465	13.3358				0.44581	0.199761			2.26442	1.26714			2.71023	1.4669				s__Pseudorhodoplanes_sinuspersici	1	1	1	1	1	1	1		s__Rubricoccus_marinus	1	1	1	1	1	1	1
4.7987	4.29254			8.13828	10.4967			11.858	12.5752				0.709571	1.5827			2.17259	0.26116			2.88216	1.84386				s__Reyranella_soli	1	1	1	1	1	1	1		s__Rubrimonas_cliftonensis	1	1	1	1	1	1	1
4.91693	4.11814			8.53077	9.41647			12.9536	14.8639				1.12405	2.22746			0.769589	0.47806			1.89364	2.70552				s__Rhizobiales_bacterium	1	1	1	1	1	1	1		s__Rubrivirga_marina	1	1	1	1	1	1	1
5.05488	4.36381			8.03712	9.10764			12.8611	12.9178				1.28765	0.215243			1.45972	2.26482			2.74737	2.48006				s__Rhizobiales_bacterium_L72	1	1	1	1	1	1	1		s__Salinibacter_altiplanensis	1	1	1	1	1	1	1
4.69384	4.77189			8.72555	8.08773			13.3198	13.6936				0.955521	0.856603			1.01119	2.0256			1.96671	2.88221				s__Rhodoplanes_sp._Z2-YC6860	1	1	1	1	1	1	1		s__Salinibacter_ruber	1	1	1	1	1	1	1
5.0101	3.8369			7.09871	7.96143			13.0339	14.2701				0.530342	0.551493			1.56153	1.02202			2.09187	1.57351				s__Rhodospirillaceae_bacterium_SYSU_D60006	1	1	1	1	1	1	1		s__Salinibacter_sp._10B	1	1	1	1	1	1	1
4.74869	3.93574			6.32985	7.99214			12.8599	12.9732				1.13695	1.23513			1.05962	0.600947			2.19658	1.83608				s__Rhodospirillaceae_bacterium_SYSU_D60009	1	1	1	1	1	1	1		s__Salinimicrobium_xinjiangense	1	1	1	1	1	1	1
4.59696	3.89445			6.42151	8.66715			13.6518	13.1575				0.779253	1.07099			0.940095	0.113588			1.71935	1.18458				s__Rhodospirillaceae_bacterium_SYSU_D60015	1	1	1	1	1	1	1		s__Salinisphaera_halophila	1	1	1	1	1	1	1
4.70175	4.62025			7.40323	10.575			12.2958	13.602				0.67733	0.139745			1.67337	0.450985			2.3507	0.590729				s__Rhodospirillales_bacterium	1	1	1	1	1	1	1		s__Salinisphaera_hydrothermalis	1	1	1	1	1	1	1
4.60825	5.54908			8.01838	9.27396			11.4424	14.7918				1.45735	0.184745			0.76949	1.44503			2.22684	1.62977				s__Rhodospirillales_bacterium_URHD0017	1	1	1	1	1	1	1		s__Salinisphaera_orenii	1	1	1	1	1	1	1
4.43317	3.93294			7.15577	8.40689			11.3	14.0747				1.93155	1.06302			1.08395	0.802915			3.0155	1.86594				s__Rubrobacter_sp._SCSIO_52909	1	1	1	1	1	1	1		s__Salinisphaera_shabanensis	1	1	1	1	1	1	1
4.76455	4.67923			7.53188	9.00575			12.1662	12.5439				1.53751	0.0618741			0.883412	1.04919			2.42092	1.11106				s__Rubrobacter_xylanophilus	1	1	1	1	1	1	1		s__Salinisphaera_sp.	1	1	1	1	1	1	1
4.62785	4.30992			7.19237	8.5103			12.7244	13.5208				1.88423	0.275001			0.616987	0.351443			2.50121	0.626444				s__Skermanella_aerolata	1	1	1	1	1	1	1		s__Salinisphaeraceae_bacterium	1	1	1	1	1	1	1
5.00468	3.75066			7.04989	7.63175			12.9841	13.2544				1.54567	0.206734			2.55662	1.65764			4.10229	1.86438				s__Skermanella_pratensis	1	1	1	1	1	1	1		s__Salinivenus_iranica	1	1	1	1	1	1	1
5.30369	5.07941			5.49323	8.60174			11.9683	11.639				0.730635	1.15718			0.513234	1.27464			1.24387	2.43182				s__Skermanella_stibiiresistens	1	1	1	1	1	1	1		s__Salinivenus_lutea	1	1	1	1	1	1	1
5.47302	4.12319			7.90616	8.7432			11.0126	13.5539				0.806039	0.527812			1.33704	1.251			2.14308	1.77881				s__Solirubrobacter_pauli	1	1	1	1	1	1	1		s__Salisaeta_longa	1	1	1	1	1	1	1
5.58735	5.22914			7.97896	7.90115			13.1865	14.2228				0.820066	0.401274			0.867245	1.05631			1.68731	1.45758				s__Solirubrobacter_soli	1	1	1	1	1	1	1		s__SAR324_cluster_bacterium	1	1	1	1	1	1	1
5.09903	4.17693			7.28427	9.95037			12.2904	14.2576				0.855224	0.916947			1.27061	1.48679			2.12583	2.40374				s__Solirubrobacter_sp._URHD0082	1	1	1	1	1	1	1		s__Sedimenticola_selenatireducens	1	1	1	1	1	1	1
4.70709	4.69894			6.35202	10.0518			12.6482	13.1792				0.877234	1.15756			1.19758	1.09342			2.07481	2.25098				s__Solirubrobacterales_bacterium	1	1	1	1	1	1	1		s__Sedimenticola_sp.	1	1	1	1	1	1	1
5.08758	4.55975			8.41898	8.53112			13.2956	13.6774				1.46969	2.15872			0.90466	1.46947			2.37435	3.62819				s__Solirubrobacterales_bacterium_70-9	1	1	1	1	1	1	1		s__Sedimenticola_thiotaurini	1	1	1	1	1	1	1
4.87216	4.80168			7.64415	9.26243			12.7487	14.6891				0.806918	0.87209			0.986742	1.45855			1.79366	2.33064				s__Solirubrobacterales_bacterium_URHD0059	1	1	1	1	1	1	1		s__Spiribacter_salinus	1	1	1	1	1	1	1
5.07909	4.31446			7.26127	9.22292			11.7954	13.256				0.623062	1.66446			1.21411	0.364052			1.83717	2.02851				s__Sorangium_cellulosum	1	1	1	1	1	1	1		s__Spiribacter_sp._E85	1	1	1	1	1	1	1
4.74652	4.79955			7.68045	9.4035			12.8809	13.5126				1.49008	0.144956			1.06215	2.00922			2.55224	2.15417				s__Sphaerobacter_thermophilus	1	1	1	1	1	1	1		s__Spirochaetes_bacterium	1	1	1	1	1	1	1
4.85219	4.63678			7.54271	7.58864			12.6426	12.9676				0.879012	0.701021			1.20777	0.762214			2.08678	1.46324				s__Sphingomonadales_bacterium	1	1	1	1	1	1	1		s__Sulfurifustis_variabilis	1	1	1	1	1	1	1
4.65667	4.7104			8.09367	8.64659			12.4786	13.8755				1.0682	1.15413			1.66235	1.61136			2.73055	2.76548				s__Sphingomonas_edaphi	1	1	1	1	1	1	1		s__Syntrophomonadaceae_bacterium	1	1	1	1	1	1	1
4.06826	4.61602			7.83157	8.97918			13.2234	13.6375				0.91303	1.52628			1.57808	0.966356			2.49111	2.49264				s__Sphingomonas_sp.	1	1	1	1	1	1	1		s__Tamilnaduibacter_salinus	1	1	1	1	1	1	1
4.72987	4.41227			7.09268	9.84547			12.4756	14.6174				1.61962	0.384057			1.1467	1.80556			2.76632	2.18961				s__Sphingomonas_sp._HDW15C	1	1	1	1	1	1	1		s__Thioalbus_denitrificans	1	1	1	1	1	1	1
4.84854	5.24726			6.74819	9.00112			13.2501	12.8961				1.49107	0.796719			2.23127	0.449791			3.72234	1.24651				s__Sphingomonas_sp._URHD0007	1	1	1	1	1	1	1		s__Thioalkalivibrio_denitrificans	1	1	1	1	1	1	1
5.45969	4.34661			7.49904	9.49885			12.038	12.2751				1.57402	0.238614			1.05702	1.51152			2.63104	1.75014				s__Sphingosinicella_sp._CPCC_101087	1	1	1	1	1	1	1		s__Thioalkalivibrio_nitratireducens	1	1	1	1	1	1	1
4.61671	4.61211			5.84521	7.96126			13.0579	14.1528				0.720684	0.082548			0.96106	0.484824			1.68174	0.567372				s__Sporichthya_polymorpha	1	1	1	1	1	1	1		s__Thioalkalivibrio_paradoxus	1	1	1	1	1	1	1
5.08642	4.4255			7.37603	8.00598			12.3183	14.7296				1.04786	0.395838			1.56654	3.55951			2.6144	3.95534				s__Stella_sp._ATCC_35155	1	1	1	1	1	1	1		s__Thioalkalivibrio_sulfidiphilus	1	1	1	1	1	1	1
4.95063	4.33896			6.9043	8.59782			12.2058	14.0874				0.49342	0.313731			1.32567	0.886038			1.81909	1.19977				s__Steroidobacter_agariperforans	1	1	1	1	1	1	1		s__Thioalkalivibrio_thiocyanodenitrificans	1	1	1	1	1	1	1
5.09385	4.41588			8.0745	8.52168			11.4077	12.9491				0.963102	0.27397			1.28168	0.145199			2.24478	0.419169				s__Steroidobacter_cummioxidans	1	1	1	1	1	1	1		s__Thioflavicoccus_mobilis	1	1	1	1	1	1	1
4.90189	4.22612			7.57972	8.58342			12.9287	13.7906				0.363732	0.28519			1.61898	1.4409			1.98271	1.72609				s__Steroidobacter_soli	1	1	1	1	1	1	1		s__Thiohalorhabdus_denitrificans	1	1	1	1	1	1	1
5.11599	4.75584			7.47777	10.2555			13.2304	13.0982				0.696313	2.34326			1.58908	0.871412			2.28539	3.21467				s__Streptomyces_thermoautotrophicus	1	1	1	1	1	1	1		s__Thiohalospira_halophila	1	1	1	1	1	1	1
4.59331	4.40899			6.59359	8.63887			12.7131	12.9851				0.87826	0.446099			1.82853	0.522769			2.70679	0.968868				s__Streptosporangiales_bacterium	1	1	1	1	1	1	1		s__Truepera_radiovictrix	1	1	1	1	1	1	1
5.2966	4.47822			7.43893	9.15284			11.6813	12.5462				0.76787	0.256674			2.12099	3.0326			2.88886	3.28928				s__Terrabacteria_group_bacterium_ANGP1	1	1	1	1	1	1	1		s__Trueperaceae_bacterium	1	1	1	1	1	1	1
4.696	4.32249			6.89717	9.79465			12.5679	13.4211				0.749766	2.07349			2.20609	3.40903			2.95586	5.48252				s__Thermoleophilia_bacterium	1	1	1	1	1	1	1		s__unclassified_c__Gammaproteobacteria	1	1	1	1	1	1	1
4.62109	4.93905			8.7775	7.92573			13.2895	13.271				0.825755	2.10948			0.723302	2.81461			1.54906	4.92409				s__Thermoleophilum_album	1	1	1	1	1	1	1		s__unclassified_g__Halomonas	1	1	1	1	1	1	1
5.17489	4.37399			7.27419	9.96126			12.7202	13.9669				0.746452	0.474743			2.5791	1.68451			3.32555	2.15926				s__Thermomicrobiales_bacterium	1	1	1	1	1	1	1		s__unclassified_g__Thioalkalivibrio	1	1	1	1	1	1	1
4.69658	4.30719			7.11186	9.42748			12.6473	13.8096				1.12199	0.84437			1.66581	1.83949			2.7878	2.68386				s__unclassified_g__Mesorhizobium	1	1	1	1	1	1	1		s__unclassified_g__Wenzhouxiangella	1	1	1	1	1	1	1
5.20719	4.72181			8.39873	8.19062			12.3046	12.4071				0.429532	0.752747			2.83358	1.01727			3.26311	1.77002				s__unclassified_g__Nocardioides	1	1	1	1	1	1	1		s__uncultured_Thiohalocapsa_sp._PB-PSB1	1	1	1	1	1	1	1
4.43903	4.37532			6.33974	9.1308			12.2452	13.5787				0.836222	1.41169			2.1783	1.29058			3.01452	2.70227				s__unclassified_o__Rhizobiales	1	1	1	1	1	1	1		s__Wenzhouxiangella_marina	1	1	1	1	1	1	1
4.74441	4.94831			6.14607	8.97408			13.5264	12.1656				0.647701	0.607252			1.8114	1.36404			2.4591	1.97129				s__uncultured_bacterium	1	1	1	1	1	1	1		s__Wenzhouxiangella_sediminis	1	1	1	1	1	1	1
4.26526	4.58772			8.39302	9.51189			12.9651	12.6509				1.46351	1.25631			0.703606	0.802058			2.16712	2.05837				s__uncultured_Defluviicoccus_sp.	1	1	1	1	1	1	1		s__Wenzhouxiangella_sp.	1	1	1	1	1	1	1
4.37733	4.01892			8.39418	9.37166			12.094	13.1248				0.375366	0.377835			0.239559	2.74629			0.614926	3.12413				s__Verrucomicrobia_bacterium	1	1	1	1	1	1	1		s__Wenzhouxiangella_sp._C33	1	1	1	1	1	1	1
4.89518	4.73692			6.85738	9.55996			13.0799	12.9436				0.466798	0.899705			0.528945	2.39665			0.995743	3.29636				s__Verrucomicrobia_subdivision_3_bacterium	1	1	1	1	1	1	1		s__Wenzhouxiangella_sp._XN201	1	1	1	1	1	1	1
4.73296	4.59126			7.94939	8.42596			12.9502	14.1263				0.783607	0.424589			1.76013	2.92013			2.54373	3.34471				s__Xanthobacteraceae_bacterium	1	1	1	1	1	1	1		s__Wenzhouxiangella_sp._XN79A	1	1	1	1	1	1	1
[truncated: 37 more columns]

## Sheet: Fig.S1
Site	EC (dS/m)	Longitude (E)	Latitude (N)	Distance from the coastline (km)
1	0.144	118° 19'	37° 55'	19.2291
2	0.239	118° 15'	37° 51'	27.5748
3	0.255	118° 17'	37° 59'	15.178
4	0.304	118° 22'	37° 58'	15.7992
5	0.31	118° 19'	38° 00'	14.6831
6	0.329	118° 42'	37° 53'	13.6663
7	0.371	118° 22'	37° 55'	11.9905
8	0.38	118° 25'	37° 55'	18.2268
9	0.402	118° 13'	38° 00'	21.2797
10	0.431	118° 15'	37° 59'	12.854
11	0.489	118° 14'	38° 00'	14.1278
12	0.591	118° 20'	37° 59'	16.7252
13	0.784	118° 37'	37° 53'	13.1432
14	0.97	118° 19'	37° 57'	11.6566
15	1.018	118° 22'	37° 59'	8.91517
16	1.164	118° 37'	38° 10'	5.57106
17	1.313	118° 51'	37° 52'	16.9057
18	1.75	118° 27'	37° 55'	14.8356
19	1.859	118° 50'	38° 40'	20.3638
20	1.865	118° 51'	38° 20'	16.2227
21	2.24	118° 45'	38° 10'	4.23438
22	2.44	118° 28'	37° 55'	16.3961
23	2.76	118° 38'	37° 52'	13.1206
24	3.33	118° 56'	38° 00'	4.95517
25	3.41	118° 44'	38° 20'	2.48245
26	3.84	118° 58'	38° 00'	2.53887
27	4.16	118° 35'	37° 53'	8.15061
28	4.49	118° 39'	38° 10'	18.1485
29	5.06	118° 51'	37° 52'	19.8753
30	5.27	118° 57'	38° 10'	10.2709
31	5.48	118° 36'	38° 00'	2.79994
32	6.74	118° 58'	38° 00'	10.7068
33	6.94	118° 54'	38° 50'	6.24134
34	7.05	118° 55'	39° 00'	1.72229
35	9.75	118° 38'	38° 20'	6.33011
36	10.85	118° 54'	38° 00'	9.47094
37	13.65	118° 35'	37° 59'	7.97865

## Sheet: Fig.S2
	Figure S2. Workflow for establishing four response groups

## Sheet: Fig.S3
Fig.S3A					Fig.S3B																																							Fig.S3C
EC (dS/m)	richness	shannon index	PD			0.144	0.239	0.255	0.304	0.31	0.329	0.371	0.38	0.402	0.431	0.489	0.591	0.784	0.97	1.018	1.164	1.313	1.75	1.859	1.865	2.24	2.44	2.76	3.33	3.41	3.84	4.16	4.49	5.06	5.27	5.48	6.74	6.94	7.05	9.75	10.85	13.65			0.1435	0.239	0.255	0.304	0.31
0.144	1792	6.89081	271.054		OTU_238	9	15	22	118	109	63	113	33	27	150	7	136	110	97	24	157	170	114	61	100	53	123	128	54	0	6	107	88	109	53	3	139	6	16	25	63	2		Proteobacteria %	0.240895	0.231206	0.271211	0.330591	0.21908
0.239	1262	6.76569	271.618		OTU_1087	1	4	0	1	1	4	41	1	9	3	2	3	278	11	6	0	3	2	3	0	1	2	0	1	0	1	1	2	3	0	0	2	0	0	2	0	1		Chloroflexi %	0.170278	0.126818	0.123786	0.174878	0.170553
0.255	1381	6.81829	245.609		OTU_158	586	537	771	54	490	352	434	391	260	175	1154	361	120	193	412	141	149	29	125	83	36	21	349	9	0	17	20	74	12	9	4	65	16	23	24	16	19		Actinobacteria %	0.160165	0.137163	0.233729	0.133114	0.116642
0.304	1632	7.07989	275.259		OTU_629	156	51	63	1	25	9	22	49	22	29	138	29	26	49	96	12	18	2	34	24	27	34	23	3	0	8	9	10	0	3	5	13	4	4	6	2	1		Bacteroidetes %	0.0271783	0.0612254	0.0584694	0.0732457	0.0295951
0.31	1400	7.08592	284.865		OTU_86	450	362	201	115	398	571	228	337	110	181	497	471	289	228	282	199	346	179	355	125	23	60	580	17	1	11	31	139	94	5	20	134	21	21	55	35	11		Acidobacteria %	0.147297	0.194721	0.126839	0.0818317	0.158957
0.329	1272	6.80315	234.7		OTU_30	383	355	419	214	271	158	430	455	609	279	490	755	545	303	622	235	447	89	810	304	157	388	425	42	641	480	69	134	49	41	39	104	38	23	45	31	26		Planctomycetes %	0.0790969	0.0871105	0.0766801	0.0889124	0.107929
0.371	1668	7.16907	275.855		OTU_2320	1	2	0	7	6	1	0	0	0	10	5	3	1	5	16	10	13	18	8	9	28	20	11	6	1	0	13	18	31	2	4	9	0	18	3	15	4		Firmicutes %	0.0413398	0.0387534	0.0165571	0.0261819	0.0711469
0.38	1202	6.83717	268.721		OTU_2034	120	36	30	5	39	14	24	28	30	16	33	29	6	8	182	2	1	1	7	1	14	54	13	3	0	2	2	1	2	2	1	3	3	6	3	4	3		Gemmatimonadetes %	0.0241255	0.0210303	0.0292347	0.0255883	0.0311427
0.402	1768	7.08027	290.811		OTU_2429	9	0	4	0	4	0	1	1	3	3	8	5	1	3	17	2	5	9	32	3	1	16	3	1	0	1	16	3	4	0	4	2	1	2	2	5	1		Euryarchaeota %	0.00644477	0.00288319	0.000847997	0.00167479	0.00317999
0.431	1762	7.3672	329.59		OTU_619	49	19	19	4	35	18	106	37	90	27	23	29	13	7	18	20	10	9	7	8	2	16	4	5	0	3	5	8	2	1	1	5	6	2	3	5	3		Thaumarchaeota %	0.0239559	0.0539962	0.0133559	0.00784397	0.0309095
0.489	1410	6.62541	235.294		OTU_42	3	12	14	317	27	7	14	24	3	47	36	111	26	60	219	124	146	64	53	231	207	143	151	56	0	4	308	140	138	12	30	301	14	28	24	22	12		Others %	0.0792241	0.0450922	0.0492898	0.0561374	0.060865
0.591	1723	7.02793	307.459		OTU_359	349	279	354	22	153	182	181	116	64	56	186	178	28	31	135	7	15	9	14	7	6	6	28	3	0	5	9	10	10	2	0	9	8	6	9	5	5
0.784	1609	7.26526	297.807		OTU_1931	0	1	3	4	3	0	0	3	2	0	0	1	1	1	4	2	11	16	0	9	0	18	5	3	1	1	5	0	3	1	3	8	1	1	0	43	1
0.97	1487	7.15743	298.983		OTU_297	2	6	7	18	40	24	19	2	4	44	5	22	47	86	26	80	91	20	12	45	6	20	245	1	0	5	17	26	2	1	3	6	0	4	2	2	2
1.018	1446	6.95394	271.547		OTU_478	0	0	0	1	0	0	1	2	34	60	0	0	18	22	248	4	40	18	64	18	30	41	53	14	0	7	6	104	122	140	3	147	0	79	698	14	5
1.164	1806	7.2017	285.044		OTU_677	254	73	35	5	55	81	58	57	31	21	50	45	48	21	130	14	5	0	18	3	5	4	25	0	0	1	3	5	1	1	10	9	1	2	1	1	1
1.313	1913	7.31743	310.342		OTU_1030	0	3	1	5	1	14	1	1	1	0	6	14	1	2	26	6	1	0	2	88	2	1	18	0	0	0	0	6	0	0	0	1	0	1	1	0	0
1.75	1525	6.81159	269.217		OTU_45	5	27	43	367	30	54	40	35	66	186	18	354	135	158	164	297	284	460	346	248	69	318	333	220	136	165	444	338	652	128	288	57	21	184	42	74	24
1.859	1525	6.86709	277.744		OTU_6094	0	3	0	26	4	1	5	1	0	4	0	1	12	6	17	6	14	8	17	21	34	34	28	8	13	18	22	7	12	4	18	12	7	5	8	5	0
1.865	1746	7.2701	288.715		OTU_2097	4	1	1	2	1	0	1	0	7	70	24	16	11	0	2	29	7	1	4	4	0	1	3	0	0	2	0	12	3	0	0	4	0	0	1	1	0
2.24	1171	6.58306	243.781		OTU_5	2082	187	1400	39	166	76	342	1172	286	218	754	657	375	244	1850	41	148	31	193	49	70	525	66	17	6	26	61	49	16	11	14	82	53	71	32	17	41
2.44	1625	6.89245	278.357		OTU_1334	39	32	24	58	37	10	47	46	111	61	30	80	90	41	81	38	36	4	37	5	4	11	19	1	0	3	5	16	2	2	1	11	1	1	5	1	4
2.76	1820	7.0921	287.379		OTU_73	72	152	89	108	345	182	234	212	52	108	71	152	380	297	338	55	376	98	1747	218	47	64	354	20	2	19	109	66	88	37	14	149	78	68	69	165	108
3.33	1198	6.73709	254.57		OTU_3	571	1477	494	109	711	1184	508	670	597	728	1958	614	475	1531	883	626	692	241	515	787	66	92	799	26	4	40	94	695	76	28	12	219	86	149	106	104	91
3.41	772	5.29642	171.828		OTU_2	11	388	171	1398	381	807	286	98	66	451	240	551	358	446	622	836	862	1725	314	704	2328	2075	860	341	12	66	659	890	1513	1923	765	1095	1023	1576	954	1524	636
3.84	1221	6.47071	260.938		OTU_1783	40	9	19	3	11	4	6	4	24	19	22	23	13	12	19	56	17	4	4	37	4	12	47	3	0	1	3	9	4	2	0	22	1	7	3	2	1
4.16	1659	6.83174	301.482		OTU_133	129	180	84	120	370	235	477	386	68	263	105	279	483	362	319	260	369	256	765	140	84	224	340	74	64	65	124	227	147	91	108	308	222	149	143	594	263
4.49	1810	7.10402	300.999		OTU_7227	8	7	8	0	2	0	1	3	0	1	6	1	0	0	8	0	0	0	1	0	0	0	0	0	0	0	0	0	0	0	0	0	0	0	0	0	0
5.06	1424	6.62613	265.806		OTU_1523	71	110	136	24	51	69	67	57	52	46	131	42	29	35	85	13	22	2	20	3	30	7	14	0	0	1	8	5	1	1	13	25	0	2	4	0	0
5.27	1081	5.71018	207.895		OTU_5850	8	9	17	0	0	2	3	8	10	4	4	6	1	4	17	2	0	0	0	0	0	0	0	0	0	0	0	0	0	0	0	2	0	0	1	0	0
5.48	1415	6.92541	262.773		OTU_285	38	121	18	187	66	121	48	54	13	86	23	41	104	113	46	29	60	102	33	32	1	23	52	13	0	1	2	74	5	0	4	12	3	8	8	163	8
6.74	1461	7.04768	289.781		OTU_360	37	54	198	16	97	42	225	149	13	5	99	73	23	25	441	2	7	3	24	6	9	11	8	1	0	2	6	2	1	1	0	5	4	1	7	1	3
6.94	863	5.78359	229.162		OTU_1238	0	2	0	1	8	2	2	1	2	6	9	1	2	12	42	9	12	3	13	5	1	13	19	0	0	1	2	4	2	0	9	4	1	0	3	0	0
7.05	1270	5.75282	255.364		OTU_63	410	241	255	16	142	218	345	279	144	150	293	273	111	116	52	96	178	14	77	78	7	9	104	8	0	8	25	104	18	5	25	18	6	9	11	6	6
9.75	1092	6.43266	252.312		OTU_1320	19	2	2	1	4	1	9	3	15	24	7	4	49	7	30	1	3	0	48	0	9	13	3	2	0	4	8	2	0	0	1	4	0	1	6	0	2
10.85	1272	6.11932	251.027		OTU_5158	0	0	0	0	0	0	2	3	1	0	0	0	0	1	13	0	0	0	0	0	0	0	0	0	0	0	0	0	0	0	0	0	0	0	0	0	0
13.65	905	5.7006	215.313		OTU_15296	1	6	13	1	5	10	11	2	1	1	18	1	3	9	23	11	16	2	13	7	2	8	25	1	0	0	8	3	5	1	9	2	1	1	1	5	2
					OTU_7690	0	0	0	0	2	0	0	0	0	7	0	0	5	0	3	2	0	0	0	0	0	1	0	0	0	0	0	0	0	0	0	0	0	0	0	0	0
					OTU_3644	3	25	37	0	2	13	13	19	0	2	12	4	0	0	4	0	1	0	0	0	0	0	0	0	0	0	1	0	0	0	0	2	0	0	0	0	0
					OTU_128	11	30	18	15	78	49	38	24	35	67	18	39	69	93	136	67	247	132	189	43	9	58	96	390	552	866	51	304	150	26	27	96	27	22	55	97	266
					OTU_1996	34	48	16	4	11	20	9	7	17	10	14	14	1	8	23	3	4	1	4	5	5	2	7	0	0	1	0	3	0	0	0	3	0	2	4	4	0
					OTU_272	191	37	136	8	67	22	62	123	24	64	108	71	99	52	258	54	130	8	112	15	13	41	94	1	0	7	10	11	5	5	7	17	8	4	4	12	6
					OTU_3111	54	32	75	3	30	7	7	37	7	4	56	12	2	3	12	2	2	0	2	4	0	0	2	0	0	0	1	2	1	1	0	1	0	0	1	0	0
					OTU_5208	4	4	2	0	9	8	5	1	2	0	0	3	0	0	4	0	1	0	1	0	1	1	2	0	0	0	0	1	0	0	0	1	0	0	0	1	0
					OTU_134	262	73	203	19	89	44	63	48	127	55	241	106	37	46	128	99	117	25	277	159	105	165	281	6	1	7	381	23	28	10	54	114	7	7	14	10	6
					OTU_1221	324	146	193	63	186	166	169	213	155	116	190	213	75	92	119	96	101	38	56	45	8	25	94	8	2	12	18	39	13	5	11	35	11	4	4	9	9
					OTU_637	129	34	51	30	22	56	215	116	15	37	42	127	65	54	61	12	85	2	144	11	44	8	48	2	0	6	5	4	5	5	1	7	6	2	9	2	5
					OTU_53	512	443	823	33	423	337	429	381	347	226	1218	473	108	235	371	339	323	33	335	251	76	80	515	19	0	19	30	126	10	18	23	78	23	30	34	15	19
					OTU_216	108	34	57	10	96	38	440	106	61	19	85	23	18	38	94	19	102	6	101	22	61	329	63	4	18	22	11	8	85	6	3	6	8	4	14	1	11
					OTU_1639	4	31	32	16	2	6	11	9	5	5	18	22	4	4	13	5	4	1	10	0	0	1	7	0	0	4	6	2	1	0	2	2	0	1	2	0	2
					OTU_517	1	4	2	44	18	6	7	1	3	30	4	20	14	21	9	43	48	132	17	57	12	13	72	48	0	9	18	51	20	1	5	26	3	1	9	7	2
					OTU_58	16	82	69	398	159	156	157	43	25	147	125	125	154	225	108	137	304	188	155	135	15	69	487	20	1	10	33	115	101	24	10	76	12	21	69	99	9
					OTU_2403	24	4	9	1	1	1	2	2	2	0	5	4	1	0	4	0	0	0	3	0	2	2	1	0	0	0	0	0	0	0	0	1	0	0	1	0	0
					OTU_656	12	7	19	19	8	1	29	32	39	19	30	16	15	32	51	25	63	6	63	41	45	111	20	1	5	7	35	29	5	12	23	38	0	7	6	4	2
					OTU_16513	3	2	0	1	0	2	4	0	0	0	0	1	1	0	4	0	0	0	0	1	0	0	1	0	0	0	0	1	0	0	0	0	0	0	0	0	0
					OTU_997	20	1	3	0	4	3	1	19	0	2	7	34	3	1	138	0	6	2	9	1	4	6	2	2	0	1	5	0	0	0	1	1	3	1	0	3	0
					OTU_3221	0	1	1	24	4	3	1	0	0	6	2	0	6	3	3	1	6	5	0	10	3	11	14	1	0	0	0	0	1	1	0	2	1	0	0	0	0
					OTU_186	187	185	210	53	87	77	77	117	48	27	232	110	36	17	162	84	20	8	43	24	5	20	92	2	0	7	10	10	4	3	2	16	1	3	5	2	2
					OTU_1484	122	105	79	2	36	40	62	44	16	14	82	54	44	4	83	3	2	4	4	2	3	0	10	4	1	4	3	3	0	1	0	6	2	0	2	3	0
					OTU_116	1	16	3	61	4	7	4	6	276	95	90	52	27	24	30	83	53	116	4	288	5	8	38	19	1	14	88	232	53	4	1	63	4	8	1	12	2
					OTU_115	2445	580	736	53	634	95	408	1102	2658	959	2589	520	281	633	370	873	661	40	203	508	26	20	496	49	5	37	52	321	38	10	312	142	17	49	36	41	26
					OTU_745	2	11	33	78	41	29	45	13	5	19	29	63	20	21	79	98	48	106	29	63	8	27	67	58	11	6	49	67	102	97	20	38	164	35	24	30	36
					OTU_1491	3	5	1	2	7	10	40	3	64	14	1	1	6	9	1	9	18	4	8	0	1	5	14	0	0	0	0	10	1	0	0	0	0	0	2	0	2
					OTU_3030	21	2	9	0	3	2	0	3	0	0	10	2	0	4	18	0	0	0	4	0	0	0	0	0	0	0	0	0	0	0	0	1	0	2	0	0	0
					OTU_293	31	52	36	99	103	134	67	42	76	107	64	125	64	119	169	117	181	141	72	207	56	133	221	52	0	10	169	136	56	22	32	106	4	39	29	46	4
					OTU_204	3	10	4	43	7	8	12	7	6	14	19	35	29	6	39	33	24	38	28	23	6	34	102	2	0	1	14	62	16	5	4	23	1	0	19	22	3
					OTU_394	1	13	1	38	7	14	25	11	41	26	1	20	24	17	14	50	24	21	36	54	42	104	54	9	2	3	94	36	4	1	20	5	0	5	4	3	2
					OTU_1180	44	0	6	0	29	0	26	24	3	11	1	8	19	11	144	25	14	0	30	3	1	4	11	0	0	0	4	0	0	1	1	0	0	1	0	0	0
					OTU_3414	3	12	20	87	16	27	28	1	57	3	1	0	9	7	2	4	4	0	2	1	0	0	0	0	5	0	0	1	0	0	7	0	0	0	0	0	0
					OTU_438	111	32	23	62	29	11	49	61	3	64	6	54	47	33	71	23	126	10	44	18	1	63	24	4	0	8	15	3	10	0	7	8	4	1	7	4	2
					OTU_337	21	8	11	6	25	16	25	16	48	90	24	68	28	34	43	18	71	16	18	7	7	9	21	5	0	0	6	14	9	7	3	24	20	9	11	16	10
					OTU_2218	0	3	1	13	8	7	6	0	4	14	1	12	6	8	13	7	21	25	15	9	21	38	7	20	0	2	21	23	14	0	8	9	1	11	2	4	1
					OTU_955	4	3	14	11	4	17	15	23	19	23	21	46	8	49	131	1	29	0	21	11	5	8	23	0	0	2	0	2	1	0	1	3	2	2	3	2	2
					OTU_108	143	44	87	68	73	50	67	68	45	69	79	198	52	44	182	68	66	24	64	91	76	216	92	8	1	10	24	63	12	12	54	52	8	11	10	9	7
					OTU_220	0	8	2	22	6	0	3	2	0	4	2	5	7	11	9	3	2	241	1	3	56	41	3	71	2	3	59	11	89	32	70	43	71	29	36	259	29
					OTU_6052	0	0	0	0	0	0	0	0	0	0	0	1	0	0	10	0	1	0	0	0	0	7	0	0	0	0	3	0	0	0	4	0	0	0	0	0	0
					OTU_2698	0	0	1	2	0	0	4	0	0	5	0	0	30	4	23	10	5	0	7	0	11	10	0	0	0	0	0	0	0	0	10	7	0	0	0	0	0
					OTU_1613	40	18	26	14	14	28	10	13	12	13	10	22	24	16	29	13	35	5	19	14	18	20	16	1	4	5	6	11	11	7	7	8	3	4	1	2	2
					OTU_725	85	51	128	29	29	63	33	32	122	32	75	52	29	18	56	47	11	12	15	23	25	15	31	6	0	1	9	16	9	6	35	28	4	5	4	0	1
					OTU_252	53	84	72	56	89	113	137	50	35	38	85	104	111	55	193	46	138	6	78	39	10	13	59	18	2	12	8	18	3	2	13	6	2	2	15	4	5
					OTU_1106	5	4	1	5	4	12	4	3	6	18	1	7	12	15	38	58	0	3	3	11	2	5	22	0	0	0	20	6	1	0	6	17	0	3	1	0	0
					OTU_2119	10	5	19	1	3	0	7	4	8	14	16	11	13	21	26	6	10	0	19	11	7	89	15	2	0	1	6	2	7	1	14	21	2	0	5	2	0
					OTU_393	26	25	80	46	27	91	195	54	42	42	63	124	38	47	56	15	28	12	84	18	21	50	88	7	3	10	30	13	27	7	6	7	3	24	9	1	4
					OTU_1284	116	89	122	71	49	57	68	80	70	40	47	64	27	47	78	53	48	3	29	4	5	12	38	1	0	6	7	30	9	3	0	5	3	6	11	1	5
					OTU_1236	5	12	5	68	4	28	1	1	41	7	12	5	3	7	73	5	72	1	3	1	1	5	5	0	0	6	10	7	5	3	0	3	3	4	3	4	1
					OTU_3153	2	5	10	0	0	4	3	5	1	3	7	9	0	0	26	0	4	0	0	0	0	1	0	0	0	0	0	0	0	1	0	0	0	0	0	0	0
					OTU_1066	54	54	27	0	35	85	19	48	8	10	17	32	7	4	50	1	25	0	19	0	4	4	7	0	0	0	0	12	1	0	5	1	2	1	3	0	1
					OTU_1341	290	146	66	198	195	99	153	125	164	214	169	256	252	228	217	268	217	113	79	162	24	40	328	9	0	26	32	92	67	8	17	74	9	8	38	18	11
					OTU_5780	0	5	8	9	8	12	14	2	7	9	22	3	10	8	2	3	23	0	4	13	2	4	15	0	0	1	1	4	1	2	0	5	0	1	1	1	0
					OTU_2260	102	12	15	13	34	7	46	25	3	16	5	20	41	20	76	3	41	1	25	16	8	80	12	7	1	5	45	18	9	4	3	9	2	9	9	2	3
					OTU_47	621	520	298	236	820	624	671	596	322	691	195	1356	1172	716	526	202	1006	290	895	207	267	286	536	130	18	78	266	400	278	130	81	858	385	363	221	710	638
					OTU_730	5	12	10	71	51	48	16	9	7	32	4	41	35	33	12	26	58	142	21	85	8	27	143	66	1	6	45	60	86	99	39	52	56	17	21	60	6
					OTU_39	518	276	308	103	413	253	301	306	183	316	410	253	153	206	329	187	166	73	128	178	17	37	232	24	0	16	46	147	36	6	31	91	13	12	24	61	11
					OTU_1035	11	172	79	36	13	96	56	25	4	7	33	44	28	12	13	1	7	1	9	1	72	5	1	1	1	0	2	2	5	0	0	4	1	0	10	1	1
					OTU_3269	7	0	10	0	11	0	3	1	0	0	1	2	0	0	3	1	2	0	1	1	1	5	1	0	0	0	0	1	0	0	0	0	0	0	0	0	0
					OTU_426	2	14	13	1	26	18	15	5	7	43	10	33	42	21	103	23	116	128	42	49	78	62	99	9	0	4	55	62	55	31	31	37	8	54	50	15	3
					OTU_91	148	158	60	47	366	166	200	70	103	260	99	142	372	309	111	62	469	100	250	84	36	107	297	65	10	26	41	212	106	68	37	248	67	49	59	162	72
					OTU_1191	0	2	0	5	0	0	0	1	5	1	0	0	7	4	3	6	0	2	5	15	14	29	4	3	134	102	6	3	0	2	2	0	0	0	1	3	0
					OTU_3422	0	0	0	0	1	1	1	2	0	0	0	0	1	1	4	0	1	1	2	1	0	0	0	84	26	75	0	7	1	0	0	2	0	4	1	6	1
					OTU_3239	4	1	0	0	0	2	9	1	0	3	2	0	2	0	40	2	3	0	3	2	35	20	5	1	3	7	0	0	1	3	32	1	0	1	1	0	0
					OTU_4021	0	3	0	3	3	0	0	0	1	3	1	2	0	5	1	1	2	0	2	3	1	5	6	0	0	0	7	0	1	0	0	5	0	0	1	0	0
					OTU_2242	15	35	9	0	13	13	8	5	0	8	2	15	28	10	37	8	3	1	6	10	3	1	6	2	0	0	0	2	0	1	0	5	1	3	2	0	0
					OTU_2661	0	1	0	4	1	0	2	1	2	3	1	1	8	10	45	0	1	0	1	0	35	0	1	0	0	0	0	1	0	1	5	5	0	1	3	0	0
					OTU_168	168	144	404	532	212	134	128	137	24	120	320	278	222	97	239	38	185	19	140	93	14	118	193	7	2	12	17	41	24	8	0	58	17	19	22	23	26
					OTU_718	107	61	19	120	148	102	137	98	32	121	51	113	168	114	84	27	148	40	134	33	20	45	159	32	1	16	30	28	61	22	43	115	54	32	68	140	161
					OTU_2544	16	0	7	0	6	1	0	4	0	1	53	11	1	3	25	0	6	0	4	0	2	0	5	0	0	0	0	3	0	0	0	2	0	0	1	2	0
					OTU_153	795	241	364	20	151	119	229	242	72	46	203	133	44	103	233	31	345	19	749	19	91	192	138	9	2	16	147	43	19	12	28	45	8	25	23	14	7
					OTU_1430	2	2	4	3	11	3	1	5	9	7	25	4	4	14	7	18	24	1	17	11	0	0	18	0	0	0	1	1	0	1	2	0	0	2	0	0	0
					OTU_34	642	161	475	162	228	294	321	518	371	317	479	548	239	144	473	191	151	77	105	317	31	68	309	30	2	16	75	162	28	15	21	89	17	35	25	32	21
					OTU_792	158	85	334	111	63	130	113	121	65	55	141	267	60	75	167	241	87	14	68	40	75	84	92	5	2	20	55	46	30	5	23	52	13	29	14	21	7
					OTU_2397	19	0	16	0	0	0	1	1	0	0	7	1	0	0	6	0	0	0	0	0	0	0	0	0	0	0	2	0	0	0	0	0	0	0	0	0	0
					OTU_10970	0	13	1	0	0	2	0	0	2	0	0	6	7	0	10	2	1	0	2	4	0	0	1	0	0	2	0	2	0	0	0	1	3	0	0	0	1
					OTU_522	0	34	17	20	3	89	47	6	27	7	59	27	8	17	8	14	11	10	10	16	1	0	15	2	0	0	4	31	1	1	0	6	0	1	2	2	0
					OTU_1921	14	8	1	0	10	0	2	5	3	3	2	2	1	3	23	2	11	0	7	3	0	1	10	2	0	0	1	2	1	0	0	0	0	0	0	1	0
					OTU_417	112	30	52	34	83	12	52	53	33	44	109	36	24	52	84	76	38	5	54	45	9	10	107	3	0	0	9	11	1	2	9	11	3	4	1	0	3
					OTU_6742	95	18	16	10	55	47	20	22	12	134	22	33	71	45	55	9	16	4	47	10	28	28	30	10	5	12	34	15	26	21	5	44	75	66	16	11	25
					OTU_946	62	29	23	2	68	10	94	39	2	8	3	15	31	37	69	8	121	0	16	14	1	6	6	0	0	1	1	1	1	3	0	7	0	1	3	1	1
					OTU_161	193	155	523	49	95	205	385	337	109	127	276	318	73	117	163	128	81	40	111	67	55	294	78	29	193	125	43	57	35	5	14	35	18	21	23	16	24
					OTU_173	0	9	5	5	6	2	2	6	1	1	1	2	10	6	8	3	4	174	8	3	22	3	0	89	0	2	59	21	23	208	26	15	198	84	224	145	5
					OTU_207	55	107	96	111	52	154	108	52	84	70	135	128	70	93	103	67	101	99	41	81	103	65	141	42	1	12	54	68	56	72	24	38	24	21	27	46	19
					OTU_33	4	15	12	253	9	93	20	13	6	106	4	56	47	70	77	135	209	205	156	330	237	306	124	44	1	11	713	124	253	18	69	23	10	16	27	7	7
					OTU_858	6	21	6	17	36	60	52	6	24	19	17	19	15	33	36	60	46	12	26	17	6	3	73	2	0	1	5	24	1	5	10	4	0	0	2	5	1
					OTU_2565	2	1	0	37	0	25	178	0	32	32	80	12	39	137	1	14	14	2	81	3	2	0	2	0	0	7	3	0	2	15	0	3	0	2	3	0	0
					OTU_180	128	254	191	21	19	102	129	133	76	20	228	74	14	38	127	23	24	4	27	2	4	13	38	0	0	11	6	14	2	2	3	8	5	10	8	7	8
					OTU_324	1	5	5	0	8	4	29	9	3	11	2	5	15	122	94	11	58	0	505	8	223	21	35	3	0	2	25	3	3	0	5	6	1	0	10	1	1
					OTU_242	60	166	183	1	129	70	103	123	52	31	321	252	38	35	410	4	37	1	376	30	24	75	121	0	0	0	7	8	3	1	0	14	0	8	3	1	3
					OTU_1948	26	29	30	2	6	5	4	5	3	0	20	10	7	0	22	0	0	0	3	0	1	1	0	1	0	0	0	0	0	1	0	1	0	0	1	0	0
					OTU_227	130	90	135	9	81	86	101	64	53	48	215	140	19	61	256	61	61	8	88	141	20	96	91	5	0	10	22	49	8	2	16	20	3	6	12	6	4
					OTU_10273	9	3	3	1	0	0	3	2	2	2	5	0	2	3	1	1	15	1	18	5	8	19	2	2	2	0	13	1	0	0	3	4	2	1	1	0	0
					OTU_7777	0	2	10	0	3	0	0	0	0	0	4	0	0	1	4	0	0	0	0	0	0	0	0	0	0	0	0	0	0	0	0	0	0	0	0	0	0
					OTU_17949	0	1	0	0	2	0	1	0	0	0	0	0	0	0	2	0	0	0	2	0	0	0	0	0	0	0	0	0	0	0	0	1	0	0	0	0	0
					OTU_4080	4	0	2	7	2	0	3	3	2	3	1	0	2	4	8	3	9	7	4	7	12	5	11	0	0	0	5	2	2	0	1	1	1	0	0	0	0
					OTU_78	0	17	7	292	11	11	2	14	8	33	9	18	60	19	125	196	75	135	38	218	10	85	207	4	0	6	81	19	23	9	3	31	11	6	38	45	3
					OTU_1803	0	0	3	38	5	24	10	0	0	3	0	10	2	5	2	2	12	2	4	7	1	1	18	0	0	0	3	11	0	0	0	1	1	2	0	0	0
					OTU_9669	0	0	0	0	0	0	0	0	0	0	0	0	0	1	1	0	0	0	0	0	0	0	0	1	1	0	0	1	0	9	0	0	0	0	2	0	0
					OTU_265	600	1	11	1	10	1	6	51	3	5	24	16	6	7	4	0	3	0	2	0	1	0	2	1	0	1	2	2	0	0	0	2	0	0	1	0	0
					OTU_575	47	31	77	4	14	19	10	32	3	4	63	36	1	17	68	10	10	0	19	2	5	5	19	0	0	4	3	1	2	2	0	3	2	3	0	0	0
					OTU_3971	1	1	0	1	2	0	4	3	22	14	3	4	2	2	24	1	3	0	4	0	2	3	3	0	0	1	0	0	3	18	0	0	0	0	0	0	2
					OTU_44	1295	270	412	25	892	219	424	1183	104	144	821	464	174	246	327	308	119	7	102	21	20	18	337	5	0	12	14	73	9	6	6	31	9	23	10	16	7
					OTU_267	3	18	19	1	20	8	7	9	20	44	3	81	104	8	26	12	60	1	54	10	3	285	55	2	0	3	87	14	0	1	2	22	1	0	0	0	0
					OTU_82	38	26	30	193	164	55	87	70	54	180	43	109	99	94	69	181	161	44	132	97	23	101	273	16	0	8	49	41	39	10	19	97	27	29	12	11	9
					OTU_135	37	51	54	4	86	10	39	69	66	85	131	133	45	212	94	66	187	6	415	90	66	248	226	2	1	11	48	58	58	12	33	176	5	4	149	11	9
					OTU_111	265	1505	278	16	176	71	124	81	239	74	443	77	121	169	405	59	98	11	164	25	6	42	117	12	1	9	13	7	14	14	56	23	13	19	18	9	6
					OTU_2809	9	2	0	0	3	0	5	1	8	5	5	3	2	8	26	1	4	0	8	6	6	63	7	2	0	1	0	0	0	0	0	0	0	0	1	0	0
					OTU_2239	105	104	76	9	125	152	89	135	50	107	285	140	69	116	219	51	144	19	102	41	5	6	174	4	0	0	6	85	9	2	0	47	5	4	20	5	5
					OTU_3857	29	4	3	0	3	5	18	23	1	13	1	2	3	13	4	1	6	1	5	0	2	1	4	1	0	1	2	0	0	0	0	6	3	8	0	1	0
					OTU_88	12	48	45	677	53	109	61	25	15	45	121	174	67	40	33	78	142	428	59	140	53	361	222	47	1	11	63	86	190	17	19	51	17	40	87	215	19
					OTU_279	130	16	23	28	32	15	12	31	22	34	25	20	142	29	107	40	36	7	71	12	45	137	29	8	0	4	13	11	12	1	44	5	4	2	7	3	0
					OTU_2231	0	0	0	2	1	2	0	1	0	2	0	0	0	5	5	0	10	1	17	1	4	4	9	0	0	0	9	1	0	0	11	0	0	0	0	0	0
					OTU_146	0	23	9	3	60	8	7	6	17	21	305	9	23	35	19	13	71	3	15	26	6	2	170	2	0	3	1	14	0	2	0	3	2	1	4	2	2
					OTU_1335	0	3	4	13	3	5	47	4	13	27	2	35	30	39	6	18	26	8	135	8	9	12	16	3	1	6	21	10	16	2	14	4	3	4	5	2	10
					OTU_381	0	14	19	7	52	13	17	9	6	11	29	19	13	42	102	114	48	4	48	75	30	45	78	7	0	3	4	6	1	0	11	4	3	1	4	5	2
					OTU_1168	193	8	63	0	26	4	26	20	5	9	37	10	6	21	85	64	86	4	137	17	24	24	19	9	0	11	171	21	31	11	40	109	2	5	35	4	0
					OTU_933	3	11	2	14	15	39	16	8	5	7	5	13	9	17	5	26	32	61	13	10	1	1	45	22	0	3	9	16	11	2	26	13	1	5	6	12	0
					OTU_320	501	204	327	11	159	71	170	140	67	76	223	306	82	44	227	88	48	9	62	49	10	14	141	3	0	7	6	27	6	2	6	25	3	15	15	12	4
					OTU_4114	14	11	7	16	9	10	27	16	89	31	7	17	11	26	14	18	23	2	7	1	5	5	14	2	0	1	5	10	5	2	30	3	0	1	1	4	1
					OTU_2683	10	5	1	0	2	4	6	2	8	4	15	11	4	3	22	2	5	0	9	1	2	0	3	0	0	0	0	0	0	1	0	0	0	0	0	0	0
					OTU_584	7	7	11	84	1	14	31	7	38	54	26	20	32	35	14	53	27	13	83	40	31	77	41	9	6	89	48	112	16	8	11	42	17	29	64	10	30
					OTU_540	78	83	59	4	35	129	52	28	28	20	60	30	19	25	51	17	21	1	106	1	79	43	16	1	1	2	14	2	2	1	3	21	3	5	8	0	1
					OTU_2069	7	0	0	2	2	0	1	4	4	4	2	3	0	3	14	9	17	2	32	6	11	9	9	2	0	0	4	9	1	1	3	3	0	0	1	0	0
					OTU_2391	58	37	26	18	21	73	20	25	8	22	28	46	24	19	46	13	26	5	20	5	1	3	25	0	0	1	4	6	1	0	0	6	0	3	5	1	2
					OTU_848	0	26	26	99	1	155	30	14	198	2	3	96	34	6	8	10	16	5	4	6	1	3	3	0	0	2	5	5	3	2	0	2	0	1	4	1	4
					OTU_1919	0	14	17	0	1	9	2	3	0	0	35	8	1	4	73	1	0	0	1	1	0	1	4	0	0	0	0	1	0	0	0	1	0	1	0	2	2
					OTU_626	19	20	8	23	105	7	43	21	97	68	0	8	84	40	16	28	130	7	20	21	3	6	30	0	0	2	44	11	7	2	139	15	4	5	7	3	8
					OTU_6908	2	0	1	0	0	0	2	0	0	0	9	0	0	3	5	1	1	2	0	1	2	2	1	0	0	0	0	0	0	0	2	0	0	0	0	0	0
					OTU_2697	0	3	0	6	0	1	14	1	6	13	0	1	14	14	15	1	8	0	15	0	4	3	2	0	0	4	2	1	1	0	0	0	0	2	2	0	0
					OTU_323	3	20	13	34	29	9	23	9	21	41	22	47	21	30	104	64	31	7	60	34	1	7	87	2	0	9	2	35	8	2	9	17	2	4	3	3	1
					OTU_6218	2	1	0	0	6	1	2	0	0	2	0	2	0	0	4	1	0	0	1	0	0	0	2	0	0	0	0	0	0	0	0	0	0	0	0	0	0
					OTU_17418	2	0	0	1	0	0	0	2	0	0	0	0	0	1	36	0	0	0	0	0	0	0	0	0	0	0	0	0	0	0	0	0	0	0	0	0	0
					OTU_223	218	84	106	20	154	45	129	110	116	94	168	50	47	120	175	112	126	5	139	49	14	34	95	4	1	1	16	26	4	0	8	12	9	8	8	4	5
					OTU_8811	4	0	0	0	0	0	0	0	0	0	0	0	0	0	7	0	0	0	0	0	0	0	0	0	0	0	0	0	0	0	0	0	0	0	0	0	0
					OTU_2278	0	0	0	0	0	4	0	0	1	4	4	1	5	4	7	12	4	1	0	0	3	5	7	1	0	0	0	1	0	0	1	0	0	0	1	0	0
					OTU_259	296	284	245	105	154	339	257	153	220	91	78	143	102	56	177	37	65	6	32	19	18	11	39	7	0	3	11	28	6	2	5	13	13	6	10	6	9
					OTU_832	210	183	160	30	47	73	124	55	124	45	137	68	51	38	172	71	17	5	25	24	17	15	52	3	1	7	5	41	4	2	2	16	5	8	5	3	2
					OTU_862	21	23	10	15	21	61	31	22	28	19	14	29	16	12	41	10	30	3	10	24	4	1	17	1	1	1	0	14	2	0	0	7	1	2	3	1	4
					OTU_14	356	708	44	22	150	306	174	224	142	167	206	119	71	576	406	124	225	126	113	178	279	61	149	45	2	9	43	86	15	99	58	73	20	48	19	35	7
					OTU_1981	0	0	0	0	0	0	0	0	0	2	0	0	1	0	2	1	3	0	10	8	2	24	8	1	0	0	9	0	6	19	9	2	1	1	3	0	0
					OTU_669	0	3	1	134	0	4	1	2	2	8	0	1	149	20	4	17	11	5	3	41	0	0	0	1	2	4	9	0	1	1	0	1	1	1	2	1	1
					OTU_287	1	2	3	95	3	3	28	28	0	48	23	7	55	39	70	53	74	10	23	52	2	2	83	0	0	6	6	16	2	1	0	20	4	4	10	3	3
					OTU_737	42	27	57	28	33	20	59	86	6	8	36	69	75	20	42	11	18	1	28	3	8	11	5	1	0	3	2	0	3	1	0	1	3	1	1	3	0
					OTU_313	34	64	7	4	18	15	36	74	2	4	41	35	22	24	230	4	14	2	43	0	3	2	5	0	0	1	2	1	1	0	1	0	2	1	2	0	2
					OTU_6962	62	15	15	14	15	9	21	29	38	32	7	35	66	5	18	5	12	0	7	11	6	3	10	3	0	1	0	7	0	0	4	5	0	1	4	0	2
					OTU_6947	17	13	6	31	19	5	51	15	63	85	8	35	49	27	49	87	67	9	38	44	8	17	31	4	0	5	31	25	13	0	0	72	5	5	8	2	2
					OTU_2607	59	71	146	62	26	61	121	115	23	27	98	192	16	79	81	27	58	6	71	23	6	28	43	5	0	13	11	9	6	2	5	5	8	5	6	2	2
					OTU_260	0	6	3	69	2	4	16	3	8	27	5	16	9	23	28	34	46	3	18	45	27	3	35	14	0	3	109	108	11	2	3	34	3	2	6	4	1
					OTU_1179	1	5	9	10	3	6	2	6	0	4	17	8	8	19	28	7	17	53	9	55	14	23	49	1	0	0	12	27	50	252	3	46	24	62	13	29	23
					OTU_2377	0	0	0	2	3	3	2	0	4	9	3	6	11	7	2	6	5	1	8	9	4	3	10	1	0	4	4	3	0	0	26	3	0	2	0	0	0
					OTU_612	116	79	89	22	27	45	139	134	112	47	116	26	56	57	48	77	20	10	45	76	25	12	37	2	1	7	10	13	1	4	47	32	6	10	12	4	2
					OTU_6070	9	1	1	1	0	0	6	9	2	4	7	3	9	4	19	4	8	1	5	1	5	3	13	1	0	2	4	3	0	17	0	0	1	11	2	0	2
					OTU_797	0	6	0	3	11	13	3	2	19	2	15	35	6	19	45	38	17	2	24	43	3	1	64	3	0	1	0	28	6	4	2	5	2	1	5	2	0
					OTU_136	2	15	16	104	23	14	9	5	2	6	36	37	17	38	35	16	98	646	6	113	93	56	140	172	1	5	69	126	285	17	33	73	14	43	32	135	10
					OTU_100	2	25	16	43	33	13	14	15	7	51	18	30	23	51	92	50	104	353	119	153	145	202	200	52	2	9	222	118	730	186	195	92	32	38	40	24	25
					OTU_145	1	13	3	1	3	4	1	2	2	1	1	0	5	4	6	2	11	24	5	11	12	18	3	17	0	4	19	18	132	774	10	27	3	33	23	1	5
					OTU_443	48	21	60	18	10	10	34	33	51	35	57	35	45	30	76	59	52	14	64	21	62	76	18	12	0	6	24	33	6	1	53	9	2	10	5	0	1
					OTU_1364	56	41	22	10	7	20	30	23	22	12	42	12	10	23	78	26	19	1	11	7	4	7	24	0	0	3	9	8	0	1	1	6	1	2	3	0	2
					OTU_230	1	12	18	93	29	15	7	3	11	44	0	51	71	29	89	87	77	7	53	75	329	408	39	18	4	8	106	141	25	6	66	57	5	4	18	5	2
					OTU_298	34	27	48	24	27	33	30	30	18	23	106	77	43	37	62	27	26	6	22	40	14	27	85	4	5	4	9	26	9	1	0	18	16	11	5	3	4
					OTU_1033	1	4	17	100	8	6	0	2	0	5	91	28	13	6	22	33	1	27	1	50	6	2	9	0	0	3	6	24	2	1	0	12	1	4	10	27	2
					OTU_429	0	33	271	1	26	16	6	5	11	5	252	48	1	22	4	9	9	0	19	8	1	2	50	0	0	0	1	13	0	0	0	3	2	0	0	2	0
					OTU_2835	12	33	30	0	33	30	29	4	2	7	72	25	8	7	10	8	3	1	7	9	1	1	27	0	0	2	0	3	0	0	0	0	1	1	2	2	1
					OTU_155	284	82	222	39	112	34	102	203	67	104	271	203	108	66	92	62	134	26	155	63	22	32	190	3	2	4	16	82	15	6	1	35	19	34	23	23	14
					OTU_1089	33	4	6	12	14	0	3	13	2	11	5	6	18	20	28	31	14	1	5	6	0	1	29	0	0	2	0	3	0	0	0	5	0	0	0	1	0
					OTU_3693	2	3	7	1	12	1	4	5	0	13	5	37	1	1	21	1	0	0	7	0	0	2	6	0	0	1	0	1	0	0	0	3	1	3	1	0	0
					OTU_658	0	4	1	10	4	9	4	4	16	29	1	30	4	9	11	27	34	23	14	41	45	55	63	42	0	0	43	120	38	1	6	11	0	6	4	3	2
					OTU_5696	0	0	0	0	0	0	1	0	36	2	1	2	0	2	1	0	4	0	0	1	1	1	1	0	0	2	0	1	0	0	0	1	0	0	1	1	0
					OTU_9271	1	0	0	0	9	0	4	0	0	0	0	0	0	0	15	0	1	0	1	0	0	0	0	0	0	0	0	0	0	0	0	0	0	0	0	0	0
					OTU_212	82	226	403	4	61	188	146	324	228	56	331	137	64	81	138	6	80	0	151	10	10	13	59	1	0	0	6	20	4	9	0	19	3	14	8	2	1
					OTU_671	139	103	36	61	102	49	48	63	18	107	12	35	36	174	139	44	54	22	48	49	0	31	91	0	0	3	5	6	5	5	3	17	8	9	4	1	2
					OTU_1018	5	27	18	18	48	19	29	5	5	14	18	45	13	26	47	66	61	3	35	22	3	22	88	1	0	2	2	15	4	0	39	9	0	3	2	0	0
					OTU_112	107	102	111	17	72	56	117	109	38	47	209	154	24	70	86	28	105	8	81	54	14	12	117	3	0	3	4	37	4	8	2	15	6	10	7	8	8
					OTU_1244	4	11	12	1	2	12	1	0	1	0	8	5	1	1	14	2	9	0	24	1	12	38	7	0	0	0	3	1	0	0	3	0	0	0	1	0	0
					OTU_383	7	9	10	2	21	10	15	7	15	29	126	8	21	62	5	66	52	5	26	37	5	2	79	3	0	1	2	10	3	3	0	1	3	5	2	5	5
					OTU_3337	9	25	11	6	5	18	2	3	16	3	38	29	0	7	23	28	8	6	8	40	5	9	15	2	0	4	10	13	4	2	0	2	6	8	2	2	3
					OTU_11607	6	6	0	0	0	0	0	1	0	0	1	1	1	0	5	0	0	0	1	1	0	0	0	0	0	0	0	0	0	0	0	0	0	0	0	0	0
					OTU_2554	0	0	0	9	0	0	0	0	0	1	1	0	1	3	1	1	5	2	0	3	2	4	32	1	0	0	4	0	0	0	0	1	0	1	1	0	1
					OTU_13171	3	3	6	1	2	10	2	3	1	1	5	2	2	3	16	1	0	0	0	2	0	3	0	0	0	0	0	0	0	0	0	0	0	0	0	0	0
					OTU_1708	0	39	0	0	3	25	3	0	3	20	0	2	23	70	21	4	11	3	1	6	1	1	13	1	0	1	0	8	12	22	7	9	5	4	9	6	0
					OTU_1336	1	4	1	0	5	2	2	2	2	0	0	1	2	3	6	0	4	8	0	5	29	0	2	6	0	3	6	9	74	107	8	2	322	266	80	24	127
					OTU_277	0	0	0	0	0	1	0	0	5	1	0	0	4	5	5	1	6	5	1	13	6	111	125	8	2	2	54	23	147	1	85	2	1	4	6	1	5
					OTU_3973	146	45	37	14	51	9	95	57	68	58	105	62	77	26	62	14	28	8	209	19	30	229	39	1	1	9	40	28	34	4	16	86	6	11	57	3	4
					OTU_793	0	1	1	9	0	4	1	1	0	8	1	6	2	5	13	1	23	21	1	27	45	94	5	4	0	0	22	1	24	3	19	11	1	7	3	1	2
					OTU_2303	0	0	3	0	1	0	0	0	86	14	1	1	0	0	2	27	2	5	0	3	0	0	1	0	0	0	1	3	0	0	0	2	1	0	3	0	0
					OTU_653	65	39	10	1	45	45	31	22	2	17	0	4	31	10	58	4	1	1	0	0	0	0	0	0	0	1	1	0	2	0	0	0	1	0	0	1	0
					OTU_678	39	12	43	3	16	31	31	20	10	57	16	49	13	22	99	9	67	3	29	9	11	17	72	1	16	46	6	10	40	63	0	3	7	15	16	0	7
					OTU_2529	7	0	2	2	5	1	5	1	62	0	0	0	1	1	1	7	2	1	0	0	0	0	0	1	7	0	0	0	0	0	12	0	0	1	1	0	1
					OTU_691	25	23	13	19	13	44	28	19	51	42	11	42	15	18	55	36	43	3	45	17	2	26	38	3	0	0	20	14	10	2	80	5	0	2	4	1	2
					OTU_6608	0	0	0	0	0	0	0	0	1	4	1	2	2	0	5	0	1	0	3	0	0	0	0	0	0	0	0	1	0	1	0	0	0	0	0	0	0
					OTU_361	14	35	115	8	29	73	8	18	15	17	250	79	15	16	22	21	24	1	8	10	2	1	27	2	0	2	5	14	2	0	1	9	1	2	3	3	2
					OTU_127	253	173	529	46	234	126	172	271	188	77	286	507	151	77	127	152	84	5	103	30	22	79	234	16	0	12	15	17	10	17	8	11	6	16	20	14	9
					OTU_1502	0	1	1	12	1	17	4	2	1	6	1	6	3	7	5	44	3	66	0	15	8	4	19	26	0	0	26	22	2	20	103	7	2	6	6	0	0
					OTU_56	6	22	19	236	32	30	125	23	116	182	24	408	440	111	77	31	108	27	599	36	25	4	44	2	0	9	76	24	27	1	0	93	3	39	15	4	3
					OTU_983	40	9	33	7	5	10	12	40	10	4	59	75	2	16	40	2	12	2	3	0	1	1	11	2	0	1	1	3	4	0	0	1	0	1	1	0	3
					OTU_674	2	75	36	96	31	109	46	12	82	60	37	52	35	74	23	84	70	16	58	100	23	88	81	8	0	15	61	67	10	7	51	24	9	4	3	6	3
					OTU_222	4	11	439	23	19	4	7	7	5	16	108	243	63	9	24	6	31	4	9	28	6	49	13	1	1	3	9	34	11	2	0	36	9	16	5	4	7
					OTU_6473	10	2	1	0	0	0	1	2	5	2	5	2	1	0	1	0	0	0	0	0	0	0	1	0	0	0	0	2	0	0	0	0	0	0	0	0	0
					OTU_3871	10	1	1	0	19	7	16	19	3	18	15	4	9	2	7	3	5	1	6	12	0	1	13	1	0	0	0	1	0	0	1	1	0	0	1	0	0
					OTU_3130	8	0	12	2	23	1	16	6	2	11	1	11	32	1	2	19	1	0	5	0	0	1	2	1	0	0	2	0	1	0	0	1	0	0	0	0	0
					OTU_19	39	97	69	265	135	47	137	71	93	291	188	141	338	269	709	223	635	311	350	390	491	333	434	174	2	43	318	254	464	196	112	307	167	197	250	70	37
					OTU_23	906	576	391	24	1161	112	496	1126	1462	806	1202	494	425	497	160	680	590	35	211	420	9	20	474	33	1	28	33	267	23	11	21	69	13	16	17	43	22
					OTU_6759	0	1	0	13	9	2	4	0	0	10	3	1	2	3	8	1	16	1	4	7	3	5	12	4	0	0	3	11	2	2	1	15	2	0	0	0	1
					OTU_165	4	33	321	77	18	22	2	63	19	2	205	419	40	26	49	12	26	23	61	85	157	135	38	6	1	8	42	153	210	36	0	37	33	10	39	22	34
					OTU_1943	0	0	0	38	3	0	0	1	0	4	0	3	1	0	3	0	4	19	1	2	0	2	3	1	0	2	14	18	6	0	2	23	0	16	4	8	1
					OTU_152	124	68	88	107	39	60	59	53	70	86	49	153	64	55	149	69	63	129	50	32	43	61	87	51	2	28	122	114	171	7	45	51	12	58	28	53	16
					OTU_1362	0	3	0	23	1	1	0	3	0	1	0	12	16	4	2	31	5	28	12	5	0	1	19	0	0	3	6	3	0	1	4	6	0	1	0	1	0
					OTU_203	85	135	66	16	99	108	121	65	131	99	37	37	37	65	99	86	88	6	55	105	52	40	116	3	0	6	33	21	5	7	28	32	4	2	9	0	2
					OTU_16754	1	0	1	0	2	0	0	0	1	0	2	0	0	1	7	0	0	0	0	0	0	0	0	0	0	0	0	1	0	0	0	0	0	0	0	0	0
					OTU_13242	2	14	1	3	3	4	1	0	1	3	7	7	4	10	36	15	2	12	0	3	0	0	6	2	0	0	0	1	0	0	1	2	0	2	2	2	0
					OTU_8359	0	2	0	0	1	0	2	1	0	0	0	1	0	0	1	0	1	0	0	0	0	0	0	0	0	0	0	0	0	0	0	0	0	0	0	0	0
					OTU_614	6	32	37	165	22	22	83	27	69	84	31	13	94	76	21	171	40	3	24	112	7	92	63	11	4	5	102	50	4	4	24	31	4	3	30	2	3
					OTU_12781	3	29	38	301	26	30	9	13	7	28	36	134	113	28	112	73	116	197	80	336	176	1182	138	41	0	6	154	152	214	12	63	450	11	73	43	226	19
					OTU_2373	0	2	1	9	3	0	1	3	4	9	1	1	11	3	11	10	3	0	4	0	12	4	0	0	0	1	2	3	0	0	22	0	0	0	0	0	0
					OTU_11468	0	0	0	0	1	1	1	0	0	0	0	1	0	2	11	0	4	0	0	0	0	1	1	0	0	0	0	0	0	0	1	1	0	0	0	0	0
					OTU_95	533	348	318	66	116	159	178	260	145	94	365	315	68	109	372	228	126	14	159	105	77	247	194	23	1	20	91	39	26	5	42	33	14	13	14	11	10
					OTU_5023	15	9	11	20	5	32	14	0	5	0	12	7	10	4	3	0	5	0	2	0	3	2	3	0	0	0	0	0	0	0	0	1	0	1	2	1	1
					OTU_3723	18	5	9	0	4	0	6	1	13	0	19	6	2	4	9	0	2	0	7	0	0	0	2	0	0	0	0	0	0	0	2	0	1	0	0	0	0
					OTU_185	0	5	7	1	4	2	5	3	1	12	2	3	17	13	32	34	25	12	51	16	178	140	60	49	17	37	47	43	105	218	62	44	47	81	17	14	13
					OTU_307	114	255	104	4	93	30	38	42	94	45	281	89	24	178	146	37	146	8	118	42	5	9	98	9	0	8	9	3	6	6	2	22	7	2	9	10	9
					OTU_10976	30	1	3	0	2	1	7	11	0	1	6	1	2	2	22	0	4	0	2	1	9	4	1	0	0	0	2	0	0	0	0	1	0	0	0	0	0
					OTU_149	85	90	821	11	40	58	71	70	34	29	348	74	33	64	92	56	71	5	105	31	33	50	40	5	0	7	28	22	11	3	10	9	9	12	12	7	4
					OTU_1062	0	5	3	29	5	5	6	1	0	15	0	18	9	22	12	21	30	18	6	38	2	9	19	3	0	0	6	4	1	0	6	5	1	2	1	0	0
					OTU_4994	13	10	10	8	4	1	4	3	0	6	1	3	1	1	8	1	1	0	2	2	0	0	1	1	0	0	0	0	0	0	1	1	0	0	0	0	0
					OTU_1540	86	31	81	2	44	57	37	32	28	5	78	45	5	17	13	7	11	3	6	3	4	4	19	2	1	2	2	5	2	1	0	3	1	7	2	1	1
					OTU_3157	3	7	0	2	11	3	10	4	15	7	8	7	1	3	24	14	13	0	13	4	1	1	14	1	0	0	2	2	0	0	8	1	0	0	4	0	0
					OTU_2499	0	2	0	0	11	1	1	1	0	4	0	5	11	1	6	27	14	0	3	0	0	0	3	0	0	0	0	1	0	0	0	0	0	0	2	0	0
					OTU_12631	0	0	1	1	1	2	0	2	2	0	0	1	3	0	115	0	3	0	1	0	0	0	0	0	0	0	0	0	1	0	0	1	0	0	0	1	0
					OTU_2274	0	0	1	3	0	0	0	1	0	2	0	0	1	1	1	1	4	32	0	2	1	3	1	11	3	4	2	3	11	2	1	3	2	2	3	3	1
					OTU_857	70	19	78	16	9	31	87	56	14	16	114	22	14	6	14	4	18	0	35	4	8	51	13	2	1	3	2	6	2	2	0	4	2	0	11	0	2
					OTU_4155	3	0	0	1	0	0	5	1	5	0	0	7	1	6	4	0	0	0	0	0	0	0	0	0	0	0	0	0	0	1	0	1	0	0	0	0	0
					OTU_713	1	13	0	38	12	11	13	0	23	17	1	4	23	27	12	20	31	4	9	12	1	2	16	4	0	0	2	14	0	0	0	1	1	2	0	1	0
					OTU_3435	1	13	2	1	8	14	4	5	8	2	3	0	4	5	19	11	5	2	7	2	23	4	3	0	0	1	0	0	1	0	1	3	1	1	0	0	0
					OTU_3464	0	2	0	5	1	1	5	0	0	10	0	1	2	7	11	8	4	20	4	17	1	0	6	21	2	5	9	15	5	2	12	3	4	0	0	8	4
					OTU_37	364	141	68	35	195	324	324	176	233	196	85	251	231	145	168	179	231	55	151	87	23	34	156	14	2	22	35	216	30	7	1	55	24	19	57	20	26
					OTU_11442	6	3	6	7	1	0	1	0	10	3	1	2	0	4	3	3	1	0	0	1	2	0	1	0	0	0	0	0	0	0	0	1	0	0	0	0	0
					OTU_3900	0	1	0	0	0	0	0	0	0	1	0	0	6	0	10	7	1	0	1	0	0	0	3	0	0	0	1	0	0	0	0	0	0	0	0	0	1
					OTU_753	206	15	28	4	27	0	80	75	7	13	29	13	10	85	109	6	82	3	150	18	32	61	18	0	1	4	35	7	6	14	15	22	1	2	4	4	2
					OTU_318	156	63	95	19	118	78	66	68	104	130	83	68	78	58	110	78	91	6	22	84	39	26	157	8	0	4	38	43	6	0	23	23	4	8	12	6	5
					OTU_201	44	92	222	114	38	179	150	75	65	20	33	259	36	24	32	62	40	1	207	33	9	35	49	3	0	1	2	37	17	6	2	16	7	8	4	3	3
					OTU_8952	0	1	1	72	3	3	0	0	1	9	0	2	10	12	4	2	9	10	3	11	1	3	17	22	0	4	16	12	1	0	6	9	0	1	0	0	1
					OTU_545	0	1	4	4	19	10	11	1	2	28	0	1	11	20	24	40	81	9	38	32	0	21	53	1	2	7	25	14	4	4	6	14	1	6	12	4	9
					OTU_1449	83	72	248	23	38	104	74	126	15	5	99	95	16	21	67	8	37	4	47	4	10	19	14	0	2	3	0	2	5	3	0	2	3	4	3	0	6
					OTU_9818	4	1	0	0	0	0	0	2	0	0	0	1	0	3	3	0	4	0	0	0	1	1	2	0	0	0	0	0	0	0	6	0	0	0	0	0	0
					OTU_11485	1	0	0	0	0	0	0	0	0	12	0	1	8	1	10	0	3	0	0	0	1	11	0	0	0	0	1	0	0	0	0	1	0	2	0	0	0
					OTU_5722	0	0	0	0	0	0	0	0	0	0	0	0	0	0	1	0	0	0	0	5	7	6	2	0	0	0	1	0	0	0	6	0	0	0	0	0	0
					OTU_705	25	15	21	2	13	3	25	21	2	3	34	13	6	28	51	15	29	2	48	23	27	92	42	2	0	3	42	7	8	1	9	22	0	1	6	1	3
					OTU_420	1	0	1	25	15	10	4	4	5	35	0	19	11	15	29	22	32	17	17	5	50	36	20	11	0	1	46	13	45	0	14	60	2	12	10	0	2
					OTU_469	3	9	39	1	3	16	57	19	7	11	45	197	8	10	6	3	17	6	89	4	4	4	23	2	0	1	4	1	1	0	0	9	0	4	13	0	1
					OTU_141	1	8	8	138	11	10	3	12	4	25	2	7	40	26	26	88	30	369	10	29	103	265	11	83	3	20	391	21	193	13	790	93	35	39	217	388	52
					OTU_747	72	11	11	27	23	1	7	14	1	37	2	10	14	41	110	3	40	4	8	5	2	2	26	0	0	0	4	3	0	0	0	3	0	0	2	2	2
					OTU_6312	2	4	1	0	7	6	9	1	1	0	1	1	5	19	34	11	26	5	22	4	29	16	23	3	0	6	3	2	4	140	4	3	2	11	4	2	4
					OTU_2651	9	4	15	14	10	4	10	3	8	3	8	28	3	3	14	4	13	1	4	3	1	6	10	0	0	0	1	5	1	0	0	4	0	0	1	1	0
					OTU_29	10	24	19	273	24	17	13	28	3	62	6	12	108	54	35	65	250	473	43	65	784	440	66	206	7	30	562	118	1425	724	484	215	776	314	989	353	347
					OTU_1061	3	28	20	42	36	36	40	21	51	62	31	79	79	64	141	138	122	77	130	132	25	16	252	107	2	18	23	113	36	32	28	80	11	12	22	127	10
					OTU_2059	6	0	2	0	12	0	15	3	2	14	0	3	70	2	4	4	4	1	18	1	1	0	0	1	0	1	2	0	3	0	0	5	0	0	1	0	0
					OTU_18770	0	0	16	0	1	2	2	0	2	2	42	3	0	0	1	0	1	0	0	0	3	11	1	0	0	0	9	0	1	0	0	0	2	0	1	0	0
					OTU_6894	4	14	16	3	5	7	16	30	8	7	15	18	1	12	22	8	6	1	10	4	2	23	13	4	4	2	1	9	0	0	3	5	4	3	0	0	2
					OTU_831	1	65	11	23	3	74	9	9	3	2	43	25	132	8	100	6	3	2	9	5	56	77	9	2	0	1	1	4	0	1	1	30	2	0	2	2	2
					OTU_71	64	30	63	7	121	24	48	231	10	144	987	39	28	217	27	5	52	4	39	13	3	4	15	2	4	6	11	45	0	0	2	13	9	47	2	0	4
					OTU_3024	25	11	10	39	13	20	22	8	4	0	3	11	14	14	9	3	0	0	1	3	0	1	0	0	0	0	0	0	1	0	0	2	1	1	3	0	1
					OTU_1225	1	0	2	0	0	1	1	1	89	47	2	3	6	2	2	2	44	0	2	2	0	0	4	0	0	1	2	1	0	1	0	12	1	0	0	1	1
					OTU_7	3	49	17	33	43	23	13	28	24	18	13	43	36	87	84	50	64	777	33	194	30	461	115	69	2	24	82	69	483	6121	5	100	319	95	179	115	109
					OTU_467	282	123	344	101	134	113	158	147	66	128	134	159	113	107	68	77	112	52	33	47	24	33	130	4	0	6	39	49	4	4	10	48	4	4	7	5	4
					OTU_2906	42	70	29	8	24	14	32	22	32	13	98	21	13	32	44	3	20	0	45	3	1	6	28	2	0	3	2	5	4	6	0	3	4	2	4	1	1
					OTU_802	85	44	55	1	29	13	28	17	26	9	136	20	8	9	25	19	7	2	6	2	3	2	18	0	0	0	0	3	5	4	1	5	0	5	4	2	2
					OTU_1547	19	5	1	2	19	1	8	9	2	18	1	7	14	12	33	1	13	1	14	1	0	0	5	0	0	0	0	1	1	0	0	0	0	0	0	0	0
					OTU_1460	0	2	8	9	12	3	4	2	1	15	9	12	1	22	10	16	42	19	7	9	2	1	41	0	0	0	0	10	6	0	0	7	2	0	1	9	0
					OTU_514	0	0	0	11	0	0	0	1	0	2	0	0	2	2	8	0	18	42	2	22	5	1	16	0	1	6	2	7	18	38	27	29	1	4	43	28	4
					OTU_1669	16	3	7	36	2	3	1	6	0	6	1	16	74	3	3	0	6	4	7	0	2	7	0	1	0	0	3	0	1	0	0	1	1	2	0	1	5
					OTU_1585	0	0	0	2	1	0	0	0	0	5	0	0	1	2	3	0	1	40	1	1	1	0	0	26	0	0	2	11	11	110	0	0	3	1	3	10	0
					OTU_35	8	32	28	404	45	116	269	37	61	225	21	134	178	242	39	73	319	138	305	128	85	172	110	33	1	34	364	100	20	14	1	38	19	388	37	11	10
					OTU_8807	1	1	0	2	2	0	2	0	5	0	3	0	1	0	1	1	2	0	1	1	0	0	3	1	0	0	0	0	0	0	0	0	0	3	1	0	0
					OTU_3373	0	0	0	0	0	0	0	1	6	0	0	16	0	0	2	0	0	0	0	3	0	0	0	0	0	0	0	5	0	0	0	0	1	0	0	0	0
					OTU_3151	0	1	0	0	0	0	0	0	1	0	1	0	1	1	5	1	1	7	1	4	0	1	1	23	0	2	3	2	11	36	0	2	1	7	3	14	33
					OTU_9037	84	51	106	48	23	18	71	116	29	38	77	140	53	61	152	41	73	4	146	19	37	110	40	2	1	8	14	6	2	5	12	5	4	9	7	4	3
					OTU_1	0	9	8	34	5	16	9	11	68	118	3	4	76	142	184	40	87	86	352	106	114	186	1667	64	29	98	74	990	2138	1159	50	384	15	14179	1965	55	156
					OTU_79	19	17	17	30	13	7	13	26	30	10	19	71	14	25	139	100	74	85	92	160	258	149	34	166	7	9	78	365	422	119	37	65	90	37	112	37	46
					OTU_1872	8	23	4	11	9	15	11	11	8	10	2	10	11	11	22	8	24	3	12	10	1	10	10	4	1	2	11	10	10	0	17	4	1	4	0	0	1
					OTU_17	1	6	4	389	12	19	58	15	266	810	49	18	454	433	58	666	216	197	629	38	486	92	114	345	106	130	144	331	62	26	31	44	23	2497	79	29	38
					OTU_2098	24	5	5	0	4	0	5	9	0	8	5	0	45	10	15	25	3	0	6	0	4	0	3	1	0	0	0	0	0	1	0	1	1	0	0	0	2
					OTU_3275	9	21	2	0	0	3	2	2	0	1	11	45	1	3	73	0	0	0	0	4	0	0	3	0	0	3	0	2	0	0	0	1	1	0	0	0	0
					OTU_2235	1	1	0	14	0	2	2	2	1	0	0	7	2	0	1	4	1	34	0	0	20	20	2	24	0	0	4	0	26	20	3	9	1	3	2	3	0
					OTU_940	22	30	90	2	6	5	19	16	36	39	57	53	20	26	56	13	32	1	36	11	1	24	50	3	0	7	6	5	8	1	17	10	1	5	6	1	5
					OTU_1388	61	43	82	68	9	140	240	55	25	38	93	59	31	18	16	22	21	6	18	12	12	13	19	3	2	11	1	5	10	1	1	6	5	2	7	4	0
					OTU_22	0	2	2	6	1	5	1	3	100	63	4	7	28	54	54	190	139	85	668	166	888	1839	1032	9	2	16	272	396	282	18	597	142	8	116	654	5	30
					OTU_118	3	13	3	120	16	12	6	13	5	65	5	191	24	41	50	69	33	197	30	179	164	364	142	63	24	155	213	84	494	57	116	48	16	112	28	9	4
					OTU_523	0	4	1	68	4	68	24	2	2	11	2	16	0	16	1	39	29	13	6	11	11	2	24	12	1	3	17	32	5	5	46	3	1	1	1	10	3
					OTU_2486	75	21	10	16	36	29	16	61	13	35	45	42	27	28	35	14	68	6	24	3	1	1	27	3	0	1	0	10	1	0	2	6	2	5	4	5	3
					OTU_3931	8	1	0	0	6	7	1	1	18	1	23	2	3	3	7	0	0	0	2	0	0	0	1	0	0	0	0	0	0	0	0	0	1	0	0	0	0
					OTU_1822	5	0	0	6	5	5	4	3	15	7	0	3	5	5	8	15	13	4	10	11	16	25	13	1	0	1	8	1	0	0	11	0	0	2	0	2	0
					OTU_312	58	24	58	74	14	17	115	54	49	77	11	42	258	42	52	5	38	4	16	5	12	7	6	1	2	7	14	17	8	1	7	12	7	13	6	3	19
					OTU_40	6	110	20	239	71	213	66	22	26	71	26	154	91	150	108	102	174	680	63	178	97	100	195	119	346	359	114	186	170	65	117	66	9	49	90	351	18
					OTU_563	20	17	45	240	23	159	108	26	35	78	18	118	127	112	33	68	207	11	92	155	33	65	106	16	0	22	242	131	27	41	24	25	14	118	27	7	5
					OTU_1333	5	9	1	58	52	54	36	12	17	57	2	28	49	34	21	54	99	89	39	66	50	39	83	22	5	15	46	48	41	21	64	25	7	9	17	35	1
					OTU_61	69	2266	100	10	39	13	37	58	100	46	192	38	6	64	114	51	47	6	47	25	8	3	21	3	0	3	10	5	7	4	8	19	7	6	15	6	6
					OTU_346	0	8	4	56	2	7	5	7	5	29	0	12	26	20	45	61	23	117	16	81	68	70	35	49	23	100	78	38	95	7	26	11	7	12	2	5	3
					OTU_1459	2	15	15	26	6	8	4	5	29	6	8	6	12	15	22	11	9	2	5	16	0	2	11	0	0	1	5	3	0	0	9	3	0	3	0	1	0
					OTU_5571	8	1	1	0	0	3	1	9	6	0	0	8	0	3	18	0	0	0	2	0	0	0	0	0	0	0	0	0	0	0	0	0	1	0	0	0	0
					OTU_4657	17	23	35	13	12	33	18	10	36	12	35	14	7	5	4	8	6	1	1	1	2	3	14	1	0	0	5	1	2	2	0	7	1	6	0	0	1
					OTU_131	0	15	16	42	19	29	4	8	19	39	24	45	7	20	134	61	146	108	47	109	33	33	130	112	0	6	121	147	60	65	23	55	10	13	24	22	2
					OTU_271	37	31	54	0	32	29	24	28	5	21	65	29	33	23	110	14	18	3	38	5	1	0	67	0	0	0	0	1	3	0	0	1	2	0	2	2	1
					OTU_4241	0	0	0	1	3	0	0	0	0	2	0	4	3	1	8	1	1	1	6	6	1	0	3	8	1	1	0	4	0	4	0	1	2	0	0	1	1
					OTU_16660	1	9	4	1	15	1	1	6	0	3	0	3	17	7	6	0	4	4	19	0	0	0	0	0	2	2	0	0	3	1	1	4	4	1	0	0	3
					OTU_4614	3	1	6	3	6	10	6	4	13	3	1	9	4	1	9	9	8	0	8	11	0	2	5	0	0	1	0	2	0	0	5	3	0	1	0	0	0
					OTU_162	0	1	2	42	5	2	59	3	8	29	1	40	25	50	107	33	83	35	54	157	28	80	9	0	1	9	101	6	0	0	4	0	1	10	2	1	0
					OTU_60	48	104	39	77	80	821	200	54	46	105	203	259	52	120	84	55	172	28	114	235	45	160	188	8	0	17	31	193	108	14	1	242	16	13	24	20	18
					OTU_461	19	27	14	4	22	34	48	13	38	29	49	53	30	23	38	70	62	5	211	20	82	127	34	2	0	1	65	25	10	0	37	62	3	1	11	0	1
					OTU_306	17	40	49	44	33	78	92	23	23	88	42	20	56	109	151	179	143	62	115	128	88	83	124	17	0	9	66	45	29	35	183	75	8	20	36	4	13
					OTU_46	2	3	6	361	9	7	26	4	115	179	0	177	102	294	76	244	390	137	966	329	191	919	369	58	2	36	1026	291	37	12	83	30	3	67	20	4	7
					OTU_330	13	5	5	13	8	8	9	5	598	150	16	17	11	13	19	163	21	24	13	38	7	2	7	11	18	7	48	457	21	2	0	12	5	9	17	2	1
					OTU_7802	12	29	23	20	24	12	23	30	6	21	20	23	16	8	48	9	14	21	7	7	6	16	27	2	0	2	9	6	4	1	2	10	0	1	5	2	0
					OTU_84	2	51	19	129	31	47	3	14	5	13	14	38	38	79	138	147	79	84	70	95	69	116	361	14	0	4	47	223	128	106	8	62	7	3	18	77	11
					OTU_4290	6	1	2	0	0	1	0	1	0	1	7	0	0	2	12	0	2	0	10	0	6	1	2	0	0	0	0	0	0	0	1	0	0	0	0	0	0
					OTU_3492	0	1	0	6	6	8	2	0	0	3	2	1	2	4	5	4	4	1	6	6	0	2	5	2	0	0	5	5	1	1	1	1	1	2	2	1	1
					OTU_3355	0	0	0	13	0	1	0	0	0	0	0	0	0	0	1	0	0	0	0	0	2	6	0	0	0	1	1	0	2	0	0	9	10	3	0	0	38
					OTU_437	7	4	58	2	5	19	92	10	6	1	37	14	2	22	8	13	17	0	8	2	8	1	3	0	0	0	1	1	4	0	0	3	0	1	2	1	1
					OTU_10	13	55	35	226	32	16	21	46	986	451	383	296	75	95	70	761	167	1053	18	849	14	43	60	613	29	127	148	1060	221	70	61	248	15	10	35	858	27
					OTU_10467	0	0	0	0	1	0	0	0	0	0	2	1	0	1	6	2	0	0	7	0	6	5	2	0	0	0	0	0	0	0	0	1	0	0	0	0	0
					OTU_967	0	8	1	21	4	7	4	2	32	7	1	11	4	12	22	19	33	12	25	14	43	115	43	7	0	2	27	24	9	0	6	13	1	5	3	3	2
					OTU_24	1	15	20	39	31	9	10	35	3	20	5	2	26	27	32	23	26	309	71	28	68	205	43	91	3	20	45	25	571	1221	29	33	970	1176	1081	218	199
					OTU_358	50	46	36	1	35	10	33	17	26	11	120	15	9	24	32	34	15	2	29	20	3	7	81	2	0	1	10	10	2	1	2	3	0	5	2	3	2
					OTU_5516	183	211	74	9	100	81	73	37	71	31	122	104	20	56	272	47	70	5	227	45	56	85	60	2	0	5	359	7	8	11	2	18	11	6	14	7	5
					OTU_2525	6	2	20	5	2	8	1	8	29	20	17	51	10	12	21	2	5	4	7	0	0	16	5	1	0	0	2	4	1	1	8	12	1	1	2	2	4
					OTU_13223	0	1	0	14	0	1	1	0	12	2	0	3	5	0	8	2	0	4	2	3	21	1	2	3	0	1	4	8	0	1	2	1	0	0	1	0	0
					OTU_4963	7	1	4	0	1	1	10	5	7	1	17	7	0	3	18	0	0	1	1	0	0	0	2	0	0	0	1	1	0	0	1	0	2	0	1	0	0
					OTU_193	2	27	9	98	41	206	99	10	21	83	3	18	99	63	22	44	36	13	26	24	39	19	50	3	0	2	15	33	12	2	12	68	1	2	5	4	1
					OTU_2048	3	27	61	2	2	35	4	5	0	0	13	3	6	1	24	0	0	1	1	1	0	0	2	0	0	0	0	2	0	0	0	4	1	0	1	0	1
					OTU_2295	17	6	47	3	4	8	6	2	16	3	19	1	0	3	20	5	11	0	1	1	1	2	2	1	0	2	1	0	0	0	2	3	1	0	0	0	1
					OTU_1280	58	10	35	3	30	20	12	22	58	7	18	36	7	8	41	18	14	1	12	2	1	0	17	1	0	0	0	4	0	0	1	0	0	1	2	0	0
					OTU_130	77	24	27	52	53	10	52	63	120	71	111	73	26	59	123	65	189	104	132	164	8	68	282	22	0	8	25	55	44	36	34	52	12	15	24	141	12
					OTU_513	0	18	41	1	29	137	19	3	12	31	16	43	8	10	11	16	29	18	33	22	22	12	46	7	101	27	21	24	11	2	19	18	5	7	7	1	2
					OTU_1427	0	0	108	2	0	42	23	4	2	5	24	23	2	3	2	0	4	1	0	1	7	8	1	0	0	4	0	0	0	0	0	1	1	1	1	1	0
					OTU_310	2	6	4	140	5	2	0	3	1	9	0	44	14	4	18	45	7	61	1	23	5	61	24	6	0	4	22	20	221	1	7	18	3	11	46	3	2
					OTU_48	1	9	6	84	11	9	6	9	3	96	3	7	11	28	12	6	49	218	43	39	239	359	46	40	0	16	510	288	282	53	26	20	6	154	27	20	11
					OTU_380	1	5	1	2	0	1	0	3	0	2	0	4	1	2	2	5	0	22	4	2	8	1	0	124	836	484	7	102	5	1	6	0	2	4	3	2	3
					OTU_1506	3	2	0	2	7	2	4	6	10	12	3	2	14	19	54	13	25	2	42	7	46	48	7	35	1	12	11	16	1	8	2	4	3	5	9	4	4
					OTU_314	301	153	185	50	193	112	206	189	94	96	215	228	80	89	311	71	137	27	51	85	10	33	217	3	0	8	15	32	10	1	3	33	5	6	7	11	3
					OTU_1468	4	2	0	0	2	0	0	4	5	2	3	1	6	0	4	30	3	1	3	0	1	8	2	0	0	0	26	1	1	0	40	5	0	0	1	0	0
					OTU_1691	18	5	5	32	6	11	11	5	43	15	16	22	40	5	2	9	46	13	23	50	4	10	21	18	2	4	3	9	8	6	6	14	7	4	4	5	9
					OTU_1149	2	21	1	28	17	68	64	9	40	22	0	19	9	16	9	21	36	26	3	24	6	18	19	23	60	151	20	56	6	3	1	13	4	5	7	27	3
					OTU_992	1	8	5	12	26	11	7	7	2	9	7	16	6	27	20	39	18	12	29	13	3	12	64	2	0	1	4	1	9	1	5	9	1	1	1	6	1
					OTU_4973	0	1	0	5	0	1	1	0	1	2	0	1	0	4	2	3	2	0	0	1	0	0	3	0	0	0	0	1	0	0	0	0	0	0	0	0	0
					OTU_4634	18	12	6	0	11	0	0	2	0	1	1	5	0	0	15	2	0	0	0	0	1	0	0	0	0	0	0	0	0	0	0	1	0	0	0	0	0
					OTU_473	0	2	0	2	2	0	0	1	1	0	0	0	5	7	5	13	10	29	0	47	6	33	30	0	0	0	2	1	8	147	0	5	1	6	5	2	0
					OTU_2907	1	2	0	17	9	4	3	2	0	10	0	0	5	3	6	13	9	13	10	13	4	5	13	3	0	3	5	0	8	11	5	1	2	0	0	3	1
					OTU_4038	15	0	0	0	4	0	7	1	0	5	0	0	2	1	1	0	2	0	0	0	0	0	0	0	0	0	0	0	0	0	0	0	0	0	0	0	0
					OTU_1186	11	29	15	15	49	39	34	8	54	46	10	23	25	49	33	78	71	0	53	15	1	5	30	0	0	0	2	11	1	0	4	12	0	1	1	1	4
					OTU_13201	3	0	0	0	1	1	1	4	0	0	0	6	0	0	6	0	0	0	0	0	0	0	0	0	0	1	0	0	0	0	0	0	0	0	0	0	0
					OTU_421	223	32	18	46	37	14	80	78	11	45	12	41	132	48	146	19	76	3	34	6	40	54	24	4	0	3	24	7	8	0	15	15	5	2	7	1	3
					OTU_903	0	0	1	6	3	3	0	8	0	3	0	0	0	17	6	4	28	35	3	17	0	14	16	0	0	3	4	1	27	23	11	27	1	9	5	40	4
					OTU_11205	0	2	1	0	0	0	0	1	0	0	2	0	0	0	1	0	0	0	0	0	0	0	0	0	0	0	0	0	0	0	0	1	0	0	0	0	0
					OTU_154	334	48	45	26	54	16	15	68	15	20	30	29	44	17	95	10	36	6	43	4	34	90	9	3	0	2	0	3	0	5	4	10	4	1	3	1	4
					OTU_1405	54	11	5	89	23	16	27	10	28	33	1	16	28	20	3	23	20	0	13	3	1	30	3	1	0	0	2	1	2	4	0	5	3	0	2	1	1
					OTU_2044	15	8	24	0	26	0	12	13	7	12	43	21	2	23	53	18	22	0	33	2	0	2	43	1	0	2	2	9	1	0	1	1	2	0	1	0	0
					OTU_775	1	0	0	0	0	0	21	0	1	55	22	45	1	72	15	1	39	0	177	2	1	1	4	0	0	4	0	1	0	0	0	2	0	6	4	0	0
					OTU_10505	0	1	0	0	1	1	1	1	2	5	0	0	0	3	3	3	1	1	1	1	0	2	1	0	0	0	0	0	1	0	2	0	0	0	0	0	0
					OTU_1041	20	4	32	23	28	5	11	20	4	24	20	56	84	15	97	8	15	0	7	17	3	26	6	2	0	4	3	3	0	3	0	6	4	2	3	1	1
					OTU_735	14	8	5	10	47	1	44	4	21	36	13	19	16	13	10	14	20	5	51	8	3	13	8	2	0	2	0	6	5	2	1	2	13	7	6	5	3
					OTU_3499	0	0	0	0	0	0	0	0	0	0	0	0	1	1	3	15	0	1	3	2	0	0	1	1	0	0	11	0	0	0	3	0	0	0	0	0	0
					OTU_106	16	112	39	307	56	220	65	32	114	102	72	155	54	117	360	128	191	385	103	261	451	376	308	91	7	24	194	340	305	138	72	122	38	112	96	148	45
					OTU_5719	2	0	1	0	1	0	1	0	1	0	1	2	0	0	6	0	0	0	0	0	0	0	0	0	0	0	0	0	0	0	0	0	0	0	0	0	1
					OTU_3105	13	18	8	6	17	12	12	6	5	8	34	18	18	17	4	21	15	0	5	8	0	0	20	2	0	0	0	13	1	2	0	10	0	4	0	1	0
					OTU_4143	0	0	1	8	1	0	0	0	1	2	0	0	0	3	1	5	1	6	0	14	0	2	1	1	0	0	0	0	0	0	0	2	0	0	2	2	0
					OTU_1097	17	7	18	0	19	3	15	9	14	6	19	2	6	10	23	6	41	2	20	0	0	0	34	0	0	3	0	7	0	1	1	3	1	2	1	0	0
					OTU_329	0	10	14	0	12	38	33	10	7	34	19	74	15	15	40	9	64	162	50	44	71	26	75	97	1507	622	79	61	125	35	148	29	5	55	41	73	8
					OTU_171	5	4	6	4	3	8	42	4	32	9	43	11	12	71	41	208	21	14	47	21	285	83	15	6	2	129	105	16	26	3	73	20	5	7	41	6	3
					OTU_1056	24	31	10	23	30	50	40	23	9	52	22	19	53	46	65	32	96	56	97	26	15	41	71	23	5	9	25	20	21	26	102	82	40	17	40	125	38
					OTU_510	99	37	50	2	20	4	14	60	17	4	52	79	29	6	98	16	9	1	24	6	10	1	46	2	2	2	3	1	0	0	0	3	6	6	2	1	3
					OTU_5048	0	0	0	0	0	0	0	9	0	0	0	1	1	0	26	0	0	0	0	0	0	0	0	0	0	0	0	0	1	0	0	0	0	0	0	0	0
					OTU_2219	0	0	1	0	0	3	1	0	1	1	0	2	9	0	2	0	0	0	1	0	6	8	0	0	0	0	31	1	1	0	59	5	1	2	2	0	0
					OTU_3480	7	7	3	3	7	4	15	7	6	8	5	6	10	7	13	8	12	0	5	3	0	0	4	0	0	1	0	3	0	0	0	2	1	0	2	0	0
					OTU_372	10	18	22	7	20	43	31	14	10	22	61	315	22	37	139	12	112	25	179	82	71	262	194	5	0	13	52	63	48	3	2	72	4	25	14	7	5
					OTU_622	0	6	1	12	22	5	17	3	14	23	8	5	53	24	62	34	24	0	21	13	13	2	34	0	0	0	15	12	0	0	19	20	0	3	1	1	0
					OTU_8723	3	6	16	10	3	4	13	4	5	5	14	19	10	12	16	20	12	1	4	24	2	4	15	0	0	0	2	6	1	0	0	3	0	0	2	0	0
					OTU_4182	27	5	5	9	8	11	31	6	14	28	13	37	52	17	24	13	18	5	40	9	35	194	23	5	6	53	45	24	10	3	6	41	6	5	23	0	6
					OTU_12769	1	2	3	0	10	2	0	1	1	12	0	1	3	36	28	24	74	12	19	79	2	51	132	0	0	2	0	7	7	3	7	5	2	1	4	3	2
					OTU_2826	2	0	0	0	2	0	0	0	0	0	1	0	3	1	28	0	2	0	4	0	0	0	5	0	0	0	1	0	0	0	0	0	0	0	0	0	0
					OTU_3583	0	0	0	0	0	0	0	0	32	1	1	14	0	0	5	0	0	1	0	4	0	0	0	0	0	0	1	1	0	0	0	0	0	0	0	0	1
					OTU_1574	64	7	21	2	5	3	2	14	12	9	64	26	13	12	21	20	4	4	7	22	15	36	19	0	0	0	7	9	0	0	9	6	2	0	0	0	1
					OTU_3048	0	3	2	0	1	2	5	0	0	0	1	0	0	6	25	0	2	0	3	0	0	0	0	0	0	0	0	0	0	0	0	0	0	0	0	0	0
					OTU_772	26	7	3	2	0	0	3	4	126	32	44	20	3	2	7	22	16	2	10	14	0	1	19	0	0	0	2	5	2	0	6	7	0	1	0	1	1
					OTU_137	17	160	174	377	130	223	82	100	199	12	20	65	60	79	6	72	22	4	5	16	1	4	30	8	4	7	3	41	1	0	0	12	6	4	7	4	1
					OTU_908	1	3	2	6	0	0	0	0	2	0	1	3	1	5	5	1	1	30	0	1	2	5	0	53	0	5	6	6	6	465	0	6	11	4	9	77	3
					OTU_129	10	25	285	50	37	27	17	38	45	11	157	731	29	19	52	12	32	18	37	85	50	76	81	12	25	38	17	101	627	82	1	63	8	14	30	14	13
					OTU_2179	2	1	0	6	2	0	4	1	3	20	0	7	13	5	9	6	4	4	6	18	3	2	15	10	1	8	7	5	0	2	3	0	1	2	2	0	0
					OTU_17693	0	3	1	0	0	1	2	0	0	0	0	0	0	1	1	0	1	0	0	0	0	0	0	0	0	0	0	0	0	0	0	3	0	1	1	0	0
					OTU_1452	1	6	7	7	16	23	15	4	8	1	1	6	1	6	5	2	4	0	2	1	0	0	9	0	0	0	0	0	0	0	1	0	1	2	2	0	0
					OTU_2655	112	108	49	19	65	92	79	45	26	44	15	25	35	28	71	39	31	2	11	12	0	4	18	4	0	5	0	2	6	1	0	9	1	2	5	4	2
					OTU_3313	7	6	4	1	11	3	6	8	16	12	15	1	15	25	9	35	20	1	17	17	2	4	6	0	0	0	4	2	1	0	6	2	0	2	0	1	2
					OTU_6627	6	12	13	8	4	3	9	5	4	4	20	3	12	1	13	0	5	0	6	1	1	8	8	0	0	1	0	3	0	3	0	1	1	0	3	0	1
					OTU_2141	3	1	1	1	0	1	12	3	11	23	0	3	10	21	18	3	5	0	4	1	0	0	7	0	0	0	0	0	0	0	0	0	0	0	1	0	0
					OTU_489	47	124	119	11	41	61	49	51	24	20	147	157	20	30	89	49	20	9	26	66	36	49	90	2	2	5	5	18	5	6	0	7	5	4	8	9	2
					OTU_3395	0	0	0	0	0	0	0	0	0	0	0	0	0	1	1	0	1	1	0	0	0	0	0	2	0	0	52	0	4	0	0	0	0	0	0	0	0
					OTU_341	100	37	115	25	44	46	57	49	30	30	101	88	35	35	64	15	67	6	48	46	13	16	56	3	1	2	17	27	10	1	7	15	19	30	5	0	10
					OTU_156	1	3	3	4	4	2	5	9	1	3	1	1	7	7	8	5	7	32	8	8	39	13	12	26	2	6	13	10	111	493	69	23	350	234	174	48	250
					OTU_689	1	15	2	16	3	15	13	3	10	11	0	6	10	18	17	41	21	30	16	45	40	47	33	29	106	421	38	14	41	26	17	8	0	10	8	19	0
					OTU_813	24	24	42	0	41	23	31	13	18	30	7	12	49	19	33	79	35	9	15	33	2	8	44	6	0	2	5	18	2	0	2	1	2	2	1	3	0
					OTU_18950	0	0	0	1	0	1	0	0	0	0	0	0	0	2	2	0	1	0	0	0	0	0	0	3	21	76	3	5	0	0	0	0	0	0	0	3	1
					OTU_75	165	306	215	85	68	432	229	128	222	97	211	215	41	65	57	72	107	12	42	41	27	30	143	21	0	20	25	46	10	3	4	26	15	11	19	11	10
					OTU_2426	26	13	26	11	3	13	14	25	31	8	28	7	6	10	10	0	4	0	15	1	10	0	2	0	0	0	0	3	0	1	3	3	0	1	2	0	0
					OTU_7761	0	1	0	1	4	2	2	1	1	1	0	1	1	2	6	1	3	0	0	0	0	0	6	0	0	0	0	0	0	0	0	0	0	0	0	0	0
					OTU_593	14	13	10	3	55	5	26	15	5	28	4	24	123	21	73	56	44	3	6	20	2	22	47	1	0	1	2	5	5	1	0	14	2	2	1	0	5
					OTU_830	100	12	33	3	15	2	20	11	10	4	44	25	9	16	35	12	22	3	11	7	0	1	25	0	0	0	2	2	1	0	0	3	0	0	4	0	2
					OTU_164	17	26	40	300	76	107	71	21	13	110	45	99	78	80	38	60	99	178	39	79	17	68	117	7	0	18	76	92	39	8	3	66	10	18	9	28	5
					OTU_1343	0	0	3	3	1	0	1	1	0	8	0	0	5	8	2	11	3	4	1	19	11	4	9	2	0	1	17	6	3	0	16	4	0	1	0	3	0
					OTU_315	122	78	90	29	70	128	120	96	84	45	68	90	30	28	35	25	25	27	18	12	9	23	42	4	0	1	5	16	8	1	1	11	0	5	9	6	5
					OTU_1625	25	10	9	10	9	5	18	13	12	12	8	14	44	10	28	16	10	2	10	10	3	4	8	0	0	1	3	3	4	0	5	4	0	2	1	1	2
					OTU_499	33	14	29	3	22	11	39	25	21	64	14	41	30	7	29	6	23	4	21	4	3	17	15	0	1	0	4	9	0	0	0	8	1	5	2	3	6
					OTU_2868	0	0	0	0	0	0	3	0	0	0	0	1	0	0	2	4	0	3	1	2	2	16	1	6	0	0	1	0	3	1	4	3	60	4	9	3	4
					OTU_16	383	198	51	1	137	76	126	424	230	340	246	193	153	402	218	243	207	8	130	124	16	6	141	5	2	5	21	112	2	4	1	12	24	24	9	8	18
					OTU_645	20	38	25	19	15	39	52	11	61	16	46	39	11	16	32	49	16	0	18	7	2	14	21	1	0	1	1	9	1	0	2	2	1	4	3	0	4
					OTU_3567	2	0	0	4	0	0	4	1	0	4	1	1	1	5	13	7	22	7	13	12	9	5	19	9	0	1	4	21	2	0	10	5	1	2	4	1	2
					OTU_1489	0	3	1	1	2	0	0	1	5	5	0	1	4	2	3	1	4	3	4	12	9	45	16	32	3	9	11	144	188	72	167	12	1	61	35	8	10
					OTU_887	1	6	1	0	5	1	0	8	11	1	14	20	7	3	18	1	3	2	2	176	1	1	2	1	0	0	13	35	11	1	0	11	10	6	2	1	1
					OTU_7855	1	0	0	1	2	0	4	0	0	3	1	1	1	0	8	0	0	0	0	0	0	1	0	0	0	0	0	0	0	0	0	0	0	0	0	0	0
					OTU_1081	24	7	1	34	8	8	2	24	5	10	2	26	41	11	13	15	14	3	39	16	1	12	12	1	0	0	2	6	13	0	0	30	3	0	1	3	1
					OTU_1126	19	4	20	0	34	0	30	9	5	15	0	22	21	4	19	7	9	0	18	1	0	4	7	0	0	0	0	0	1	1	0	5	1	0	2	2	0
					OTU_3325	14	1	6	1	0	9	7	2	0	1	6	9	4	0	17	2	4	0	5	0	5	3	0	0	0	0	0	0	0	0	0	1	1	0	0	0	0
					OTU_191	0	22	18	6	27	43	21	5	6	27	59	11	29	63	35	29	84	42	36	44	4	7	97	5	0	1	7	28	3	11	1	10	2	6	12	11	4
					OTU_3980	0	1	0	0	0	1	1	0	0	0	0	0	1	1	8	0	0	1	2	0	3	19	3	1	0	1	0	0	2	23	0	0	2	6	7	0	0
					OTU_949	0	5	0	6	6	14	5	1	7	1	0	35	2	10	6	1	14	42	3	2	10	7	22	12	0	1	7	33	52	9	1	9	0	9	7	4	1
					OTU_3150	219	106	36	4	16	39	70	88	62	33	13	19	61	14	96	15	22	0	44	4	4	4	10	4	0	1	4	2	0	1	3	4	1	2	5	0	3
					OTU_1576	11	6	31	1	15	2	7	7	8	15	31	5	8	10	21	24	16	0	30	4	17	19	22	0	0	1	14	2	1	1	14	3	1	2	1	0	0
					OTU_1013	12	22	141	2	19	23	30	17	15	15	232	17	8	16	12	10	19	5	28	22	2	2	64	3	0	3	1	7	2	1	0	5	4	5	5	2	1
					OTU_12970	10	4	3	0	5	2	0	0	0	6	1	8	7	4	50	41	1	0	1	2	1	3	1	0	0	0	0	3	0	0	0	1	0	0	0	0	0
					OTU_4196	0	1	0	8	5	1	2	1	0	12	1	3	13	11	17	11	11	19	14	13	3	4	9	0	2	0	4	2	1	0	1	10	1	6	3	4	1
					OTU_14658	0	1	0	3	0	1	0	0	0	0	0	0	2	0	2	0	0	0	0	0	0	0	0	0	0	0	0	0	0	0	0	0	0	0	0	0	1
					OTU_3408	3	2	0	0	0	1	0	1	126	9	4	4	3	1	1	10	3	20	0	10	1	1	0	1	0	1	2	48	13	0	0	2	4	2	1	4	4
					OTU_1025	2	1	0	1	0	1	1	1	0	0	0	2	2	1	2	4	0	31	0	1	1	0	0	109	53	96	2	16	5	0	1	2	1	2	0	64	3
					OTU_487	0	2	1	4	25	4	4	3	0	24	12	4	16	55	10	3	60	8	1	93	0	0	51	1	0	0	1	3	2	2	0	4	1	1	1	9	1
					OTU_2507	43	29	20	0	11	4	10	6	67	22	8	2	13	12	13	8	15	3	7	2	1	0	11	2	1	1	0	1	2	1	0	4	0	1	0	2	2
					OTU_835	0	1	0	0	7	0	0	0	0	1	11	0	30	0	3	0	0	0	116	0	89	0	2	0	0	0	40	0	0	0	2	0	0	0	0	0	0
					OTU_4124	0	0	0	0	0	0	0	0	0	0	0	0	0	0	2	0	1	0	2	1	0	0	0	0	0	0	0	27	9	0	0	3	0	3	0	0	0
					OTU_5697	0	2	0	0	0	0	0	0	0	6	0	0	2	0	8	6	1	0	1	3	0	1	4	0	0	0	1	0	0	0	0	2	0	0	0	0	0
					OTU_12780	8	0	3	0	2	1	0	3	0	0	3	0	0	1	1	0	0	0	0	0	0	0	0	0	0	0	1	1	0	0	0	0	0	0	0	0	0
					OTU_1270	44	19	32	3	14	15	34	23	28	13	71	21	6	8	35	3	3	4	12	4	0	1	2	3	0	2	2	4	1	1	0	1	0	0	3	2	0
					OTU_820	159	186	198	22	39	163	120	85	56	59	106	79	71	31	48	18	24	3	104	25	46	59	39	5	1	4	18	14	5	3	12	68	8	14	61	2	3
					OTU_4093	11	14	5	0	4	3	7	3	5	1	0	6	5	1	8	0	0	0	2	0	0	1	0	0	0	1	1	2	1	0	1	0	0	0	0	2	0
					OTU_1300	16	3	1	1	4	1	2	2	0	8	8	2	1	8	13	0	25	1	20	4	10	8	10	0	0	0	2	1	0	0	0	3	0	0	3	0	0
					OTU_1471	24	17	14	31	18	34	12	11	28	9	22	18	0	6	6	3	2	0	1	0	0	0	1	0	1	1	0	0	0	1	2	1	0	1	1	0	0
					OTU_791	69	81	75	188	60	130	75	63	93	94	68	75	39	61	48	54	129	39	39	51	35	29	77	4	0	4	40	19	10	1	14	10	0	11	6	4	5
					OTU_452	0	2	1	22	6	6	8	4	4	15	13	7	12	16	28	5	90	22	75	29	11	49	87	1	0	2	9	5	16	50	47	5	2	9	4	0	1
					OTU_4664	1	0	0	0	1	5	9	3	2	1	0	0	0	1	1	0	1	0	0	0	0	3	0	0	0	1	0	0	1	0	0	0	0	0	0	0	0
					OTU_7745	25	12	6	1	10	4	17	18	1	4	3	9	3	5	20	5	3	0	1	0	0	0	7	0	0	1	2	0	0	0	0	3	0	0	0	0	0
					OTU_1688	13	30	28	1	2	11	1	4	0	2	51	30	1	2	22	0	1	0	2	0	0	0	0	0	0	1	0	3	0	0	0	0	0	0	0	0	0
					OTU_560	31	46	257	3	20	99	44	23	2	1	27	59	2	7	18	1	1	1	4	1	3	1	1	2	0	0	0	5	2	2	0	0	1	0	0	0	2
					OTU_5171	0	0	0	0	4	1	3	0	0	2	0	0	4	3	3	6	1	0	2	0	0	0	2	0	0	0	0	0	0	0	0	1	0	0	0	0	0
					OTU_80	0	3	2	2	4	2	0	4	0	0	0	0	10	9	3	1	2	46	2	9	176	41	9	3	2	29	94	109	356	1032	507	108	41	232	374	161	133
					OTU_5558	15	10	4	2	8	7	9	14	1	4	5	13	8	10	5	0	0	0	4	1	0	1	7	0	0	0	0	0	0	0	0	0	0	0	2	0	0
					OTU_400	2	1	2	10	5	6	2	7	9	22	1	8	2	7	16	5	39	22	4	44	11	110	33	8	0	3	56	78	24	12	0	61	0	35	10	7	2
					OTU_4645	10	0	0	0	2	0	1	0	0	2	0	6	1	0	24	0	0	2	0	0	0	0	0	0	0	0	0	0	0	0	0	0	0	0	0	0	0
					OTU_11453	0	1	0	0	0	2	0	0	1	6	0	0	2	9	8	8	6	0	2	5	1	0	5	3	0	0	0	4	0	0	1	1	0	0	0	0	0
					OTU_2375	3	6	3	1	4	1	5	3	40	27	15	22	8	5	1	3	46	16	3	32	10	3	10	12	2	2	7	45	9	3	1	9	15	16	5	5	4
					OTU_109	231	61	309	10	100	11	72	131	27	20	195	115	18	44	94	28	71	8	102	27	44	65	59	4	2	4	31	15	13	2	15	25	24	31	12	1	10
					OTU_77	1	22	16	73	24	10	7	17	11	63	6	37	29	47	26	122	66	1356	31	40	257	81	27	948	11	28	1392	363	288	97	314	175	59	110	272	1225	63
					OTU_3297	12	7	19	1	6	1	8	7	3	3	28	8	4	2	13	2	1	0	1	8	2	3	7	0	0	0	1	0	0	0	0	2	0	0	0	0	0
					OTU_367	5	10	240	21	114	7	63	83	40	42	65	110	26	50	113	56	18	32	115	11	21	20	33	0	0	17	33	6	1	1	1	4	5	3	2	3	5
					OTU_5944	0	0	0	1	0	0	0	0	1	9	0	0	0	9	9	9	2	20	0	0	2	0	0	0	0	0	6	5	6	1	0	17	1	1	4	18	0
					OTU_107	73	153	96	34	41	92	85	57	68	27	106	75	19	40	83	25	81	9	107	17	40	68	74	7	0	2	11	20	2	3	2	25	3	7	14	1	5
					OTU_5058	3	2	0	6	7	3	8	1	0	5	5	1	1	6	10	1	6	1	0	2	0	0	5	0	0	0	0	1	0	0	16	0	0	0	0	0	1
					OTU_512	13	15	169	1	37	4	28	50	3	8	39	137	6	22	59	3	6	2	8	2	4	3	6	0	1	0	5	6	0	1	1	0	2	2	4	2	2
					OTU_2899	3	35	34	48	52	139	39	6	21	26	13	58	38	31	59	75	45	43	43	69	23	69	96	13	0	3	60	97	23	32	21	77	2	6	16	12	3
					OTU_1766	23	12	8	2	13	8	19	19	10	7	13	4	10	16	48	9	37	1	17	16	45	25	11	1	0	1	6	0	0	1	7	6	0	0	2	0	1
					OTU_2506	1	2	1	2	31	4	9	5	5	12	1	12	6	9	12	23	14	1	6	5	2	0	4	0	0	0	0	1	0	0	0	1	1	0	0	0	0
					OTU_1049	22	34	62	124	10	44	52	24	75	60	32	85	35	37	51	99	63	44	85	51	41	78	71	7	17	51	47	36	6	7	25	14	2	9	5	15	6
					OTU_12436	0	1	0	0	0	0	0	0	0	0	0	1	0	0	3	0	0	0	1	0	0	0	0	0	0	0	0	0	0	0	1	0	0	0	0	0	0
					OTU_958	0	26	21	204	1	243	1	2	0	9	1	21	8	7	3	4	2	2	6	1	0	2	4	1	4	6	3	3	0	0	0	1	0	7	3	1	0
					OTU_1288	28	2	0	0	8	1	11	6	0	61	0	13	48	9	44	0	3	0	25	0	2	21	1	0	0	0	7	1	0	0	2	1	1	4	2	1	1
					OTU_1419	6	4	1	6	4	6	3	2	17	14	11	4	3	7	4	22	9	14	8	8	2	0	13	6	1	0	8	2	3	4	25	43	3	23	9	38	26
					OTU_491	1	2	4	54	4	19	13	1	9	23	3	24	15	17	13	58	20	0	18	17	2	6	63	0	0	0	1	1	0	1	0	2	2	1	1	2	0
					OTU_2560	10	2	3	2	3	0	5	6	5	4	4	1	2	2	14	2	8	2	5	11	3	8	6	1	0	0	4	2	2	0	8	3	0	0	2	0	0
					OTU_3466	14	4	17	7	1	0	5	13	7	9	12	25	3	6	53	8	6	1	7	4	0	33	10	0	0	3	7	0	2	0	4	6	0	0	3	0	1
					OTU_5465	7	6	2	1	1	0	11	0	0	0	5	1	0	0	28	1	0	0	0	0	0	0	0	0	0	0	0	0	0	0	0	0	0	0	0	0	0
					OTU_11253	9	3	5	6	12	60	15	2	3	2	4	8	7	10	5	18	10	0	5	0	0	0	12	1	0	1	1	4	0	0	0	1	3	0	1	1	0
					OTU_2620	34	8	2	0	4	1	6	8	1	0	3	6	9	0	1	0	3	0	2	0	0	0	0	0	0	0	0	0	0	0	0	1	0	2	0	0	0
					OTU_1342	35	7	31	0	16	5	16	37	3	1	29	13	2	2	32	0	1	0	9	0	5	12	3	0	0	1	2	1	0	0	0	1	0	0	0	0	2
					OTU_18018	58	4	27	1	12	1	10	17	1	3	15	13	7	4	26	0	2	1	3	2	4	0	7	2	1	0	0	5	0	0	0	4	2	1	0	0	3
					OTU_32	2	16	20	266	55	27	16	21	8	246	6	27	154	153	43	140	339	317	169	211	267	320	284	47	4	32	253	80	1050	236	577	243	29	427	222	285	12
					OTU_1177	7	60	37	0	10	1	17	43	1	0	16	2	3	1	33	0	3	0	4	0	0	0	1	0	0	0	0	0	0	0	0	1	1	0	0	1	0
					OTU_192	5	20	6	83	46	23	29	11	13	25	8	13	31	51	23	121	92	166	7	63	4	127	74	28	0	11	212	35	73	15	53	37	7	4	7	47	0
					OTU_896	2	28	6	5	18	13	19	10	13	30	7	13	7	12	16	19	19	1	13	7	43	19	17	0	0	1	36	12	0	1	16	6	1	4	3	0	1
					OTU_1913	41	25	54	13	12	13	12	11	9	0	89	25	3	3	40	4	9	0	3	2	5	17	2	3	0	1	2	5	1	1	0	5	4	2	4	1	1
					OTU_7516	7	0	2	0	0	0	0	0	0	0	0	0	0	0	12	0	0	0	2	0	0	0	0	0	0	0	0	0	0	0	0	0	0	0	1	0	0
					OTU_1394	28	0	51	2	3	1	10	21	4	1	16	7	5	2	2	0	10	1	7	0	2	0	10	0	0	4	3	0	0	1	0	1	1	2	0	1	0
					OTU_357	2	12	0	59	7	10	4	5	7	18	5	34	16	26	25	117	71	50	41	87	44	29	67	205	3	22	33	149	69	126	43	19	3	26	36	17	1
					OTU_13382	1	3	1	0	2	0	2	0	2	1	0	2	0	0	2	0	0	0	0	0	0	0	0	0	0	0	0	0	0	0	0	0	0	0	0	0	0
					OTU_554	3	7	6	9	5	5	4	6	2	8	0	6	8	10	31	22	74	34	55	19	86	115	60	31	0	3	78	20	29	46	21	75	5	22	15	3	2
					OTU_768	16	25	3	15	51	25	17	1	7	35	8	8	70	21	19	5	32	4	40	12	3	10	24	1	0	2	2	3	3	4	7	9	12	9	2	39	27
					OTU_1951	24	0	4	1	12	2	12	14	1	17	0	4	22	19	1	0	37	0	3	0	3	0	7	0	0	0	0	1	0	0	0	0	0	0	1	0	0
					OTU_3367	4	35	6	4	1	8	8	2	9	7	1	8	20	3	12	7	1	0	6	1	9	6	1	1	0	0	12	3	1	0	6	33	4	0	17	0	0
					OTU_1144	3	30	12	43	0	26	15	0	2	4	1	8	2	7	11	29	16	3	13	23	6	0	12	3	2	3	7	3	1	0	2	2	0	1	1	2	1
					OTU_2073	0	1	0	0	0	0	0	0	1	3	0	1	1	9	29	0	1	0	14	4	1	4	0	8	0	0	0	6	0	1	0	0	1	0	8	0	0
					OTU_5299	0	0	0	0	0	0	0	0	0	0	0	0	0	0	1	0	0	2	0	0	2	8	0	0	0	0	8	0	3	0	3	3	0	0	0	0	0
					OTU_13470	0	5	9	23	2	9	55	9	8	4	22	35	24	21	42	6	21	2	56	6	73	167	29	2	1	7	16	31	1	2	6	8	1	1	10	0	0
					OTU_5996	5	1	0	0	2	1	4	0	0	0	0	0	2	0	1	0	1	0	1	0	0	0	0	0	0	0	0	0	1	0	0	0	0	0	0	0	0
					OTU_5017	23	7	16	25	10	22	17	13	15	18	9	20	15	9	9	12	13	9	6	11	1	1	6	1	0	0	2	5	5	0	1	15	1	2	2	0	0
					OTU_15728	9	16	49	0	6	1	3	2	3	2	18	4	2	3	4	1	0	0	2	1	0	0	0	0	0	0	0	0	0	0	2	0	0	0	0	2	0
					OTU_7033	13	1	0	0	0	0	0	3	1	0	0	2	0	0	4	0	1	0	2	0	0	0	0	0	0	0	0	0	0	0	0	0	0	0	0	0	0
					OTU_890	15	12	18	6	14	13	22	14	3	30	74	36	8	23	62	16	33	21	9	67	3	40	83	7	1	2	8	27	8	2	0	15	3	2	3	12	1
					OTU_10140	1	1	1	0	0	0	1	0	1	0	0	0	0	0	7	0	0	0	0	1	0	0	1	0	0	0	0	0	0	0	0	0	0	0	0	0	0
					OTU_2987	11	8	0	0	15	2	14	8	0	4	0	4	1	9	41	7	2	0	1	0	1	0	5	0	0	0	0	0	0	0	0	0	0	0	1	0	0
					OTU_1715	28	27	32	23	21	7	22	16	22	26	26	32	15	22	25	11	6	2	32	6	5	48	9	1	1	5	7	2	1	2	3	10	1	1	6	1	2
					OTU_182	10	21	10	99	25	16	12	13	51	60	17	165	53	33	36	75	63	65	117	72	103	268	64	111	12	20	78	50	38	63	57	22	88	51	56	24	21
					OTU_4	9	65	30	80	45	52	46	26	122	111	17	43	70	244	75	267	383	1451	67	320	181	99	348	318	2	28	53	211	191	2091	296	95	121	109	413	1568	326
					OTU_1969	1	3	1	13	8	5	3	1	0	17	3	7	38	7	37	19	6	8	1	3	20	16	6	2	0	0	9	0	2	0	21	18	3	3	0	0	0
					OTU_6051	0	5	2	101	5	8	20	4	12	52	1	17	70	20	14	10	6	6	2	1	48	14	4	5	0	1	32	30	5	0	54	81	2	0	5	0	1
					OTU_681	107	15	40	12	22	4	23	44	16	35	37	31	101	25	70	14	35	7	41	19	14	60	15	1	0	7	7	1	7	0	2	13	6	4	7	1	7
					OTU_3668	53	5	35	0	20	1	7	17	5	6	5	6	0	4	12	2	7	0	8	0	0	1	2	1	0	0	0	0	1	0	0	0	0	0	0	1	0
					OTU_549	1	2	0	0	1	0	0	1	262	24	20	3	2	0	1	10	7	0	2	31	0	0	0	1	0	0	2	16	6	0	0	13	0	1	2	2	3
					OTU_9272	13	3	7	0	23	1	1	38	3	1	20	4	5	8	9	0	3	0	2	0	0	0	4	0	0	0	0	2	0	0	0	0	0	0	0	0	0
					OTU_9132	111	25	65	1	28	1	10	33	3	2	11	18	3	3	10	0	1	0	3	0	2	11	6	1	0	1	0	1	0	1	0	4	1	0	2	0	0
					OTU_868	8	3	32	3	0	2	174	31	16	10	1	10	27	66	29	0	2	2	19	1	0	4	1	0	1	2	0	4	3	13	0	2	1	4	3	2	4
					OTU_12379	2	1	0	0	0	1	0	0	0	0	0	0	2	0	6	0	0	0	0	0	0	0	0	0	0	0	0	0	0	0	0	0	0	0	0	0	0
					OTU_7719	0	0	1	0	0	0	0	0	0	2	0	1	0	0	2	0	0	0	1	0	0	0	0	0	0	0	0	1	1	1	1	0	0	1	0	2	5
					OTU_935	14	29	16	28	16	28	19	14	8	3	3	20	8	25	10	17	35	3	17	22	5	0	16	0	0	1	1	6	1	0	22	4	2	1	2	1	0
					OTU_7641	0	0	0	2	0	1	0	0	0	1	5	1	1	1	2	2	0	2	1	0	1	0	1	0	0	0	0	2	0	0	0	2	0	2	0	0	0
					OTU_3906	14	0	4	0	0	0	2	4	0	0	0	0	0	1	3	0	0	0	0	0	2	0	0	0	0	0	0	1	0	1	0	1	0	0	0	0	0
					OTU_349	51	84	136	133	52	188	281	87	39	35	55	59	33	62	43	19	40	7	141	34	34	121	50	5	2	4	14	14	9	4	18	8	17	14	7	6	11
					OTU_189	6	46	41	44	58	100	52	25	56	30	66	95	42	50	22	90	94	91	53	112	7	14	135	31	1	26	35	175	75	3	34	37	5	27	26	42	5
					OTU_1090	0	1	0	23	1	0	0	1	0	9	0	1	1	2	4	19	1	29	0	0	1	1	15	3	0	3	25	8	20	0	66	146	0	29	3	10	3
					OTU_2959	0	0	2	1	11	4	3	0	6	8	0	4	4	0	3	3	0	0	1	0	0	0	3	0	0	0	0	1	0	0	0	0	0	0	0	0	0
					OTU_528	145	187	165	235	302	592	216	94	143	117	309	348	162	116	104	96	174	74	116	134	17	147	267	12	0	16	12	151	235	2	2	107	16	12	31	22	12
					OTU_4088	1	5	1	9	1	8	2	2	13	6	2	5	5	6	4	0	5	0	3	1	5	0	3	1	0	0	1	2	1	1	0	0	0	0	1	0	1
					OTU_3263	53	1	23	1	11	0	6	17	0	1	8	8	3	4	8	3	7	2	6	0	22	16	4	2	0	0	10	0	3	0	15	2	2	9	0	0	2
					OTU_929	46	11	7	80	31	5	65	28	14	84	3	23	108	26	15	22	55	34	17	8	3	13	7	2	0	10	7	33	8	0	0	15	3	5	2	5	3
					OTU_1084	67	47	37	92	97	73	69	24	89	39	57	73	41	55	69	40	76	52	25	65	20	23	51	14	0	8	38	52	32	1	5	46	6	7	2	18	10
					OTU_344	2	9	4	54	21	55	24	4	8	40	5	50	38	45	13	50	95	59	79	20	3	11	92	3	0	4	6	32	20	2	10	28	4	7	16	8	0
					OTU_28	9	76	15	18	63	93	59	26	26	48	21	112	238	69	62	46	55	306	164	40	17	62	297	535	1483	1447	84	197	531	15	25	179	28	20	30	34	54
					OTU_2557	19	22	5	14	1	13	7	21	16	4	3	8	3	1	7	2	1	0	1	0	0	0	1	2	0	1	0	1	0	0	1	0	1	0	1	0	0
					OTU_2760	31	5	7	0	9	9	26	21	6	8	3	4	0	7	4	21	15	0	10	2	3	4	11	0	0	1	4	1	2	0	11	10	0	0	0	1	2
					OTU_281	3	18	8	87	50	39	28	11	27	46	15	103	13	49	86	13	200	72	25	119	4	31	397	2	0	4	3	20	57	8	0	13	5	3	33	27	5
					OTU_1824	0	4	2	1	1	2	1	2	0	1	0	4	8	5	6	0	3	3	4	7	3	33	12	8	31	20	17	14	12	208	43	7	8	35	6	28	2
					OTU_536	24	106	68	37	32	119	67	54	80	44	78	89	22	43	35	46	25	1	73	6	7	1	55	5	0	2	3	24	3	30	0	5	4	3	4	0	0
					OTU_2840	3	0	21	0	1	0	0	5	0	1	16	23	3	0	25	2	2	1	2	4	2	1	22	2	0	0	2	1	0	0	0	1	0	0	0	0	0
					OTU_4159	1	1	0	0	0	0	1	0	1	0	1	0	1	0	3	3	3	1	7	0	2	1	1	2	0	0	0	0	2	6	1	9	0	1	2	22	7
					OTU_13854	0	1	0	3	0	0	0	1	1	0	3	1	0	0	21	1	4	0	1	0	6	4	0	0	0	0	0	0	0	0	0	0	0	1	0	0	0
					OTU_855	32	46	5	7	19	9	17	11	7	6	6	13	17	17	29	18	25	2	44	21	1	66	18	0	0	0	10	0	1	1	12	4	0	0	0	1	1
					OTU_208	9	37	5	39	27	29	10	4	12	28	5	20	172	33	163	11	37	11	132	76	3	34	134	10	21	33	47	10	19	19	9	25	9	8	9	14	30
					OTU_1102	0	3	3	10	5	5	20	1	32	5	5	4	76	7	19	15	4	0	18	1	2	4	3	0	2	2	3	0	0	1	0	4	1	1	1	0	0
					OTU_1318	0	3	4	24	2	1	0	2	3	18	1	0	4	8	3	42	9	12	9	10	16	100	12	1	2	1	12	20	21	3	42	5	0	1	4	2	1
					OTU_9676	8	1	2	1	4	0	5	2	1	2	0	1	3	3	11	0	1	0	1	2	2	0	1	0	0	1	0	0	0	0	1	2	0	1	0	0	0
					OTU_4685	68	9	35	2	13	14	20	31	18	13	23	23	18	5	4	5	4	2	6	8	1	4	7	0	0	1	2	2	1	1	0	6	1	0	2	0	0
					OTU_807	58	29	72	19	16	14	35	36	58	13	24	41	6	3	18	1	2	2	3	0	1	4	6	2	0	1	4	1	0	0	0	5	1	0	0	0	1
					OTU_54	17	38	133	5	109	28	517	201	20	33	66	220	15	141	116	3	64	7	538	9	12	3	72	1	0	2	2	6	4	6	0	10	7	11	8	4	11
					OTU_586	0	5	4	30	14	15	6	4	2	18	18	6	12	10	17	24	57	63	5	24	5	4	54	22	0	1	14	26	9	10	0	11	4	7	16	90	3
					OTU_1710	17	5	4	3	3	1	5	12	7	11	13	1	4	11	28	17	5	0	11	7	12	16	12	1	0	3	8	0	0	1	5	4	0	2	2	0	0
					OTU_9142	0	0	0	0	0	0	0	0	0	0	0	0	0	1	2	0	0	1	0	0	0	0	0	9	22	25	0	3	0	1	0	0	2	0	0	5	0
					OTU_5876	38	2	0	1	0	0	7	7	2	0	0	1	0	1	1	1	0	0	1	0	0	0	3	0	0	0	1	0	0	0	0	0	0	0	0	1	0
					OTU_719	2	3	89	0	33	16	20	50	0	0	31	3	2	1	40	1	6	0	1	1	0	2	2	0	0	1	0	0	0	0	0	0	0	1	0	0	0
					OTU_5883	0	0	1	0	3	2	2	0	2	4	1	1	3	1	2	0	8	2	11	0	0	1	4	0	1	1	1	0	0	1	0	1	0	3	0	0	0
					OTU_1665	1	15	2	0	1	89	10	2	26	3	8	4	2	5	4	14	8	4	0	6	0	0	5	0	0	2	2	5	0	0	0	2	1	0	0	1	1
					OTU_504	53	7	4	1	14	2	6	32	1	16	1	3	53	15	56	15	30	2	67	2	15	10	6	0	0	3	6	2	0	1	0	2	0	0	2	0	2
					OTU_16797	13	15	31	0	14	0	8	9	5	3	26	5	0	2	14	2	0	0	0	0	0	0	6	0	0	0	1	2	0	0	0	1	0	1	1	0	0
					OTU_12916	5	6	3	2	5	1	0	3	0	0	1	4	2	1	6	0	1	0	1	0	0	1	1	0	0	0	0	1	0	0	1	0	0	0	0	0	0
					OTU_1346	0	5	3	0	1	0	4	0	0	1	0	0	1	2	4	0	0	2	0	0	1	0	3	0	0	0	0	0	0	54	0	0	61	24	1	0	35
					OTU_2950	11	3	19	0	2	12	1	3	2	0	5	0	1	0	3	1	1	0	1	0	0	0	1	1	0	0	0	0	0	0	0	0	0	0	0	0	0
					OTU_2864	19	11	22	11	10	6	6	3	5	8	9	11	19	8	28	1	1	0	2	0	0	2	0	0	0	0	2	0	0	0	0	1	0	0	1	0	0
					OTU_10758	0	0	0	0	1	0	0	0	0	0	0	0	1	0	6	1	0	0	1	0	0	0	0	0	0	0	0	0	0	0	0	0	0	0	0	0	0
					OTU_3358	0	2	0	2	8	3	12	6	10	4	0	2	2	3	1	2	15	16	3	14	3	9	9	15	24	100	19	16	4	6	24	2	0	2	2	11	2
					OTU_7732	0	6	1	3	0	2	3	0	0	3	3	0	0	3	3	0	2	0	2	0	0	1	0	0	1	0	0	0	0	0	3	0	0	0	0	0	0
					OTU_1942	12	6	10	1	4	2	2	2	5	3	13	4	7	11	23	13	21	1	14	2	14	35	21	5	0	0	14	4	2	2	11	13	2	1	2	1	1
					OTU_4957	12	6	0	1	0	0	2	1	0	0	0	1	0	0	14	0	0	0	0	0	0	0	1	0	0	0	0	0	0	0	0	0	0	0	0	0	0
					OTU_2729	73	56	294	9	23	28	63	62	55	30	229	53	27	72	47	18	40	8	57	77	17	13	48	6	2	4	13	18	5	5	7	10	3	4	6	3	0
					OTU_274	1	14	19	49	99	162	61	12	8	74	26	63	39	104	52	141	197	111	74	156	56	36	356	22	2	8	48	129	35	12	74	37	8	17	14	45	7
					OTU_901	47	34	18	1	34	142	44	38	30	12	15	42	16	6	3	5	3	3	3	0	0	1	5	2	0	1	3	5	1	2	0	4	0	2	2	2	3
					OTU_3809	0	0	0	0	0	0	0	0	0	0	0	0	0	0	2	0	0	0	0	0	0	0	0	0	0	0	0	0	0	0	15	0	0	1	1	20	0
					OTU_343	32	41	48	1	19	1	11	3	20	30	134	9	14	33	24	35	19	2	36	16	2	1	38	2	0	0	1	3	2	1	2	35	0	2	8	1	3
					OTU_1698	11	19	23	15	22	10	12	5	12	16	30	27	27	11	23	13	11	1	10	3	3	5	14	0	0	0	4	7	1	0	1	5	0	0	0	3	5
					OTU_433	0	7	4	7	5	6	5	0	4	13	0	5	12	7	14	30	46	26	8	22	2	2	33	9	0	1	10	7	20	1	13	14	2	1	11	16	3
					OTU_325	0	1	0	10	1	2	1	0	0	7	0	0	1	7	2	0	53	46	16	16	67	50	81	4	0	5	25	11	27	43	3	0	0	5	8	6	3
					OTU_2790	18	9	6	1	7	14	5	6	5	3	5	11	5	4	15	1	2	0	5	1	0	0	3	0	0	1	0	1	1	0	0	0	0	1	0	1	1
					OTU_240	424	192	800	33	163	116	193	353	44	63	460	296	67	73	158	27	107	19	158	44	56	46	99	9	3	11	22	39	13	11	7	34	21	17	19	12	17
					OTU_530	0	3	0	14	3	1	1	1	0	7	0	1	2	1	2	1	1	0	5	1	45	29	0	5	40	82	119	126	12	0	26	3	2	9	2	2	2
					OTU_445	3	37	13	97	18	52	71	32	42	218	29	43	69	68	21	44	26	5	40	23	8	9	6	4	2	3	21	3	1	1	8	38	3	3	33	8	3
					OTU_917	3	3	3	8	9	5	7	3	11	7	8	3	6	4	8	45	16	4	17	22	27	28	24	10	0	1	17	12	2	8	21	10	0	4	3	1	0
					OTU_101	8	50	20	13	31	35	32	12	48	36	17	224	152	29	29	6	51	54	79	18	6	38	156	10	56	107	17	75	21	8	1	73	13	14	19	26	8
					OTU_4224	2	0	0	0	0	0	1	0	0	1	0	2	2	1	23	1	0	0	4	1	3	9	0	0	0	1	3	0	2	0	1	4	0	0	0	0	0
					OTU_4684	0	3	0	1	0	1	2	1	0	0	3	0	0	0	11	0	0	0	7	0	20	8	3	0	0	0	5	0	0	0	5	8	0	0	0	0	0
					OTU_1414	9	3	2	1	2	0	10	4	13	4	10	3	2	2	2	8	15	1	4	13	2	5	14	0	1	0	1	5	2	6	1	5	3	9	6	2	6
					OTU_742	41	20	30	6	17	15	40	9	9	18	17	9	10	20	49	36	54	3	101	23	52	121	34	2	1	2	99	7	7	5	35	35	2	16	9	5	6
					OTU_1329	0	4	1	5	2	1	0	2	1	1	0	0	0	2	4	5	1	23	0	5	14	4	5	6	0	0	6	5	5	68	4	9	3	6	17	33	1
					OTU_339	3	32	11	114	96	78	51	15	99	186	15	59	183	141	43	195	142	12	4	183	0	1	72	4	2	6	23	108	7	1	147	19	5	4	3	7	5
					OTU_2334	1	0	1	12	2	2	1	1	0	3	0	3	3	0	9	2	8	11	4	7	25	33	12	11	2	2	19	12	36	22	10	12	4	23	13	6	0
					OTU_379	0	0	0	6	0	2	4	0	0	54	0	15	13	127	31	3	50	1	324	25	9	1	16	8	14	15	18	16	1	1	0	4	0	11	2	0	1
					OTU_7358	0	0	0	4	0	0	0	0	0	3	0	0	0	0	1	0	1	5	0	0	2	2	0	0	0	1	6	8	55	0	0	4	1	14	7	0	0
					OTU_248	0	7	3	12	0	1	2	1	1	8	0	4	15	3	7	17	5	141	1	74	3	171	3	6	1	1	153	7	38	0	387	26	8	1	30	31	3
					OTU_11288	0	0	0	0	0	0	0	0	0	0	0	0	0	0	4	0	0	0	0	0	0	0	0	0	0	0	0	0	0	0	0	0	0	0	0	0	0
					OTU_1670	1	1	0	0	4	3	2	0	1	1	2	0	1	1	1	1	1	17	0	0	5	2	0	1	0	0	0	2	5	11	2	0	43	20	7	6	5
					OTU_4126	0	0	0	9	1	0	0	0	0	1	0	3	1	2	16	0	1	0	7	0	0	9	3	1	0	1	2	2	2	0	1	3	2	0	0	1	0
					OTU_11304	0	0	0	0	0	0	0	0	0	0	0	0	0	2	3	0	3	1	0	0	0	0	0	0	0	0	0	0	0	0	0	0	0	0	1	0	0
					OTU_2002	3	1	3	1	3	3	6	1	9	13	0	5	6	5	9	23	41	8	3	11	4	21	10	2	4	5	13	7	13	8	8	29	9	12	9	20	5
					OTU_710	0	1	1	1	0	0	1	1	9	11	1	36	0	3	8	0	0	4	2	282	0	0	1	3	0	2	11	113	6	4	0	8	1	2	2	2	2
					OTU_4151	9	2	6	1	0	0	0	3	2	4	6	0	7	1	15	5	1	2	1	1	0	6	3	0	0	0	1	2	0	0	4	2	0	0	0	0	1
					OTU_3838	22	11	5	14	1	5	4	5	7	1	6	18	2	0	22	2	3	0	1	6	2	1	0	0	0	0	0	1	0	0	0	1	0	1	1	0	0
					OTU_5192	0	1	0	1	0	0	0	0	3	3	1	2	5	2	2	2	5	0	16	2	7	13	6	0	0	2	0	1	0	0	1	2	0	0	0	0	0
					OTU_3114	0	1	0	0	2	0	0	0	0	2	0	1	2	12	17	6	6	0	11	6	2	26	8	0	0	0	18	2	2	0	6	15	1	1	0	0	0
					OTU_1054	29	37	16	2	10	21	10	6	13	11	36	22	2	15	55	11	44	0	46	10	4	0	30	0	0	3	0	5	0	0	0	4	3	1	0	0	0
					OTU_1967	0	2	0	2	0	1	0	1	0	5	0	0	10	1	14	46	5	0	0	10	1	2	8	0	0	0	4	0	2	0	0	0	0	0	0	0	0
					OTU_353	91	186	123	123	64	167	123	90	142	76	85	243	87	65	75	61	71	11	67	34	9	47	66	5	0	8	17	24	18	2	7	24	7	7	6	3	7
					OTU_10984	0	0	2	4	0	1	0	0	1	0	0	1	0	0	2	0	0	0	0	0	0	0	1	0	0	0	0	1	1	0	0	0	0	0	0	0	0
					OTU_3875	12	3	0	5	4	0	1	5	0	1	2	4	9	3	6	0	6	1	3	1	1	1	5	1	1	1	4	2	1	0	2	5	2	0	0	2	1
					OTU_3624	122	40	52	16	15	16	36	68	59	36	110	35	32	32	52	37	31	5	52	9	8	38	33	4	0	0	11	18	4	4	35	127	1	7	21	2	2
					OTU_620	33	10	82	1	13	7	114	129	12	35	37	64	106	13	7	2	6	1	8	3	3	3	4	1	0	2	1	3	0	1	1	6	2	0	1	0	0
					OTU_1569	0	1	7	2	1	4	44	10	1	5	4	9	0	10	11	0	3	0	16	0	0	1	8	0	0	0	0	0	0	0	1	0	3	0	0	1	3
					OTU_1344	1	0	3	6	1	6	1	5	2	9	2	7	8	8	35	28	1	23	2	22	1	0	36	3	0	1	8	14	0	0	0	8	2	1	5	7	1
					OTU_4042	2	4	0	3	0	8	2	2	0	2	0	6	0	0	8	1	0	0	1	0	4	1	1	0	0	0	0	0	0	0	5	0	0	0	3	0	0
					OTU_1027	11	20	11	4	9	13	9	9	45	15	17	60	15	19	23	25	19	2	8	11	2	8	26	3	0	1	2	4	3	0	1	1	0	1	1	2	1
					OTU_1436	60	13	10	1	29	12	13	24	15	17	13	14	32	14	78	16	62	1	8	14	1	2	23	2	0	0	0	8	3	0	1	3	1	2	3	0	3
					OTU_1172	8	19	2	12	13	5	3	6	5	23	6	26	11	38	32	45	29	14	31	27	9	12	34	0	0	2	4	7	4	1	37	3	0	2	4	1	2
					OTU_2468	6	10	20	8	13	26	9	12	22	4	79	29	5	19	20	23	8	5	17	18	0	1	30	0	0	0	1	16	0	0	29	6	0	0	2	0	7
					OTU_1579	62	26	10	6	13	43	9	10	9	21	9	21	6	19	11	1	37	8	14	23	2	0	43	0	0	0	1	1	7	0	0	3	0	0	3	6	1
					OTU_4532	5	2	5	1	10	0	0	2	0	1	0	1	0	1	54	1	5	0	8	1	2	5	3	0	0	0	3	0	1	1	0	5	0	3	0	2	0
					OTU_126	1	8	6	37	12	16	13	4	32	30	6	216	26	65	20	31	147	126	46	84	53	132	238	50	356	264	63	29	239	19	128	13	14	71	17	19	7
					OTU_247	14	24	134	207	98	134	106	28	84	137	9	177	106	51	133	96	101	30	65	205	117	224	101	9	1	9	110	214	48	2	50	206	3	9	16	12	4
					OTU_2148	27	8	3	5	9	12	29	31	0	16	7	11	3	11	59	6	29	2	11	0	1	2	8	1	0	1	0	2	0	0	0	2	0	0	0	0	0
					OTU_1763	8	3	2	2	2	0	0	1	175	29	23	10	2	2	3	6	12	1	4	64	2	2	26	1	0	1	1	6	2	3	0	7	1	2	3	1	0
					OTU_5567	1	0	1	0	3	0	1	0	0	0	12	0	0	0	1	0	7	0	9	0	2	1	0	0	0	0	0	0	0	0	0	2	0	0	0	0	0
					OTU_1292	4	5	19	28	3	4	15	9	7	2	9	13	10	8	18	4	7	1	8	7	0	2	5	0	0	0	0	1	3	0	1	0	1	0	1	0	0
					OTU_11347	0	0	0	0	0	0	0	0	0	0	0	0	0	0	1	0	0	0	0	0	0	0	0	0	6	5	0	0	0	0	0	0	0	1	0	0	0
					OTU_17550	0	7	0	26	1	2	6	1	0	2	0	1	1	3	15	0	3	0	0	0	0	0	2	0	0	0	0	0	0	0	0	0	0	0	0	0	0
					OTU_4981	29	1	1	0	4	5	8	3	2	0	2	2	5	1	28	0	7	1	2	1	0	1	2	0	1	0	1	3	0	1	0	0	1	2	0	0	2
					OTU_649	0	0	2	3	2	0	0	0	2	0	0	1	2	1	2	4	0	7	0	2	0	1	1	127	18	2	3	1	1	19	6	0	105	8	28	189	10
					OTU_3621	9	4	0	5	1	2	6	2	3	2	4	10	17	3	10	4	5	0	1	0	2	7	1	0	0	0	0	0	0	0	0	1	0	1	0	0	0
					OTU_441	1	0	1	0	3	0	0	1	0	0	0	0	2	1	4	1	3	1	0	5	3	0	25	0	0	5	4	28	26	48	4	8	34	131	54	12	31
					OTU_148	117	92	204	45	50	94	135	112	43	11	47	119	18	45	40	27	54	5	95	12	18	37	20	0	0	5	11	7	4	2	2	9	1	7	4	5	7
					OTU_2100	0	5	2	1	1	2	0	0	3	3	1	0	6	2	1	26	4	0	2	11	0	0	8	0	0	0	6	0	0	0	21	0	0	0	0	0	0
					OTU_1609	3	2	4	2	2	0	0	1	1	11	26	2	2	20	6	7	17	0	0	13	0	0	12	0	0	2	1	3	1	0	0	0	4	2	0	0	0
					OTU_1375	24	3	15	0	10	3	5	3	8	10	4	12	8	10	24	5	15	1	8	15	4	14	8	1	0	0	1	3	3	0	3	3	0	0	1	1	0
					OTU_3898	2	0	0	0	2	0	10	0	0	2	0	3	0	0	1	1	1	0	3	1	0	0	0	0	0	0	0	0	0	0	0	0	0	0	0	0	0
					OTU_1649	27	35	148	14	8	18	25	19	51	46	43	143	14	18	35	8	6	3	13	1	3	15	14	5	0	2	5	8	1	2	6	7	1	1	7	1	3
					OTU_405	12	10	40	4	9	14	12	17	32	5	77	15	11	41	18	7	37	2	59	5	49	2	10	0	0	0	1	0	3	1	0	1	0	4	0	3	1
					OTU_1123	0	2	6	19	0	1	1	3	0	3	0	10	9	4	5	3	17	142	7	25	5	33	58	11	0	4	36	19	22	18	7	14	3	26	58	58	2
					OTU_4584	0	1	0	0	0	0	0	0	0	1	0	0	0	0	2	0	0	3	0	0	0	0	0	20	0	3	1	9	0	0	0	1	0	0	0	0	0
					OTU_342	19	34	24	101	142	100	95	15	11	79	23	72	84	121	48	158	129	208	36	175	12	62	266	17	0	6	22	45	48	10	138	132	11	5	25	23	4
					OTU_11693	0	1	0	0	1	0	0	0	0	0	0	0	0	0	1	0	0	0	0	0	0	0	0	0	0	1	0	0	0	0	0	0	0	0	0	1	0
					OTU_3612	1	2	0	1	0	1	7	2	0	17	4	0	12	6	8	2	6	0	1	4	6	9	0	1	0	0	2	0	1	0	16	2	0	1	0	0	0
					OTU_263	1	14	4	78	13	17	26	10	9	45	5	30	41	40	29	71	29	173	7	63	200	172	39	97	3	19	115	125	122	76	83	97	8	29	23	78	6
					OTU_1638	23	5	12	7	20	12	55	16	8	9	28	11	17	7	12	21	6	9	14	1	15	38	7	10	0	7	12	2	8	5	5	8	8	11	10	4	17
					OTU_5253	0	0	0	0	0	0	0	0	0	0	0	0	0	0	1	0	0	0	0	0	0	0	0	0	3	11	0	5	0	0	1	0	0	0	0	1	0
					OTU_6642	6	2	1	0	1	3	5	1	2	11	2	2	7	4	5	2	2	2	0	1	0	0	1	0	0	0	0	1	0	0	1	0	0	0	0	0	0
					OTU_1132	2	14	8	7	32	12	11	7	5	22	11	23	23	11	20	13	45	0	11	11	1	1	56	0	0	3	0	11	0	0	0	5	2	2	1	0	0
					OTU_2186	14	23	81	5	0	21	18	23	7	4	36	12	0	3	3	1	3	0	10	1	7	0	0	0	0	0	0	0	0	0	2	2	0	1	5	0	1
					OTU_1208	0	6	5	98	12	24	2	7	0	20	0	33	43	3	18	7	16	35	7	30	81	41	43	6	0	2	11	8	28	28	5	29	22	23	6	25	14
					OTU_10153	1	1	1	15	8	7	8	1	0	3	0	7	4	3	7	1	3	2	6	2	10	15	13	7	0	0	7	9	0	6	0	1	1	6	3	0	1
					OTU_1213	0	0	0	2	0	2	0	1	0	0	0	0	0	0	1	0	0	0	0	0	0	0	0	0	0	0	1	0	1	0	0	1	107	2	0	0	28
					OTU_3851	4	3	2	0	2	1	2	3	0	0	2	2	0	1	2	1	4	0	10	0	3	1	3	0	0	0	3	1	0	0	0	0	0	0	0	1	0
					OTU_2639	0	1	2	0	2	0	4	1	0	4	1	7	4	1	5	2	4	1	0	0	0	9	4	1	0	0	8	1	2	0	0	11	0	1	0	0	0
					OTU_7563	13	2	3	0	0	2	0	1	1	0	1	4	0	0	3	0	0	0	1	1	0	0	0	0	0	0	0	0	0	0	0	0	0	0	0	0	0
					OTU_1677	2	1	2	47	1	0	2	0	69	39	18	33	11	5	8	16	23	9	3	13	2	0	7	3	0	1	8	48	10	0	0	31	5	4	5	3	10
					OTU_4397	6	3	10	0	4	1	1	2	0	0	10	3	2	1	11	0	1	0	1	0	2	3	4	0	0	0	0	3	1	0	0	0	0	0	0	0	0
					OTU_4954	11	6	2	0	2	0	0	10	14	0	1	6	1	0	38	0	0	0	2	0	0	0	0	0	0	0	0	0	0	0	0	1	0	0	0	0	0
					OTU_270	2	3	3	2	4	0	0	1	1	0	0	2	3	5	7	2	2	4	1	2	2	0	0	3	2194	713	2	1	1	0	31	1	3	0	4	0	1
					OTU_12946	0	0	0	0	0	0	0	0	0	0	0	0	0	0	2	0	0	0	0	0	0	0	0	0	0	0	0	0	0	0	0	0	0	0	0	0	0
					OTU_1932	32	13	13	14	13	5	23	13	7	12	8	2	35	9	6	15	26	1	38	5	0	24	25	2	0	0	7	13	2	0	21	61	1	11	75	1	1
					OTU_3164	2	2	0	33	1	1	2	0	1	10	2	12	6	8	7	8	3	0	1	5	7	2	5	4	0	2	8	2	1	2	0	0	0	0	0	0	0
					OTU_2016	4	3	7	3	26	2	0	11	7	6	35	12	1	2	16	15	28	0	11	17	0	1	45	1	0	1	1	5	1	0	0	1	1	0	0	0	0
					OTU_1091	0	1	1	0	0	0	0	0	0	0	0	0	0	0	1	0	0	13	0	17	0	0	0	17	0	0	10	2	21	0	96	0	0	0	0	1	1
					OTU_1410	68	131	40	6	8	19	26	41	26	6	46	20	6	3	29	4	6	2	7	0	23	5	2	2	0	1	0	1	2	0	0	8	2	2	0	1	0
					OTU_1387	9	21	16	11	21	15	20	9	24	17	20	8	11	16	34	41	24	21	14	34	12	22	61	7	3	5	44	32	13	48	8	10	3	8	16	11	22
					OTU_550	38	2	16	3	9	2	10	21	67	5	55	54	7	2	8	5	10	3	6	23	1	1	13	1	0	2	1	9	0	1	0	14	0	3	1	1	1
					OTU_439	63	37	84	57	38	40	112	42	37	59	75	366	40	55	28	29	79	26	57	26	18	53	79	5	2	27	15	12	46	7	19	10	15	15	47	2	11
					OTU_3271	0	1	0	17	0	2	0	0	0	1	0	0	3	4	14	1	0	8	1	0	0	1	4	0	0	0	6	1	0	0	1	10	0	5	1	5	3
					OTU_5428	15	13	7	9	13	1	17	4	9	12	4	31	23	4	6	14	7	0	7	4	1	3	6	0	0	0	1	8	2	0	0	4	5	3	0	0	1
					OTU_1777	0	3	11	21	18	59	16	4	4	40	3	20	39	25	6	24	15	8	12	27	2	6	24	0	0	0	3	9	1	0	1	6	0	2	0	4	1
					OTU_1198	36	13	61	1	27	27	24	19	15	7	126	40	5	7	15	9	22	2	20	23	5	17	33	0	1	1	1	9	1	0	4	5	2	0	5	2	0
					OTU_1501	57	12	7	1	5	1	20	14	10	3	4	2	8	12	49	2	11	0	4	1	1	0	3	1	0	0	1	1	0	0	0	0	0	0	2	4	0
					OTU_3497	0	0	0	1	0	0	1	0	0	2	0	0	4	0	1	3	0	0	3	0	5	9	0	0	0	0	6	0	0	1	11	0	0	0	0	0	0
					OTU_5035	0	4	0	11	3	0	1	0	0	4	1	2	5	3	7	15	1	1	4	7	1	6	6	1	0	0	6	3	4	0	7	13	0	0	2	0	0
					OTU_1775	9	10	1	0	6	2	9	3	0	9	1	0	10	18	49	2	12	0	22	8	22	14	6	1	0	0	0	11	0	1	0	2	1	0	1	0	0
					OTU_1765	37	9	12	0	35	7	8	16	9	8	18	11	10	11	20	0	14	1	27	5	5	10	20	1	0	1	7	14	6	3	2	9	10	6	4	1	4
					OTU_15491	0	4	1	1	4	0	1	3	0	0	0	0	3	2	4	0	4	12	2	3	43	0	0	155	4	2	1	86	4	120	29	1	3	20	0	21	0
					OTU_26	2	15	24	19	12	7	7	22	12	25	3	15	74	70	27	50	138	147	489	150	257	634	419	336	1878	980	632	1199	558	57	407	200	56	935	211	99	74
					OTU_13008	0	0	0	0	0	0	0	0	0	0	0	0	0	0	2	0	0	0	0	0	0	0	0	0	0	0	0	0	0	0	0	0	0	0	0	0	0
					OTU_1058	0	1	1	12	2	1	3	1	2	7	2	2	3	4	6	7	11	12	4	22	50	19	23	3	0	0	16	2	19	12	11	8	0	16	4	25	0
					OTU_4902	21	2	12	0	9	0	5	13	2	2	23	5	0	5	12	0	2	0	8	0	9	1	5	0	0	1	0	1	0	0	1	2	0	0	1	1	0
					OTU_308	0	5	1	0	3	0	5	5	33	89	110	14	23	25	5	124	33	3	7	74	0	4	30	1	0	6	4	30	9	1	2	13	3	0	4	6	6
					OTU_618	0	0	0	1	1	3	0	0	0	2	2	0	4	4	8	18	10	0	14	10	83	29	12	1	0	1	16	1	1	0	1	49	1	2	13	1	2
					OTU_13177	0	0	0	2	0	0	0	0	0	1	0	0	0	1	1	0	0	0	0	0	0	0	0	0	1	0	0	0	0	0	0	1	0	0	0	0	0
					OTU_8401	3	6	6	2	1	3	2	7	4	3	1	0	1	2	6	0	1	0	0	0	0	0	2	0	0	0	0	0	0	0	0	1	0	0	0	0	0
					OTU_14245	0	0	1	0	1	0	1	0	0	0	2	1	0	1	1	1	0	1	1	2	0	2	2	0	0	0	0	0	0	0	1	1	0	0	0	0	0
					OTU_291	76	65	83	85	160	337	258	105	42	157	24	115	101	82	16	55	25	2	16	6	9	2	27	2	0	2	10	24	9	3	0	18	3	6	14	4	2
					OTU_62	0	6	7	2	9	1	2	9	2	8	3	0	43	22	38	45	16	45	69	148	28	132	140	81	276	101	109	322	419	24	265	28	9	309	104	103	6
					OTU_4371	32	12	17	0	2	4	8	21	14	3	3	15	2	3	14	0	5	0	11	0	1	1	3	0	0	0	0	0	0	12	0	0	0	0	0	0	2
					OTU_9602	0	0	0	6	1	1	3	0	0	5	0	2	9	7	2	8	14	4	0	5	10	2	4	7	0	0	1	5	3	0	2	3	0	2	1	1	0
					OTU_1048	0	3	4	15	10	3	2	5	0	3	0	30	8	12	17	16	51	30	16	44	38	49	50	17	0	5	36	33	47	22	36	28	13	39	17	9	2
					OTU_3777	17	14	38	0	13	15	9	14	3	4	16	13	2	6	18	1	2	0	10	1	1	2	4	0	0	0	2	2	0	0	0	0	0	0	0	0	0
					OTU_72	58	40	36	58	57	57	44	44	56	95	16	71	84	89	87	109	182	514	40	179	57	44	102	77	31	43	92	142	57	90	55	75	19	35	16	60	4
					OTU_16559	0	0	0	2	4	2	1	0	0	0	1	5	1	4	1	2	3	0	0	0	0	2	0	0	0	0	1	1	0	0	0	3	0	0	0	0	0
					OTU_9788	5	5	6	1	3	5	0	5	0	2	5	6	4	5	10	0	0	0	2	0	0	0	0	1	0	0	0	0	1	0	0	2	0	0	1	0	0
					OTU_1372	1	2	29	0	13	4	6	0	4	19	78	9	5	18	18	3	26	0	4	1	1	0	16	0	0	0	2	4	0	0	0	4	0	7	0	0	0
					OTU_2945	13	4	1	1	7	2	3	5	4	1	27	4	10	2	33	4	3	0	6	0	0	7	8	0	0	0	0	2	1	0	0	1	0	1	1	0	0
					OTU_754	1	6	7	8	29	7	27	4	44	52	5	8	46	77	41	121	111	15	59	41	7	20	108	10	0	1	17	17	0	0	44	39	6	5	9	2	7
					OTU_6539	4	4	12	1	4	9	12	2	1	0	7	4	11	2	7	0	0	1	0	2	0	0	3	1	0	0	4	0	0	0	0	0	0	0	0	0	0
					OTU_2159	3	0	0	2	1	0	3	1	0	1	0	2	0	1	1	2	1	0	1	0	1	0	1	0	0	0	1	0	4	61	0	2	33	50	6	13	29
					OTU_8453	15	4	8	0	3	0	4	0	2	0	4	4	0	0	3	0	0	0	0	0	0	0	0	0	0	0	0	0	0	0	0	0	0	0	0	0	0
					OTU_11317	76	39	87	18	27	23	91	81	27	20	61	82	9	30	50	5	64	1	109	6	11	12	17	3	5	5	5	2	0	2	2	2	1	4	0	1	1
					OTU_3664	1	5	2	2	0	1	3	0	29	10	4	1	0	5	8	1	8	2	21	1	1	6	2	0	0	0	0	2	2	0	1	1	0	0	1	0	0
					OTU_205	1	29	21	4	76	19	29	3	10	61	142	10	31	130	40	58	183	23	49	136	8	19	108	6	0	5	8	3	3	7	5	24	8	8	6	6	4
					OTU_3734	32	11	13	1	4	1	7	9	13	4	13	6	2	3	13	1	3	0	7	0	0	2	4	2	0	3	3	1	0	0	1	0	1	0	2	0	0
					OTU_68	2	8	10	9	9	7	4	9	3	1	0	13	4	7	19	4	4	23	8	6	347	11	7	4	6	12	30	33	362	514	5	22	38	61	18	4	174
					OTU_3357	15	2	8	0	5	1	7	6	6	6	15	4	1	11	9	16	11	1	27	2	15	3	13	0	0	1	6	0	2	0	10	4	3	0	3	0	2
					OTU_945	24	24	18	0	31	12	16	20	5	13	30	25	2	4	17	9	12	1	33	9	13	48	26	1	0	0	6	5	0	1	2	6	0	0	2	0	3
					OTU_122	182	67	166	43	112	268	203	61	96	110	188	224	69	104	56	104	156	12	69	141	9	8	287	5	0	6	8	35	18	0	0	19	11	10	15	7	5
					OTU_43	3	6	4	5	3	1	2	7	5	1	2	0	7	15	11	4	5	31	4	3	6	0	1	83	3319	578	97	32	38	445	44	9	44	7	14	26	9
					OTU_194	1	0	1	2	0	0	3	1	1	1	0	0	1	6	4	6	18	38	28	40	8	115	147	46	73	76	31	148	131	4	176	4	2	34	9	1	2
					OTU_640	12	74	41	18	22	48	16	22	5	11	75	33	8	20	61	47	13	13	30	31	81	19	22	0	0	0	12	11	22	3	39	9	2	4	4	4	1
					OTU_3142	67	42	16	22	12	12	17	26	25	10	8	21	12	11	26	7	18	2	10	5	18	15	16	3	2	1	6	7	5	0	2	2	0	1	3	1	1
					OTU_226	139	249	239	98	63	183	160	153	60	42	87	295	88	60	109	70	59	8	110	14	74	169	39	3	3	5	13	14	6	6	30	12	8	6	7	3	9
					OTU_12599	21	5	15	0	1	1	16	21	71	7	4	4	21	12	5	18	14	0	11	0	1	0	2	3	0	2	0	0	0	1	1	4	0	1	1	1	1
					OTU_8109	1	2	6	0	2	6	6	1	5	4	3	1	3	2	4	1	4	1	4	2	1	0	4	1	0	1	0	2	0	2	1	2	0	4	1	1	0
					OTU_8	8	48	28	56	57	18	15	43	22	21	19	17	42	96	76	109	51	1076	45	195	81	310	33	1629	243	173	1574	258	428	5378	133	126	607	302	478	1714	320
					OTU_1024	3	11	3	18	14	3	8	2	17	22	4	5	13	20	37	59	37	11	37	43	67	34	29	12	0	1	41	3	8	4	25	30	3	5	4	2	0
					OTU_17475	3	0	3	0	0	0	0	0	0	0	0	1	0	0	2	0	0	0	0	0	0	0	0	0	0	0	0	0	0	0	0	0	0	0	0	0	0
					OTU_906	0	3	1	23	5	2	5	0	1	21	1	5	35	8	23	39	25	42	6	20	28	13	12	4	0	3	15	4	9	4	38	13	3	8	3	10	0
					OTU_688	5	8	13	11	81	5	22	21	8	19	2	32	8	25	12	26	29	0	26	9	1	2	97	1	0	0	0	12	2	2	0	7	1	0	2	2	0
					OTU_5109	0	0	4	0	2	0	9	3	2	3	3	0	2	4	4	7	0	0	1	6	3	1	11	0	0	0	0	0	0	0	5	1	0	0	0	0	0
					OTU_7307	0	0	0	0	1	0	0	0	0	0	0	1	0	0	7	0	7	0	15	2	2	0	0	0	0	0	1	1	6	1	2	0	0	0	0	0	0
					OTU_290	136	22	139	10	29	2	39	88	10	21	262	153	25	17	16	4	33	6	29	25	11	41	27	5	0	2	4	24	8	1	2	26	11	8	2	6	25
					OTU_4132	4	2	1	2	3	5	2	1	1	2	3	0	4	4	4	4	6	0	4	7	4	2	2	0	0	0	0	3	0	2	4	2	0	0	0	3	4
					OTU_7097	3	0	1	0	3	0	3	5	0	0	1	1	0	0	3	0	2	0	2	0	0	1	0	0	0	0	0	0	0	0	0	0	0	0	0	1	0
					OTU_714	0	0	3	14	2	4	1	0	0	12	6	2	4	10	23	2	19	9	34	11	116	21	42	0	0	1	12	2	11	12	21	10	0	5	4	3	0
					OTU_1176	0	1	0	0	1	3	0	1	0	0	0	1	0	0	1	0	6	2	0	1	6	6	4	0	1	1	15	3	130	4	127	3	2	1	2	0	0
					OTU_409	0	0	0	214	0	0	32	0	1	142	0	9	3	25	1	5	21	7	11	3	1	11	5	0	0	3	8	25	4	3	0	3	0	6	4	2	0
					OTU_648	2	6	4	100	1	2	1	2	0	0	0	6	4	6	7	18	0	114	3	2	4	29	5	11	1	2	12	4	41	97	15	41	72	75	78	89	43
					OTU_2972	0	1	1	0	0	0	1	3	0	2	0	0	2	0	3	0	0	0	0	0	62	1	5	0	0	0	4	0	26	0	41	1	1	1	1	0	0
					OTU_143	8	10	10	65	26	63	47	33	53	94	3	110	37	34	69	75	134	270	62	122	60	140	100	87	39	58	217	192	83	54	19	52	5	48	23	14	10
					OTU_1358	137	15	29	9	17	11	12	67	48	20	70	61	7	8	53	11	18	1	11	0	4	6	18	3	0	5	3	6	2	2	0	6	2	6	3	4	2
					OTU_3389	4	10	21	0	3	1	2	2	0	0	43	22	0	2	8	0	1	0	4	6	13	9	3	0	0	0	5	0	0	0	0	0	0	0	1	1	2
					OTU_17709	0	0	4	4	0	7	0	1	0	2	2	5	5	1	2	0	1	0	1	5	0	4	4	0	0	0	0	3	0	1	0	0	3	1	0	0	1
					OTU_1578	22	6	10	1	10	9	6	2	13	4	1	11	9	12	25	7	11	5	2	7	1	4	9	1	0	0	2	1	3	0	2	3	0	0	0	0	1
					OTU_1108	0	1	0	1	1	0	1	0	4	1	0	5	2	1	3	0	0	2	4	216	2	0	0	31	9	6	54	31	4	0	0	3	0	0	1	1	0
					OTU_11171	0	0	0	0	0	0	0	0	2	0	0	0	0	0	1	0	0	1	0	0	0	1	0	2	0	0	0	1	0	0	1	0	0	0	0	0	0
					OTU_8215	1	0	1	5	1	0	1	0	4	0	1	2	0	1	2	0	1	0	2	0	2	0	0	0	0	0	2	1	0	0	0	0	0	0	0	0	0
					OTU_6000	31	16	10	8	65	15	57	21	10	39	2	32	43	35	18	15	45	10	18	6	3	2	9	3	0	2	1	4	5	0	0	5	1	3	0	3	2
					OTU_1560	70	28	105	4	55	14	31	33	27	36	116	201	110	18	70	55	30	2	54	53	14	43	60	4	0	5	12	14	8	6	0	29	21	22	4	2	9
					OTU_2746	0	0	0	2	1	0	0	1	0	5	0	2	0	10	26	7	7	0	0	0	6	0	2	0	0	0	0	0	0	0	0	0	0	0	0	0	0
					OTU_6994	0	0	0	0	0	0	0	0	0	6	0	0	0	0	1	0	1	0	0	0	1	1	0	0	0	0	1	25	0	0	0	1	0	1	0	0	0
					OTU_449	17	15	14	64	71	52	72	26	24	96	9	33	38	45	21	84	134	40	15	24	37	59	74	9	2	9	43	17	4	5	129	14	5	1	1	7	7
					OTU_921	30	13	36	37	14	4	24	16	43	56	32	192	27	10	13	27	29	9	26	25	12	32	8	6	0	6	10	6	4	1	5	16	3	9	18	2	3
					OTU_3456	5	6	0	14	6	8	8	5	11	12	3	2	19	9	5	16	9	0	5	0	0	0	0	0	0	0	4	6	0	1	0	3	0	0	2	1	0
					OTU_50	0	7	5	43	10	3	4	8	3	22	2	6	11	10	49	44	14	47	8	37	317	287	22	155	9	8	294	167	74	65	104	72	19	85	88	32	16
					OTU_1156	0	1	0	26	0	1	0	2	0	17	0	2	6	4	2	30	8	27	3	24	9	39	15	0	0	0	40	16	21	0	27	15	7	2	4	0	1
					OTU_3238	0	2	0	5	0	0	1	0	32	12	0	1	7	2	1	35	9	9	0	4	0	0	0	1	0	0	0	2	1	1	1	5	0	0	2	0	1
					OTU_6740	46	30	49	0	11	9	10	16	2	3	20	9	1	7	27	1	1	1	5	0	2	2	0	0	0	0	0	3	0	0	0	0	0	0	0	1	1
					OTU_4715	0	0	0	0	0	0	0	0	0	5	0	0	4	0	5	0	4	0	2	1	0	1	0	0	0	0	0	0	0	0	0	0	0	0	0	0	0
					OTU_233	0	9	8	91	19	24	34	21	22	41	64	57	19	75	34	176	54	200	41	47	60	7	204	30	3	52	93	37	53	45	29	44	3	19	23	17	3
					OTU_3211	446	104	85	5	129	10	62	337	560	100	456	81	74	56	24	62	45	5	17	34	2	2	46	8	0	6	18	28	4	4	9	39	6	10	4	11	6
					OTU_668	1	2	62	3	4	11	160	25	10	13	17	53	7	38	13	4	4	2	14	0	4	1	4	0	1	3	1	0	1	1	0	3	3	1	1	1	3
					OTU_412	0	0	1	1	0	0	0	1	2	2	0	0	2	1	1	1	2	1	2	2	1	2	40	0	0	40	5	28	9	103	4	46	19	510	108	84	28
					OTU_893	1	4	1	72	17	12	3	2	2	19	5	19	22	22	9	21	53	139	12	26	14	66	35	57	3	4	75	56	140	9	12	85	9	6	6	39	6
					OTU_140	120	21	114	1	39	16	102	104	36	144	208	853	43	18	20	9	12	7	34	4	14	21	13	12	0	9	10	6	2	6	9	198	4	9	13	8	7
					OTU_8803	3	0	0	0	1	0	0	0	0	0	0	0	0	0	5	0	0	0	2	0	0	0	0	0	0	0	0	0	0	0	0	0	0	0	0	0	0
					OTU_686	1	3	3	3	0	20	1	3	8	5	23	126	5	10	24	68	2	24	4	35	2	3	79	1	0	3	2	63	35	0	0	9	2	3	18	15	0
					OTU_41	10	51	41	14	15	557	38	8	14	19	16	1959	16	9	3	15	0	5	24	46	22	172	4	22	1	1	94	3	17	3	5	11	15	2	3	15	5
					OTU_827	0	2	2	0	1	3	0	1	0	0	1	0	3	2	2	0	2	4	12	2	33	58	8	0	10	74	57	7	20	3	18	11	0	10	0	1	1
					OTU_12493	0	0	0	0	0	0	0	0	0	0	0	1	0	0	10	0	0	0	0	0	1	0	0	0	0	0	0	0	0	0	0	0	0	0	0	0	0
					OTU_1392	0	4	1	0	1	0	0	1	0	0	0	0	7	6	16	12	8	1	4	9	67	37	6	10	0	0	3	1	8	1	9	10	0	5	1	0	0
					OTU_2070	1	3	1	15	2	15	5	3	8	3	2	2	13	12	23	3	1	1	0	0	0	0	1	0	0	0	0	0	0	0	0	0	1	0	0	1	0
					OTU_15822	0	0	0	0	0	0	0	0	0	0	0	0	1	2	1	0	0	0	0	0	0	0	0	0	0	0	0	0	0	0	2	0	0	0	0	0	0
					OTU_10833	0	0	0	3	0	0	0	0	0	1	0	0	0	0	1	0	0	0	0	0	0	2	2	2	0	0	0	1	0	0	0	0	0	0	0	0	0
					OTU_613	3	2	1	0	0	0	0	2	74	58	9	11	4	2	4	66	24	6	0	22	0	1	0	19	1	0	13	98	3	1	1	1	0	0	1	2	0
					OTU_2230	1	4	3	2	11	2	5	0	0	0	8	2	2	0	23	0	0	0	1	0	0	0	1	1	0	0	0	1	0	0	0	0	0	0	0	0	0
					OTU_4621	0	3	0	1	0	0	0	0	0	0	0	0	0	0	11	1	2	0	1	0	2	0	3	0	0	0	0	1	0	0	0	0	0	0	1	0	0
					OTU_5294	5	23	0	3	0	0	1	2	0	2	2	1	0	4	14	2	2	0	0	0	0	2	2	3	0	0	2	1	1	0	15	0	0	5	0	0	4
					OTU_12764	28	1	31	4	16	6	15	6	20	14	7	23	5	7	36	5	5	3	18	14	14	16	1	2	1	4	2	1	4	2	5	4	1	4	24	2	0
					OTU_885	0	5	88	2	26	5	2	11	1	9	58	37	3	1	3	0	2	1	19	1	2	0	15	0	0	3	3	0	0	1	0	1	0	5	0	3	1
					OTU_1278	1	15	8	57	20	57	58	15	93	73	5	20	24	40	21	105	154	272	12	136	35	103	33	139	107	425	119	273	107	18	29	32	16	42	85	36	7
					OTU_1918	0	4	1	13	3	1	1	2	1	4	2	3	4	6	16	4	14	3	19	22	16	64	2	1	0	0	29	16	1	1	10	23	0	1	1	0	0
					OTU_69	475	63	97	33	217	113	202	90	92	132	74	71	23	80	82	166	132	86	251	36	17	21	79	25	0	13	70	37	20	95	100	122	27	45	246	180	14
					OTU_13394	2	0	1	108	2	2	2	2	0	2	0	4	18	1	5	2	7	3	6	1	17	118	10	4	0	4	8	4	113	0	0	29	0	60	2	11	1
					OTU_196	5	3	5	2	36	5	90	13	18	17	6	2	6	34	29	19	33	4	148	20	46	85	22	5	0	18	134	11	5	1	12	4	3	1	3	3	2
					OTU_3515	12	73	16	341	9	44	59	48	4	30	55	108	19	17	17	8	26	164	8	19	8	48	24	5	2	6	7	39	24	42	0	21	9	14	17	11	14
					OTU_3949	2	8	0	0	2	4	0	1	0	0	1	0	1	2	4	4	1	0	4	1	0	5	0	0	0	0	5	0	0	0	1	1	0	0	1	0	0
					OTU_10903	16	35	36	31	104	138	31	11	29	43	32	106	27	56	46	117	96	28	69	77	52	138	179	13	0	2	42	93	69	38	55	50	6	20	31	28	6
					OTU_1360	24	26	26	46	25	30	40	15	12	22	14	44	38	21	43	19	23	20	8	20	7	16	20	2	1	0	5	3	1	0	0	12	5	5	4	8	1
					OTU_911	0	7	6	41	16	4	7	3	6	7	14	5	9	19	6	10	38	18	7	17	30	11	29	14	0	0	0	8	8	25	12	6	2	3	3	18	1
					OTU_276	0	4	0	23	24	7	10	4	3	34	3	5	29	24	41	19	143	24	63	26	32	24	53	17	0	3	19	1	17	31	12	20	49	31	18	18	21
					OTU_5938	19	0	8	0	0	0	7	5	3	3	4	6	0	1	11	1	1	0	3	3	1	6	1	0	0	0	0	0	0	1	3	1	0	1	0	0	2
					OTU_1433	79	32	50	27	19	25	28	42	9	5	10	39	6	14	23	10	12	1	21	10	6	3	17	1	0	6	1	6	1	0	1	5	3	3	6	2	3
					OTU_11885	0	6	0	20	1	7	0	1	0	3	0	4	5	18	22	4	10	3	0	22	0	1	34	0	0	1	1	6	1	6	0	0	1	0	1	4	0
					OTU_651	3	4	7	14	2	2	0	10	1	3	8	6	3	5	17	0	0	9	2	0	313	27	8	1	1	2	32	3	12	6	32	1	1	1	2	0	2
					OTU_2280	1	2	0	27	0	1	1	1	0	12	0	1	9	21	8	9	14	0	1	21	2	20	9	1	0	0	3	0	0	0	1	9	0	1	0	0	0
					OTU_5497	0	5	0	12	3	1	3	0	1	4	1	4	7	4	7	6	3	3	2	12	15	26	3	4	0	4	23	31	4	1	11	6	0	17	4	0	2
					OTU_706	3	12	14	28	25	6	7	4	4	40	55	6	17	60	35	40	67	118	14	67	7	4	96	10	0	5	16	17	11	2	54	19	7	8	40	38	5
					OTU_3649	0	0	1	0	4	0	1	0	0	4	0	3	2	1	6	4	0	0	0	1	0	0	4	0	0	1	0	1	0	1	0	0	0	0	0	0	0
					OTU_8464	0	0	0	2	0	0	1	0	2	0	0	0	0	0	1	4	0	0	0	0	0	0	0	0	0	0	0	3	0	1	0	0	0	0	0	0	0
					OTU_1184	77	23	68	34	30	24	190	96	38	35	102	32	25	88	41	10	95	2	183	21	161	166	25	6	0	7	30	4	26	6	14	13	1	9	12	5	1
					OTU_11890	1	0	2	1	0	0	0	1	1	0	0	0	0	0	2	0	0	0	0	1	2	1	1	0	0	0	1	0	0	0	0	0	0	0	0	0	0
					OTU_415	4	1	2	0	0	1	1	2	207	10	23	35	8	3	6	12	0	6	5	110	1	1	3	1	1	1	2	91	6	0	0	9	2	0	0	3	0
					OTU_6745	0	2	0	7	2	0	2	0	0	2	0	0	3	3	4	8	0	0	6	2	9	1	0	1	0	0	0	1	0	0	0	0	0	0	0	0	0
					OTU_1520	26	17	18	1	27	34	29	18	130	14	28	24	10	31	52	13	49	2	32	11	2	8	62	3	0	2	0	0	0	2	0	3	1	3	0	1	2
					OTU_398	3	9	0	13	5	1	9	4	4	26	1	2	7	30	38	74	72	22	32	119	106	56	28	9	1	4	166	8	24	4	68	31	0	4	8	1	2
					OTU_9598	0	0	0	0	0	0	0	0	0	0	0	0	0	0	10	0	0	0	0	0	0	0	0	0	0	0	0	0	0	0	0	0	0	0	0	0	0
					OTU_4094	23	53	16	2	5	13	30	39	29	3	2	5	3	5	8	3	3	1	8	1	2	3	2	3	0	0	1	0	1	0	2	2	1	3	1	0	2
					OTU_17036	0	4	5	3	7	3	3	4	7	15	3	17	13	4	10	6	0	0	6	1	1	3	1	0	0	0	0	1	0	0	0	0	0	0	0	1	0
					OTU_6841	19	1	1	0	3	0	0	1	0	0	5	2	1	1	2	0	0	0	0	0	0	0	1	0	0	0	0	0	0	0	1	0	0	0	0	0	0
					OTU_3233	0	0	1	1	2	0	0	0	0	1	0	0	7	3	2	0	0	0	0	3	0	0	3	0	0	0	0	4	0	0	16	0	0	0	1	0	0
					OTU_2139	6	19	16	39	11	12	6	8	23	11	18	38	2	12	9	9	11	7	10	15	5	12	22	1	0	3	2	10	2	0	4	4	2	2	1	1	1
					OTU_711	22	5	5	3	13	10	17	4	26	9	12	12	12	10	16	16	9	1	8	1	1	0	20	1	0	0	0	7	0	1	1	2	3	0	0	0	0
					OTU_977	21	27	40	12	13	10	12	16	42	11	67	46	15	25	20	36	57	5	52	18	11	35	47	1	1	2	19	3	4	2	20	24	3	10	4	0	1
					OTU_13376	0	4	1	1	0	3	0	0	2	0	0	0	0	0	1	3	0	0	0	0	0	0	1	0	0	0	0	0	0	0	0	0	0	0	0	0	0
					OTU_2330	0	0	0	0	0	0	0	0	0	0	0	0	0	0	1	0	0	1	0	0	1	0	0	0	0	1	0	1	4	8	4	1	11	19	8	2	3
					OTU_5551	2	1	1	1	1	2	0	1	3	0	1	4	0	2	1	1	2	0	0	1	0	1	3	0	0	0	0	0	0	0	0	0	0	0	0	1	0
					OTU_244	0	16	9	24	12	35	18	13	4	15	4	22	15	42	10	11	23	152	8	6	14	9	38	206	1	7	277	95	355	259	220	259	59	127	402	407	19
					OTU_6493	1	7	1	1	0	0	0	1	1	0	0	0	5	0	9	2	0	0	0	1	2	4	0	0	0	0	0	0	0	0	3	0	0	0	0	0	0
					OTU_581	2	3	0	0	0	2	0	0	5	0	3	0	0	9	6	0	0	4	1	1	5	2	1	7	0	3	2	0	6	248	5	7	31	7	59	16	24
					OTU_4922	0	0	1	2	0	1	2	0	0	1	0	1	5	2	2	1	1	1	0	1	1	0	0	3	2	0	0	5	2	0	1	0	0	0	1	2	0
					OTU_6806	2	1	0	4	2	1	1	0	18	2	3	4	3	3	2	4	6	16	2	11	1	1	2	1	1	1	2	2	6	4	0	1	5	6	6	7	4
					OTU_1424	0	6	3	1	0	1	3	3	10	10	0	9	3	9	14	4	11	1	18	13	15	4	27	3	0	1	7	24	1	0	0	25	3	5	4	0	0
					OTU_679	4	10	6	0	40	0	31	9	9	27	42	6	7	22	10	4	21	1	31	6	2	2	49	0	0	0	0	7	1	0	0	6	3	3	3	0	0
					OTU_3116	62	25	5	10	27	6	29	24	6	26	11	9	10	12	38	8	30	1	23	7	6	11	7	1	0	0	19	10	4	0	12	8	1	2	2	0	1
					OTU_93	4	7	3	11	5	5	3	6	8	54	12	5	182	17	7	12	42	13	97	131	98	122	28	32	56	29	79	114	108	6	121	27	16	219	24	11	17
					OTU_1580	48	6	16	20	6	5	16	21	69	6	11	19	9	10	17	15	5	1	4	2	1	1	6	1	0	0	1	3	1	1	10	3	1	3	0	1	3
					OTU_1995	6	2	8	0	8	6	6	7	9	17	4	3	7	7	14	3	19	0	18	5	1	1	6	1	0	1	0	3	1	0	0	5	2	0	2	0	0
					OTU_74	0	10	7	6	11	7	4	17	3	2	7	1	8	11	10	5	2	450	5	2	44	40	4	67	10	19	80	32	92	180	84	22	1832	286	233	340	404
					OTU_3274	2	0	1	0	6	0	9	0	0	14	0	0	2	0	6	0	2	0	2	1	0	3	0	1	0	0	0	1	0	0	1	3	0	0	1	0	0
					OTU_9958	0	1	0	0	0	0	0	0	0	0	1	3	0	0	2	0	0	3	0	0	0	1	1	1	0	0	0	1	0	6	0	2	0	0	2	4	2
					OTU_1469	0	0	1	0	1	1	1	0	0	0	0	0	1	0	4	0	0	5	3	2	11	7	2	0	0	0	2	0	79	4	16	14	1	37	16	1	25
					OTU_1746	10	0	7	0	0	1	4	2	5	3	8	5	7	6	9	3	3	2	7	3	22	98	2	1	0	1	4	1	4	0	1	2	0	2	0	1	0
					OTU_844	44	53	122	14	33	46	28	31	74	16	90	78	17	13	6	28	16	2	12	9	2	6	5	1	0	1	5	6	0	1	3	5	1	3	7	0	1
					OTU_7917	3	1	1	1	5	2	5	3	0	0	4	3	0	2	5	1	3	0	3	0	0	0	1	0	0	0	0	0	1	0	0	0	0	0	0	0	0
					OTU_2611	22	11	72	2	8	0	2	11	0	2	45	22	1	9	9	2	6	3	6	5	7	25	3	0	0	1	3	0	1	1	0	2	1	4	2	3	2
					OTU_667	0	2	1	0	1	1	1	0	3	1	0	0	5	11	34	26	5	9	4	23	21	2	5	6	3	33	3	10	1	4	15	0	0	34	4	1	0
					OTU_3910	12	6	6	0	0	2	4	3	6	7	6	17	4	1	12	2	3	1	4	1	0	0	3	0	0	0	0	1	0	0	0	1	0	0	0	0	0
					OTU_2644	41	34	82	1	4	7	11	11	3	0	7	10	1	3	7	1	6	0	8	0	0	1	2	0	0	0	2	0	0	0	0	0	1	0	0	0	0
					OTU_3470	0	0	0	8	2	0	2	1	0	2	0	1	1	1	3	4	2	1	3	6	1	0	22	0	0	2	0	0	0	0	0	0	0	1	1	0	0
					OTU_456	22	27	9	7	14	4	21	6	72	84	106	20	44	57	22	179	113	13	18	50	2	4	29	1	0	0	6	3	5	1	10	30	4	2	5	2	6
					OTU_11080	0	0	1	0	0	1	21	0	6	5	0	13	15	1	7	15	6	1	2	2	1	0	2	0	0	3	0	1	2	0	0	0	0	0	2	1	1
					OTU_3947	7	3	4	3	8	1	3	3	0	3	18	5	5	2	16	11	8	2	18	2	4	12	6	0	0	1	0	0	0	0	1	4	0	1	2	0	0
					OTU_4123	8	3	4	0	12	0	2	3	7	1	9	2	6	2	7	6	0	0	1	1	0	0	12	0	0	0	0	0	0	0	6	0	0	2	0	0	0
					OTU_1432	0	8	3	10	1	2	5	8	1	17	2	5	11	16	22	27	36	12	52	45	14	42	52	24	0	5	32	26	26	20	46	41	1	8	12	4	2
					OTU_1099	0	2	0	1	1	6	0	0	0	5	0	0	1	0	1	23	9	9	5	25	0	1	15	0	2	2	4	0	3	6	5	3	0	0	1	1	1
					OTU_2539	1	0	0	0	0	0	1	0	0	2	9	2	1	0	6	1	3	0	8	1	20	13	3	0	0	0	0	0	0	0	0	3	0	1	3	0	0
					OTU_4386	19	1	2	2	4	0	1	7	0	1	0	8	2	0	3	5	4	2	1	0	1	2	2	1	0	0	4	0	0	0	16	5	2	0	0	0	0
					OTU_16623	0	0	0	0	0	0	0	0	0	0	0	0	0	0	1	0	0	0	0	0	0	0	0	0	0	0	0	0	1	0	0	0	2	0	0	0	0
					OTU_1178	4	12	2	5	8	8	9	8	10	18	1	5	6	8	42	20	23	31	7	32	1	16	34	14	21	38	9	30	1	3	11	3	0	2	5	7	4
					OTU_552	9	34	161	3	3	41	26	24	5	13	37	30	38	23	9	10	9	2	55	1	3	0	59	3	0	3	0	16	0	2	0	4	1	1	3	3	3
					OTU_2781	17	3	5	0	1	0	9	8	3	0	28	0	0	1	6	0	7	0	2	0	1	0	0	0	0	0	0	0	0	0	0	0	0	0	1	0	0
					OTU_2600	33	9	23	2	6	12	17	19	23	3	13	12	1	4	5	0	3	1	0	0	1	4	4	0	0	0	2	3	0	0	0	5	1	6	2	1	1
					OTU_1396	10	16	1	8	11	9	13	2	0	2	2	5	8	13	6	11	14	4	3	3	0	8	22	1	0	0	9	5	17	0	0	11	3	5	11	0	5
					OTU_3917	18	1	2	0	3	0	1	8	2	0	0	6	0	0	1	0	2	0	0	0	0	0	1	0	0	1	0	0	0	0	0	0	0	0	0	0	0
					OTU_576	0	7	11	2	12	25	15	3	4	1	11	14	2	5	76	9	3	0	24	18	0	2	58	1	0	0	1	5	0	0	0	0	0	2	0	0	0
					OTU_1714	0	1	0	0	0	0	0	2	0	0	0	0	1	1	2	1	1	1	27	2	51	13	5	2	0	0	42	1	4	1	40	0	0	0	2	0	0
					OTU_1115	1	1	1	0	0	0	1	0	0	0	0	0	1	3	2	10	1	10	0	16	1	0	1	154	1	2	1	41	0	2	0	3	0	1	0	8	0
					OTU_5063	0	0	0	0	0	0	0	0	1	0	0	0	0	3	2	8	0	11	0	3	0	2	6	5	0	0	0	1	0	35	0	2	0	0	1	4	0
					OTU_5468	18	5	42	1	1	0	0	1	0	1	31	2	0	0	2	0	0	1	0	0	0	0	0	0	0	0	0	0	0	0	0	0	0	0	2	0	0
					OTU_1111	32	22	57	11	44	7	23	38	41	20	59	65	29	14	31	66	53	1	36	34	0	0	91	1	0	2	7	34	1	1	0	7	5	2	2	3	2
					OTU_759	0	7	11	0	31	27	36	1	19	76	1	21	25	49	10	51	17	2	1	5	0	0	19	0	0	0	0	3	0	0	0	2	1	1	1	0	0
					OTU_7223	26	17	38	3	25	18	51	20	74	13	171	92	14	6	31	3	7	1	16	74	4	3	26	4	0	3	3	29	6	2	0	2	3	9	4	3	0
					OTU_1876	2	5	2	10	2	7	10	8	17	11	2	10	0	21	5	1	6	0	8	1	0	0	14	0	0	0	1	0	0	0	0	1	1	2	0	0	0
					OTU_8535	16	0	0	2	0	0	1	2	1	1	1	2	13	2	4	0	2	4	0	5	16	1	3	1	0	0	1	11	2	0	0	1	5	8	0	3	0
					OTU_6869	0	0	0	0	0	0	0	0	0	0	0	0	0	0	9	0	0	0	0	0	0	0	0	0	0	0	0	0	0	0	0	1	0	0	0	0	0
					OTU_1382	7	3	6	7	6	8	4	2	8	10	9	3	5	7	16	25	4	24	5	16	2	16	1	1	0	0	23	5	5	26	2	63	11	23	19	6	172
					OTU_8788	0	3	0	0	0	0	0	0	0	0	0	0	0	0	4	0	0	0	1	0	0	0	0	0	0	0	0	0	0	0	0	0	0	0	0	0	0
					OTU_3507	97	84	115	14	38	29	52	96	19	21	82	43	10	31	38	28	23	2	24	4	5	3	20	2	0	2	1	8	2	0	1	1	1	7	5	1	4
					OTU_3957	1	4	0	2	5	4	3	0	0	2	2	2	2	1	2	0	0	1	7	0	0	0	3	0	0	0	5	0	0	0	5	0	0	1	0	0	0
					OTU_11977	0	17	6	80	34	18	13	3	1	26	12	13	17	19	11	8	49	64	8	48	12	12	40	6	0	1	1	11	12	5	1	8	4	3	14	11	11
					OTU_591	31	10	5	0	8	5	22	27	7	2	17	12	1	12	7	0	19	0	88	2	1	0	65	0	0	3	0	0	1	0	0	3	0	0	3	2	2
					OTU_6056	0	1	0	2	0	0	1	2	2	0	0	0	2	1	3	2	0	0	1	0	0	0	0	7	11	157	1	1	0	0	0	2	0	0	0	0	1
					OTU_6199	0	0	0	7	7	0	0	0	0	1	0	2	2	1	1	5	0	0	1	1	0	1	5	0	0	0	0	1	1	0	1	0	0	0	0	0	0
					OTU_209	1	9	5	198	90	7	21	3	63	123	1	11	23	43	4	29	131	37	88	21	8	52	29	59	0	1	59	50	57	26	26	12	0	25	11	44	1
					OTU_1553	10	2	5	61	3	5	18	12	30	50	23	15	60	49	2	10	23	0	6	8	2	5	4	2	12	6	11	4	8	4	33	4	1	2	176	1	2
					OTU_1621	37	7	13	2	5	0	7	11	5	4	11	8	15	1	20	1	2	0	14	0	22	0	0	0	0	0	0	1	0	0	0	0	0	0	1	0	0
					OTU_3546	0	0	2	2	0	0	0	0	0	40	0	0	2	2	1	0	0	11	2	0	1	0	0	0	1	2	1	10	2	0	0	4	0	0	2	0	0
					OTU_12979	0	0	0	0	0	0	0	0	0	0	0	0	0	0	2	0	0	0	0	0	0	0	0	0	0	0	0	0	0	0	0	0	0	0	0	0	0
					OTU_2388	0	0	0	0	3	1	0	0	0	1	0	0	3	6	8	3	8	0	20	4	0	4	7	1	0	0	0	0	1	1	0	1	0	0	0	0	1
					OTU_6014	3	11	1	2	1	4	4	2	0	1	5	4	4	7	6	2	5	0	0	1	1	0	4	0	0	0	1	0	0	1	0	0	1	0	0	0	0
					OTU_1330	0	1	0	11	2	4	0	1	0	2	7	8	1	2	10	21	14	55	2	26	13	9	12	7	0	1	14	31	21	19	1	10	2	2	4	4	0
					OTU_9398	3	1	0	0	0	0	1	0	2	0	2	0	0	0	2	0	0	0	0	0	0	0	0	0	0	0	1	0	0	0	0	2	1	0	0	0	0
					OTU_13055	14	3	1	2	3	5	1	1	0	1	0	4	0	0	7	0	2	0	5	0	3	1	4	0	0	0	1	0	0	0	1	2	0	1	0	0	0
					OTU_1131	105	61	130	4	57	26	53	86	60	34	149	66	25	18	39	35	24	2	29	106	2	5	32	2	0	1	2	17	1	2	0	15	0	6	3	0	0
					OTU_51	2	10	6	76	6	2	5	13	1	3	2	11	10	13	10	1	7	158	12	6	146	100	14	101	8	10	228	48	411	53	128	171	352	424	171	129	301
					OTU_296	1	23	4	371	6	12	0	8	8	12	2	79	32	6	6	6	72	74	5	86	46	232	46	52	0	2	56	37	55	0	0	43	3	8	8	8	8
					OTU_1870	12	1	0	3	4	2	9	4	3	22	0	9	7	8	25	24	3	2	3	4	1	0	4	2	0	1	1	3	0	0	0	15	1	0	0	0	0
					OTU_1249	1	5	2	4	3	1	0	1	41	12	0	3	7	6	4	39	6	25	1	11	0	0	5	11	0	3	4	7	0	43	0	2	0	0	7	11	3
					OTU_4300	18	14	24	7	4	2	9	3	26	5	14	15	10	4	5	12	2	0	11	1	3	1	1	2	0	0	0	2	0	0	1	0	1	1	0	0	0
					OTU_829	97	30	41	16	34	11	44	55	17	24	64	59	34	24	94	49	32	2	52	12	1	17	39	1	0	2	6	3	1	0	37	4	1	3	6	3	3
					OTU_2084	15	15	111	6	25	21	46	50	15	84	55	120	7	17	25	7	29	0	12	6	57	40	12	1	0	4	27	13	3	1	0	10	4	3	2	2	0
					OTU_573	0	5	0	3	2	1	2	2	0	0	1	0	2	0	2	0	2	59	1	1	4	1	0	33	5	12	2	2	3	328	2	1	2	1	4	16	11
					OTU_178	5	8	3	0	22	7	25	20	3	6	21	555	2	13	18	1	9	5	48	2	17	15	10	4	0	2	0	2	1	0	0	4	1	1	10	4	0
					OTU_7252	40	5	18	12	9	11	21	2	19	11	20	42	11	3	13	2	8	4	12	5	5	7	6	0	0	2	1	4	0	0	1	1	1	3	1	0	0
					OTU_1207	2	2	7	10	16	6	8	3	0	0	2	30	8	1	53	0	21	1	10	1	16	5	12	0	0	2	1	2	2	0	1	3	0	0	4	0	0
					OTU_3758	1	1	1	0	1	2	0	2	22	2	1	13	3	2	2	2	10	8	0	13	3	2	2	0	0	3	2	41	4	0	0	3	0	1	0	0	0
					OTU_428	0	1	3	3	5	1	0	2	5	20	1	0	42	28	7	61	8	4	2	29	2	46	19	0	0	0	145	1	1	0	160	3	1	0	0	0	0
					OTU_36	53	18	39	192	147	343	57	44	18	190	12	121	150	76	61	111	219	64	146	111	17	75	191	8	0	12	23	77	61	4	8	165	11	10	21	16	6
					OTU_657	204	59	63	3	94	8	54	79	68	24	46	39	8	28	66	54	15	3	34	12	7	25	24	4	0	5	3	2	3	0	42	5	1	5	15	4	3
					OTU_3483	13	1	1	24	11	9	3	4	4	8	1	6	1	5	11	9	12	10	6	13	2	3	7	8	0	2	10	2	1	0	14	2	0	5	1	0	0
					OTU_98	171	111	157	29	70	59	154	163	129	78	100	126	60	38	44	43	33	3	71	22	6	16	37	2	0	10	10	14	5	4	1	5	5	11	7	2	5
					OTU_2519	5	10	0	1	8	3	17	2	9	3	1	6	17	7	6	7	15	0	1	0	0	0	6	0	0	0	1	3	0	0	0	0	0	0	0	0	0
					OTU_1819	1	39	24	4	19	25	6	10	12	10	18	32	6	13	20	25	11	6	5	9	4	3	18	0	0	0	5	9	3	0	0	7	2	5	4	0	4
					OTU_176	114	13	53	4	19	6	131	194	31	20	297	21	12	35	17	4	240	5	334	3	11	10	90	1	0	10	7	5	1	0	0	10	1	7	5	4	1
					OTU_2532	37	14	38	33	19	12	24	25	13	15	41	12	14	12	24	11	23	30	9	15	15	20	31	7	0	0	18	30	7	3	11	9	2	10	3	4	4
					OTU_5965	109	58	80	8	6	30	11	22	15	20	49	33	7	4	23	4	4	1	4	0	1	1	2	0	0	1	4	2	0	1	0	8	1	3	3	0	3
					OTU_1812	13	163	195	0	10	128	28	10	29	1	17	13	8	6	24	1	3	0	39	1	12	10	2	0	0	1	23	0	0	0	2	1	0	1	1	1	0
					OTU_12945	27	10	13	13	100	23	31	10	20	41	4	13	24	68	8	6	56	14	34	16	4	4	48	5	0	7	1	3	2	1	0	13	4	1	6	14	7
					OTU_5113	7	3	0	4	2	0	1	1	1	7	0	1	1	2	9	0	3	0	6	0	0	1	0	0	0	0	0	0	1	0	1	1	0	0	0	0	0
					OTU_3184	9	8	11	1	8	16	2	4	16	2	8	2	0	1	13	0	0	0	0	1	1	2	0	0	0	0	1	0	0	0	0	2	0	0	0	0	1
					OTU_7727	0	0	0	0	0	0	0	1	1	0	0	0	0	0	5	0	1	0	0	0	0	0	1	0	0	0	0	5	0	1	0	0	8	2	0	0	2
					OTU_3330	0	1	0	0	0	0	0	0	0	1	2	0	0	2	2	2	8	4	6	6	1	0	13	0	0	0	0	1	1	0	4	0	0	0	0	0	1
					OTU_12399	6	0	0	0	0	0	1	1	1	0	0	0	0	0	7	0	0	0	0	0	0	0	0	0	0	0	0	0	0	0	0	0	0	0	0	0	0
					OTU_2234	24	25	12	0	8	20	14	17	4	9	25	4	4	7	28	4	3	0	11	0	5	1	9	0	0	0	1	1	0	0	0	8	0	0	2	0	2
					OTU_790	25	40	32	47	19	48	40	18	29	10	37	29	15	25	33	71	32	57	33	76	50	207	29	35	4	8	15	35	18	6	24	18	5	9	13	24	7
					OTU_2134	42	1	27	0	11	3	12	27	5	2	2	4	0	0	2	0	1	0	6	0	0	0	0	0	0	1	1	0	0	0	0	0	0	2	0	0	0
					OTU_8493	54	45	89	18	23	16	25	33	25	20	44	39	23	15	34	10	17	2	22	6	2	16	25	1	0	4	2	6	2	2	19	4	3	5	4	1	1
					OTU_457	76	58	55	50	135	30	38	160	3	98	253	55	33	139	15	8	51	12	43	51	9	30	23	2	0	2	9	24	9	3	2	11	13	45	8	3	6
					OTU_5324	2	14	3	26	1	4	0	7	2	5	5	6	2	1	15	4	1	0	0	0	1	2	1	0	0	0	0	0	0	0	7	0	0	0	0	0	0
					OTU_9653	0	0	5	0	1	1	8	2	3	7	12	0	8	4	3	1	1	1	0	0	0	1	0	0	0	0	1	0	1	0	0	1	0	0	0	0	1
					OTU_66	2	41	14	520	40	75	101	33	73	106	16	23	110	133	36	471	60	444	25	149	30	96	91	247	3	25	169	633	242	357	5	119	27	27	110	261	51
					OTU_9521	3	4	0	5	4	1	1	2	2	1	2	2	0	3	1	3	0	0	0	0	0	0	1	0	0	0	0	1	0	0	0	2	0	1	2	0	1
					OTU_117	2	7	6	39	3	0	0	6	0	7	1	5	11	8	4	4	47	24	23	31	7	560	9	6	0	7	122	4	6	4	44	4	6	2	9	5	2
					OTU_9476	0	0	0	0	0	0	0	0	0	0	0	1	1	4	3	6	0	4	3	2	0	0	2	0	0	0	0	1	1	0	0	2	3	1	2	1	4
					OTU_3614	34	20	44	11	9	26	19	16	44	8	31	22	6	12	18	8	4	1	7	3	13	2	5	1	0	0	0	1	0	0	0	5	0	0	4	0	0
					OTU_408	0	7	1	23	2	6	0	2	0	4	0	0	7	22	25	65	7	36	1	121	81	14	18	2	0	9	195	9	3	6	186	12	3	5	11	5	3
					OTU_462	2	10	12	8	15	70	39	8	8	89	3	30	14	10	9	8	72	237	17	94	115	55	74	30	12	31	156	175	73	30	48	42	8	27	40	14	3
					OTU_2259	18	42	12	14	18	32	30	25	20	17	11	21	6	13	8	6	7	3	8	3	3	21	1	3	0	2	4	1	0	5	0	0	0	2	2	0	1
					OTU_6149	11	14	26	5	2	9	10	4	1	5	8	3	1	2	10	0	0	0	1	0	0	1	0	0	0	0	0	0	0	0	0	0	0	0	0	1	0
					OTU_1245	1	2	1	15	31	8	16	5	0	11	0	14	18	12	3	13	10	3	3	10	0	5	9	0	0	2	1	2	0	0	0	0	0	2	0	1	0
					OTU_495	0	1	4	34	7	5	1	5	0	12	1	2	5	23	7	36	45	70	18	41	6	20	134	8	0	3	20	30	54	205	87	15	10	75	78	41	8
					OTU_256	75	51	32	4	59	40	32	22	40	61	69	62	99	153	26	77	74	1	18	64	2	10	207	3	0	3	9	18	2	1	2	8	2	3	5	4	1
					OTU_1730	0	0	2	3	4	2	0	1	1	1	1	0	0	0	3	8	0	1	0	12	6	45	2	7	5	67	16	6	5	54	7	6	0	1	24	31	7
					OTU_3970	0	1	0	0	0	0	0	0	0	0	0	1	0	1	3	0	0	0	0	1	2	3	0	1	0	0	10	3	1	0	1	2	2	0	1	0	1
					OTU_1242	9	19	33	5	2	24	27	2	23	4	1	11	2	2	3	2	3	1	2	8	1	11	8	0	0	1	4	2	0	0	0	0	0	0	1	0	0
					OTU_2181	0	0	0	8	1	1	5	3	10	12	7	17	8	22	7	1	14	4	6	7	4	2	9	1	0	1	5	3	1	3	0	2	2	0	2	0	0
					OTU_568	0	4	1	67	12	35	0	3	0	24	0	12	12	42	5	22	51	102	5	30	45	29	58	45	1	0	28	69	61	29	23	36	5	21	24	60	2
					OTU_447	68	86	181	131	21	68	221	54	87	66	105	180	30	112	55	50	107	44	136	64	38	319	192	16	5	122	91	105	34	26	15	23	4	24	34	9	9
					OTU_12704	3	5	6	0	2	7	0	7	1	10	4	2	5	7	7	1	14	0	2	5	1	2	8	0	0	0	1	1	1	0	0	7	0	2	0	0	0
					OTU_2043	4	1	0	51	6	2	24	2	5	3	0	5	6	0	13	1	0	0	0	0	0	0	0	2	0	0	1	0	1	0	0	0	1	0	0	0	1
					OTU_6937	3	3	2	1	2	0	1	1	0	1	6	10	1	0	11	0	0	0	0	1	0	0	3	0	0	0	0	0	0	0	0	0	0	1	0	0	0
					OTU_796	4	11	3	52	7	6	19	19	30	21	3	55	33	19	24	33	44	3	46	23	6	73	30	1	0	1	19	44	3	1	8	7	1	0	3	1	2
					OTU_3678	3	3	4	3	4	2	2	2	9	2	5	4	0	0	3	0	0	1	0	0	0	1	0	0	0	0	0	0	1	0	0	0	0	0	2	0	0
					OTU_2146	0	1	0	4	25	2	20	2	0	2	0	1	15	9	7	2	0	0	2	0	0	0	0	0	0	1	0	1	1	0	0	0	0	0	0	1	0
					OTU_2345	0	0	0	1	1	0	0	0	10	17	1	0	2	0	2	1	2	46	0	3	0	0	3	8	0	0	0	48	2	0	0	0	0	2	0	1	0
					OTU_985	163	35	52	11	36	9	39	49	12	13	23	54	21	15	17	2	23	3	8	1	3	4	3	0	0	1	1	1	4	2	0	8	7	6	5	2	4
					OTU_3656	10	3	21	4	4	6	3	4	5	4	15	5	3	0	2	0	0	0	0	0	0	1	1	1	0	0	1	0	0	2	0	0	0	0	0	0	0
					OTU_578	17	8	43	82	37	27	207	25	34	87	47	30	70	52	29	29	82	10	116	32	47	255	46	3	0	0	38	13	4	4	17	16	2	6	21	3	3
					OTU_10516	4	2	0	0	0	0	0	0	0	0	0	0	2	0	10	0	0	0	0	0	11	1	0	0	0	0	0	0	0	0	0	0	0	0	0	0	0
					OTU_2189	43	7	39	11	27	8	14	24	5	19	36	23	23	15	10	25	14	2	15	10	1	1	20	1	0	0	1	0	0	0	2	2	0	5	4	0	1
					OTU_800	9	5	3	4	20	3	15	6	11	10	0	1	4	15	8	3	39	1	286	3	7	4	9	1	3	0	3	1	5	4	14	3	4	3	9	13	1
					OTU_355	30	153	243	38	9	210	211	46	16	15	53	127	13	19	82	75	26	13	8	53	9	28	42	6	2	18	16	19	7	2	61	7	6	6	8	4	6
					OTU_2209	0	2	2	8	1	0	0	0	0	0	0	0	1	0	2	2	0	35	1	2	0	1	7	7	0	0	8	3	27	0	0	2	1	3	1	1	0
					OTU_9177	4	0	1	2	1	0	0	0	0	2	5	0	0	0	3	0	0	0	0	1	0	2	0	0	0	0	0	0	1	0	0	1	0	0	0	0	0
					OTU_8756	0	0	0	0	0	0	0	0	0	0	0	0	0	0	1	0	0	0	0	0	0	0	1	1	0	0	0	0	0	3	0	0	0	5	2	0	1
					OTU_1122	42	13	12	1	8	1	7	25	7	12	11	12	4	18	28	30	27	8	52	19	11	44	55	0	0	0	25	1	5	1	32	10	1	6	5	2	0
					OTU_13183	0	0	0	0	0	0	0	0	0	0	0	0	0	0	1	0	0	0	0	0	0	0	0	0	0	0	0	0	0	0	0	2	0	0	0	0	0
					OTU_1189	0	2	0	2	0	0	0	0	0	0	2	0	0	1	1	1	0	0	0	2	4	0	1	76	1	3	0	3	2	4	0	2	5	14	15	75	0
					OTU_3228	0	2	0	0	4	2	0	0	1	8	2	0	1	3	14	7	6	2	3	3	1	0	9	0	0	0	1	0	0	0	5	0	0	0	1	1	0
					OTU_2346	0	0	1	0	0	0	2	0	5	0	1	1	0	1	7	2	1	0	8	0	22	5	8	0	0	0	10	1	0	0	3	9	2	0	0	0	0
					OTU_546	4	3	3	34	12	19	30	2	4	17	5	13	14	22	10	4	35	33	7	18	21	2	63	15	0	3	48	88	15	9	8	23	19	32	4	0	1
					OTU_10397	6	11	3	2	19	12	4	9	7	8	21	5	8	12	9	0	7	0	5	0	1	4	7	0	0	0	0	1	3	1	4	3	0	1	1	0	0
					OTU_1295	68	23	7	25	18	13	52	57	62	21	19	2	8	40	14	2	8	0	3	0	5	0	0	0	0	1	0	0	0	1	0	0	1	0	0	0	1
					OTU_676	0	9	0	56	15	28	5	5	2	19	6	11	27	26	22	30	61	53	11	41	27	36	49	18	2	2	29	38	40	17	14	54	2	10	7	34	6
					OTU_4213	3	34	21	13	9	124	22	6	16	3	4	6	3	12	9	2	0	0	1	0	3	1	9	2	0	1	3	2	0	0	0	2	2	0	0	0	0
					OTU_57	46	16	34	10	68	26	115	42	33	8	12	27	22	28	26	32	124	6	79	20	35	472	47	8	670	1297	5	5	10	11	7	18	18	39	42	5	61
					OTU_1549	33	9	11	10	24	15	38	19	32	12	13	4	7	15	11	23	39	40	7	24	1	1	41	9	0	3	6	5	10	3	17	13	1	2	1	13	0
					OTU_4217	13	3	6	0	0	0	0	7	1	1	1	5	0	0	9	0	0	0	0	0	0	0	0	0	0	0	0	1	1	0	0	0	0	1	0	0	0
					OTU_9671	0	4	2	15	1	1	0	2	1	3	0	18	6	6	26	12	10	19	4	21	12	55	6	6	0	1	31	32	10	0	2	38	3	1	4	11	2
					OTU_3752	3	2	1	4	3	1	0	2	0	2	0	0	1	2	2	6	0	0	7	5	7	20	10	0	0	2	2	0	0	0	2	13	0	0	2	3	1
					OTU_3536	10	1	4	4	2	1	18	7	1	1	7	0	21	3	2	0	1	0	1	5	0	0	1	4	0	3	3	2	1	1	0	1	0	1	5	0	4
					OTU_2695	2	4	1	0	4	10	3	1	2	1	5	1	3	1	4	16	5	1	13	0	9	5	1	0	0	1	6	1	0	0	7	5	0	0	2	1	1
					OTU_566	3	15	9	74	10	28	12	37	19	393	128	31	311	226	11	5	10	4	66	19	62	3	5	3	1	29	15	82	29	10	7	9	5	9	22	5	15
					OTU_105	1	9	4	638	6	5	1	7	5	21	4	13	43	5	5	89	6	180	5	30	7	100	12	27	0	6	108	34	43	6	29	25	8	6	7	18	5
					OTU_5790	0	0	0	1	1	0	0	1	1	3	1	0	0	2	2	5	3	0	2	1	6	1	3	1	0	0	19	11	0	1	11	41	1	0	2	1	13
					OTU_1031	0	0	3	0	0	0	0	1	0	3	0	2	1	3	2	2	0	12	0	18	37	7	3	0	0	0	10	0	10	22	6	16	0	6	4	7	0
					OTU_1885	0	0	0	10	0	1	0	1	0	10	0	6	1	16	2	7	23	60	10	10	0	0	11	5	0	0	4	2	11	2	0	7	0	2	5	0	0
					OTU_2021	8	12	11	12	8	10	6	9	2	5	8	9	6	2	6	2	1	0	2	0	1	4	0	0	0	0	4	0	0	0	0	1	0	0	1	0	0
					OTU_18	4	46	19	418	26	8	6	15	17	67	8	185	84	34	54	77	43	338	18	117	62	155	41	465	3	19	305	343	594	32	28	308	28	32	66	979	414
					OTU_7062	1	8	1	3	0	3	0	1	0	1	1	3	0	0	6	3	0	0	0	1	0	0	1	3	0	0	0	0	0	0	2	1	0	0	1	0	0
					OTU_2271	0	7	2	27	5	21	8	2	2	15	4	7	7	13	8	46	17	7	6	17	0	2	8	0	0	2	8	10	2	2	2	7	1	0	5	2	1
					OTU_611	1	17	66	12	21	18	1	4	3	2	193	46	6	16	36	54	15	4	27	31	43	51	89	2	0	1	8	9	9	8	1	20	0	1	4	2	3
					OTU_2889	1	1	1	0	6	0	4	3	1	2	4	1	0	3	14	2	15	0	9	1	0	0	5	0	0	0	0	0	0	0	1	0	0	0	0	0	0
					OTU_3053	0	0	5	9	6	0	1	2	0	2	9	8	11	2	16	3	2	0	13	22	4	8	7	0	0	0	0	0	0	0	0	14	0	0	1	1	1
					OTU_18050	8	0	0	0	1	0	0	0	0	0	0	0	0	0	3	0	0	0	0	0	0	1	0	0	0	0	0	0	0	0	0	0	0	0	0	0	0
					OTU_670	0	1	2	43	6	8	9	2	6	24	1	39	11	18	10	25	55	27	23	35	13	112	78	9	2	7	50	21	31	4	8	6	13	3	12	6	2
					OTU_4832	0	0	0	0	0	0	0	0	0	0	4	3	0	0	16	0	0	0	0	0	0	0	0	0	0	0	0	0	0	0	0	0	0	0	0	0	0
					OTU_4772	0	0	0	0	0	0	0	1	0	0	0	0	0	0	2	1	0	4	0	1	2	0	0	22	1	6	9	28	5	11	24	0	0	4	4	1	1
					OTU_9255	0	0	1	1	0	0	0	0	2	0	1	0	1	10	3	2	4	0	3	2	2	5	6	1	0	1	0	4	185	175	0	83	0	16	81	0	1
					OTU_432	2	0	4	0	0	0	0	3	0	4	1	0	2	0	8	0	1	1	1	3	3	299	0	0	0	1	1	2	1	0	0	4	0	0	1	0	0
					OTU_1153	0	4	2	0	1	3	1	1	1	3	2	1	2	4	9	6	5	30	1	29	26	15	9	1	0	3	8	4	22	42	10	6	0	7	17	12	3
					OTU_286	158	28	44	1	15	49	47	51	8	22	86	19	21	23	90	22	72	1	30	13	3	1	34	5	1	2	2	7	3	0	2	11	1	2	3	3	2
					OTU_538	3	25	28	9	5	30	7	6	6	2	15	24	11	5	21	43	12	0	15	10	13	24	22	0	0	0	11	11	3	0	19	7	2	4	1	1	1
					OTU_1839	31	19	24	12	16	40	18	27	36	5	14	8	5	5	7	4	2	0	10	5	1	2	5	0	0	1	3	0	0	0	0	2	1	0	1	0	0
					OTU_1233	0	0	0	0	0	2	0	0	0	0	0	0	1	0	1	5	0	0	0	3	1	0	0	0	0	0	123	22	80	0	9	2	0	0	0	2	0
					OTU_13013	1	0	0	0	0	0	0	1	0	2	0	4	12	0	1	1	0	0	0	0	0	3	0	0	0	0	0	0	0	0	0	1	0	0	0	0	0
					OTU_8212	3	3	1	0	0	2	1	1	0	1	0	1	0	0	5	0	1	0	0	1	1	0	1	0	0	0	0	0	0	0	0	2	0	0	0	0	0
					OTU_1952	1	5	0	2	3	14	1	0	11	10	1	26	14	10	14	35	11	6	7	8	1	0	10	5	0	0	5	10	15	0	6	5	1	0	1	0	2
					OTU_8299	0	3	0	1	1	0	0	1	0	0	2	0	0	0	3	0	0	0	0	0	0	0	0	0	0	0	0	0	0	0	0	0	0	0	0	0	0
					OTU_4550	5	5	3	7	2	2	2	8	4	1	1	3	0	1	2	0	0	0	0	0	0	0	0	0	0	1	0	0	0	0	0	0	0	0	0	0	0
					OTU_335	41	11	14	20	42	11	22	27	20	33	5	25	28	22	45	47	30	20	24	7	40	52	44	6	1	2	36	19	55	8	7	17	2	6	8	1	0
					OTU_10815	48	18	7	43	54	24	48	49	14	53	9	25	44	35	47	25	23	10	35	7	7	3	35	3	0	2	5	20	5	1	2	13	5	14	12	10	9
					OTU_886	136	50	104	15	22	22	59	73	19	19	107	58	10	25	40	2	23	2	26	2	4	15	37	1	0	1	18	4	1	2	2	6	4	3	1	0	6
					OTU_5472	0	5	0	4	0	0	0	0	0	0	0	0	1	2	1	5	1	0	0	2	4	1	0	0	0	0	0	0	9	0	0	0	0	0	2	0	0
					OTU_2033	0	0	2	0	6	2	4	1	0	18	1	7	3	12	1	0	10	14	2	0	1	0	2	21	0	1	15	9	6	0	1	1	0	2	0	1	0
					OTU_3713	8	12	10	4	7	7	2	4	0	2	18	7	0	2	3	2	5	0	3	0	0	0	3	0	0	1	0	0	0	0	0	0	0	0	0	0	0
					OTU_5970	12	4	13	3	3	2	1	5	7	2	5	6	4	8	6	0	3	1	5	1	6	0	4	1	0	0	0	0	0	0	0	1	0	0	0	1	0
					OTU_5649	4	0	0	1	0	0	1	1	0	1	0	0	1	0	6	2	1	0	0	3	0	0	0	0	0	0	4	0	0	0	3	0	0	0	0	0	0
					OTU_1492	1	2	0	0	0	0	2	0	0	1	0	2	2	1	42	2	2	0	4	2	6	35	1	0	0	0	0	0	1	0	19	1	1	0	2	0	0
					OTU_305	187	143	239	11	49	185	108	92	85	27	26	168	23	28	11	13	38	5	34	20	10	10	35	7	0	4	5	17	5	2	2	9	6	7	5	0	10
					OTU_472	0	20	26	55	23	14	13	0	4	28	25	45	18	57	30	52	88	11	26	56	4	13	128	4	0	4	3	69	15	1	0	6	5	3	3	16	1
					OTU_14216	0	0	0	0	0	0	0	0	0	0	0	0	0	0	1	0	0	2	1	1	7	5	0	0	0	0	3	1	6	0	2	1	0	1	0	0	0
					OTU_1623	1	2	4	0	1	0	0	0	0	5	1	3	10	5	26	4	1	1	11	9	46	6	2	0	0	0	8	12	7	0	6	59	0	0	16	1	0
					OTU_3134	19	8	8	0	7	3	13	8	1	1	2	4	10	3	17	0	5	7	15	1	2	8	2	0	0	0	1	1	2	0	4	6	1	0	0	0	3
					OTU_459	2	3	1	35	3	0	0	2	4	2	0	2	3	4	8	1	0	35	3	3	6	16	0	66	37	33	17	19	20	61	1	10	1	3	13	58	3
					OTU_3743	0	2	0	0	1	0	2	0	0	0	0	6	0	0	3	2	1	1	2	14	0	5	1	5	0	0	1	1	2	0	35	0	3	17	5	0	1
					OTU_5565	30	3	4	2	6	3	3	15	4	1	11	8	3	0	13	0	0	0	4	1	0	0	4	0	0	1	0	1	1	0	0	1	0	1	0	0	0
					OTU_13132	2	8	0	0	6	4	0	4	0	10	0	1	6	7	15	3	3	5	13	1	0	0	0	1	0	0	0	0	1	1	0	1	3	1	3	4	6
					OTU_1263	10	6	18	1	9	9	10	3	6	14	52	36	8	27	70	10	32	1	47	13	31	62	53	2	0	1	14	10	2	1	4	4	4	2	2	0	5
					OTU_9948	0	1	0	0	0	0	0	0	5	0	6	0	0	2	1	5	4	1	0	2	0	0	0	6	0	0	0	1	0	0	0	0	0	0	0	0	0
					OTU_4317	27	6	3	0	2	3	12	16	2	1	5	0	14	7	5	0	5	0	1	0	0	1	0	0	0	0	0	0	0	1	0	0	1	0	0	0	0
					OTU_2875	3	1	3	0	3	0	1	4	2	1	8	10	1	2	14	28	2	1	15	1	3	1	3	0	0	0	1	0	0	0	5	1	1	0	0	0	1
					OTU_9984	1	6	2	73	4	55	69	10	54	12	2	12	35	33	7	67	29	21	8	25	2	8	28	24	83	26	11	105	7	3	6	10	3	4	13	11	2
					OTU_10115	52	26	14	17	20	39	37	31	20	16	20	37	4	19	21	8	17	1	7	7	2	7	22	1	0	1	0	9	0	0	0	0	1	1	1	0	0
					OTU_4389	0	0	0	0	0	0	0	0	0	1	1	0	1	0	6	4	1	1	1	6	1	4	8	4	0	2	0	3	0	4	0	1	1	2	3	2	0
					OTU_2680	57	10	19	1	8	5	2	16	11	14	9	7	2	1	8	6	2	0	4	6	0	0	4	0	0	0	0	0	1	0	1	2	0	0	0	1	2
					OTU_13464	0	0	0	0	0	0	0	0	0	0	0	0	0	0	1	1	0	0	0	0	0	0	0	0	0	0	0	0	0	0	0	0	0	0	0	0	0
					OTU_744	0	4	2	40	2	3	2	7	54	28	10	2	4	4	5	16	5	71	4	12	2	4	1	74	1	19	15	34	34	136	0	25	6	6	13	91	3
					OTU_1507	0	0	2	7	2	0	0	2	0	0	0	1	4	1	1	0	1	17	0	1	4	4	0	6	1	0	5	1	19	0	9	9	0	9	18	15	10
					OTU_2364	15	3	4	0	3	0	4	8	0	1	1	4	1	0	9	0	3	0	2	1	0	0	2	0	0	0	0	0	1	0	0	0	0	0	0	0	0
					OTU_3815	0	1	0	5	0	0	1	0	0	0	0	0	0	1	1	0	9	1	0	10	0	2	11	0	0	0	2	1	1	0	1	1	0	0	1	0	0
					OTU_3055	4	2	1	2	0	2	4	2	4	2	3	6	0	3	10	2	8	0	25	0	0	10	1	0	0	0	5	1	0	0	8	1	0	1	0	0	1
					OTU_2989	7	3	7	0	8	0	22	4	1	4	3	18	11	3	9	2	0	0	4	3	0	3	8	0	0	0	0	2	0	0	0	1	0	0	1	0	0
					OTU_413	0	2	2	97	1	8	0	6	1	2	2	5	8	13	4	3	26	77	2	9	33	20	13	15	0	6	24	16	134	66	5	12	112	46	49	76	51
					OTU_3934	11	0	6	0	1	0	6	2	4	2	8	2	0	6	7	4	10	0	3	0	1	1	4	0	0	0	0	3	0	0	0	0	0	1	0	2	0
					OTU_1010	0	5	2	2	7	13	1	10	5	2	2	3	6	5	15	1	1	11	3	10	8	0	0	13	6	17	12	2	0	1	9	11	12	15	21	1	0
					OTU_3196	157	24	11	17	16	48	33	55	30	19	6	59	41	13	25	10	20	58	13	16	8	6	25	3	2	6	30	72	6	0	1	18	11	13	14	25	9
					OTU_5464	0	0	0	1	2	0	2	0	0	2	3	0	1	3	6	0	4	0	10	1	5	20	4	0	0	0	4	0	1	3	3	0	1	1	0	0	0
					OTU_11443	0	1	0	16	7	2	9	4	9	18	0	9	9	8	5	12	3	4	0	5	2	6	2	3	0	0	3	4	0	1	0	0	0	2	1	1	0
					OTU_3065	7	22	0	4	16	10	9	6	7	8	7	3	2	4	5	0	5	0	7	3	1	0	3	0	0	0	4	6	0	0	4	1	1	5	1	0	1
					OTU_8081	0	1	0	0	0	0	2	2	0	0	1	0	0	1	13	1	1	0	0	1	0	0	1	0	0	0	0	0	0	0	0	0	0	0	0	0	2
					OTU_1003	7	4	55	1	11	116	19	9	4	5	88	25	8	15	3	4	20	3	6	10	1	0	11	0	0	0	3	15	3	1	0	3	2	2	1	1	2
					OTU_4627	0	0	0	15	0	2	0	3	5	2	0	0	6	3	5	4	2	0	1	2	13	22	3	0	0	1	2	4	0	1	10	3	1	0	0	0	0
					OTU_52	2	26	22	104	21	16	12	33	9	26	5	9	31	34	30	20	19	538	35	35	80	93	45	111	10	56	69	67	499	1644	188	106	460	1202	804	875	192
					OTU_18619	0	0	0	0	0	0	2	0	0	0	0	0	0	0	2	0	0	0	0	0	0	0	0	0	0	0	0	0	0	0	0	0	0	0	0	0	0
					OTU_8442	1	0	1	0	0	0	0	4	0	2	1	4	0	0	8	6	0	2	44	2	8	12	1	0	0	0	1	0	0	0	0	0	0	0	1	0	0
					OTU_981	4	2	7	2	10	1	7	6	3	6	6	66	1	12	17	15	2	2	22	12	8	61	14	1	0	2	40	2	1	0	1	0	0	2	0	0	2
					OTU_8525	0	2	1	4	0	3	0	1	1	0	1	0	0	0	6	0	0	1	0	0	1	0	0	0	0	0	1	0	0	0	0	0	0	0	0	0	0
					OTU_4647	32	1	2	0	40	1	16	6	0	1	0	0	4	0	2	3	1	1	1	0	0	0	1	0	0	0	0	0	0	0	0	1	0	0	0	0	0
					OTU_2056	11	15	82	0	2	0	1	7	0	2	18	12	1	1	18	2	0	0	0	1	2	0	0	1	0	0	3	0	0	0	0	0	0	0	1	1	0
					OTU_2302	96	8	3	0	11	0	15	9	3	25	12	3	64	9	39	5	4	0	9	0	4	38	4	0	0	2	1	1	1	0	7	2	0	0	0	0	0
					OTU_3762	20	8	2	2	8	4	9	6	1	9	14	3	10	11	13	11	14	2	7	9	1	9	12	0	0	1	5	3	2	0	5	4	1	2	0	2	1
					OTU_119	59	91	133	1	84	100	72	40	7	86	132	58	63	47	26	9	52	4	19	15	8	1	30	1	0	5	4	22	7	2	0	7	5	8	3	7	5
					OTU_12866	0	3	2	0	0	0	0	0	1	0	0	0	0	2	2	0	0	0	0	0	0	0	0	0	0	0	0	0	0	0	0	0	0	0	0	0	0
					OTU_1428	5	33	9	13	21	75	38	8	36	35	37	50	39	43	32	130	38	31	24	48	3	7	166	32	0	6	13	103	18	2	0	19	6	2	11	27	2
					OTU_4323	6	7	1	6	3	12	6	0	0	4	1	1	3	2	10	7	2	1	1	5	0	0	5	0	0	0	1	1	0	0	10	5	0	0	0	0	0
					OTU_7463	1	0	1	0	5	0	1	1	0	0	0	2	0	2	2	0	0	0	0	0	0	0	0	0	0	0	0	0	0	0	0	0	0	0	0	0	0
					OTU_806	0	1	0	0	2	0	0	0	250	8	1	7	0	1	1	0	4	1	0	2	0	1	1	1	1	0	2	34	0	1	0	3	1	0	0	0	0
					OTU_368	0	3	1	28	4	0	0	5	5	25	1	11	1	12	8	5	25	133	2	13	162	42	10	38	8	12	226	32	77	81	65	56	5	73	10	62	6
					OTU_562	0	1	2	0	2	0	1	0	0	0	0	1	0	3	1	0	0	8	1	5	1	0	0	15	0	0	4	10	5	260	0	0	3	0	1	0	1
					OTU_4955	0	0	1	0	0	0	0	0	0	0	0	0	1	2	2	0	2	2	0	7	1	13	4	0	0	0	2	0	2	0	6	1	1	2	8	0	2
					OTU_471	8	14	52	41	4	45	87	35	65	28	137	7	13	26	4	2	4	2	5	1	2	4	5	5	1	6	13	3	3	2	1	9	9	9	6	1	4
					OTU_10102	0	0	0	0	1	0	0	0	0	0	0	1	5	0	2	1	0	0	5	0	0	0	1	0	0	0	0	0	0	0	0	0	0	0	0	0	0
					OTU_3168	10	4	37	0	12	3	1	13	1	3	0	18	6	5	8	8	4	0	15	5	1	0	8	1	0	0	0	1	0	1	0	1	0	0	0	0	0
					OTU_2380	5	2	3	1	6	1	1	0	0	10	7	12	0	2	22	7	18	0	9	13	0	1	7	1	0	0	1	5	0	0	0	2	0	0	1	0	0
					OTU_1799	0	0	1	2	0	1	0	0	0	0	0	2	2	3	1	3	23	0	1	10	0	4	20	1	0	0	2	0	3	0	3	2	0	0	0	2	0
					OTU_3284	28	14	5	17	2	3	13	10	5	6	1	4	3	8	4	3	14	10	6	2	1	9	3	0	0	6	9	2	2	1	5	0	0	2	0	0	0
					OTU_13293	0	0	0	0	0	0	0	0	0	0	0	2	4	0	1	0	0	1	0	0	0	0	0	0	0	0	0	0	0	0	0	0	0	0	0	1	0
					OTU_125	9	15	21	118	71	28	39	11	74	117	14	75	86	155	45	208	222	267	62	204	83	101	343	132	24	43	129	217	68	115	483	38	19	19	30	484	15
					OTU_10323	0	0	6	0	0	0	0	0	1	0	0	4	0	1	4	0	0	0	0	0	0	0	0	0	0	0	0	0	1	0	0	0	0	0	0	0	0
					OTU_64	0	16	15	16	8	2	11	21	5	67	6	2	50	27	28	26	69	149	61	270	324	268	107	293	178	197	225	473	305	606	407	62	215	232	550	205	52
					OTU_1696	1	4	0	0	0	0	0	1	32	9	107	22	3	3	7	25	1	1	1	138	0	0	0	1	0	1	0	34	3	1	0	4	4	0	0	4	0
					OTU_16805	0	0	0	0	0	0	0	0	0	0	0	0	0	0	1	0	5	0	2	0	0	0	0	0	0	0	0	0	0	0	0	0	0	0	1	0	0
					OTU_253	0	6	6	27	9	21	10	5	0	25	0	26	24	21	11	35	50	69	25	40	14	22	66	6	0	0	15	41	53	18	3	29	1	8	12	47	2
					OTU_181	32	48	37	13	40	36	19	14	15	29	121	64	48	32	59	84	142	6	13	115	7	5	85	2	0	2	5	33	8	3	1	18	4	7	6	7	5
					OTU_13433	0	0	0	0	0	0	0	0	0	0	0	0	0	0	4	0	0	0	1	0	1	0	0	0	0	0	0	0	0	0	0	0	0	0	0	0	0
					OTU_998	0	3	5	0	0	0	0	1	0	0	2	2	0	1	3	0	0	1	0	0	7	1	3	0	0	2	0	1	5	141	0	5	1	8	4	0	1
					OTU_2942	0	4	2	53	1	3	1	4	1	5	0	8	9	6	2	3	13	10	2	3	3	9	6	10	0	1	5	4	38	0	0	19	1	3	2	17	4
					OTU_1517	0	0	1	7	0	1	0	0	1	13	0	1	17	15	2	15	32	55	41	1	9	19	4	46	0	1	20	16	1	6	8	1	8	3	1	1	2
					OTU_1617	13	12	12	2	8	9	13	11	9	4	16	7	3	4	17	2	1	0	4	1	0	1	5	2	0	2	1	0	0	1	0	1	1	1	0	0	0
					OTU_9977	5	5	1	1	3	0	0	5	1	1	0	0	11	8	5	0	4	0	1	0	0	0	0	0	0	0	0	0	0	0	2	0	0	0	0	0	0
					OTU_2177	0	3	2	5	3	3	1	0	0	0	0	0	5	1	8	2	16	4	15	11	78	66	41	11	0	1	34	6	60	66	63	28	35	82	40	14	26
					OTU_10474	0	0	0	0	0	0	0	0	1	7	0	1	0	0	2	1	0	0	0	0	0	0	0	2	1	0	0	0	0	0	0	0	0	0	0	0	0
					OTU_1214	45	11	28	41	28	11	9	10	10	9	33	42	13	4	7	9	10	0	16	8	2	5	39	0	0	0	3	1	0	1	0	2	0	0	2	2	0
					OTU_1368	23	36	62	8	6	29	21	6	11	1	14	4	1	21	22	3	22	1	27	2	3	4	9	0	0	0	0	5	0	1	0	4	1	1	3	2	0
					OTU_1361	0	0	0	0	0	0	0	0	163	20	20	0	0	2	1	1	5	0	1	12	0	0	2	1	0	1	0	1	0	0	0	2	0	0	0	0	2
					OTU_2867	5	1	0	0	5	0	4	3	0	1	3	1	2	2	16	0	6	0	7	0	2	13	0	0	0	0	0	0	0	0	0	0	0	1	1	0	0
					OTU_322	1	5	2	117	4	2	4	5	30	25	1	6	12	21	9	62	59	46	44	21	50	214	52	43	2	7	38	68	28	10	8	16	4	7	7	8	3
					OTU_1524	0	2	8	0	7	0	3	2	1	6	74	7	5	0	18	1	2	2	3	0	0	0	3	0	0	0	0	5	0	0	0	2	2	4	1	1	1
					OTU_4546	0	1	1	0	2	6	1	1	2	1	0	2	3	0	5	1	1	1	0	1	0	2	1	0	0	0	0	1	0	0	1	0	0	1	0	0	1
					OTU_4134	0	0	0	0	3	0	3	5	0	1	3	1	2	13	4	0	9	0	3	1	1	0	6	0	0	0	0	0	0	0	0	0	0	0	0	1	0
					OTU_1614	61	11	3	0	5	0	21	22	0	9	0	14	3	2	14	1	26	0	2	3	0	0	1	0	0	0	0	0	2	1	0	0	1	1	0	0	1
					OTU_515	7	18	11	0	28	1	16	5	81	122	217	56	41	27	18	35	61	7	26	86	1	15	17	6	0	3	3	61	11	1	0	19	3	4	4	3	3
					OTU_4172	5	3	1	1	6	13	4	2	1	5	6	4	2	1	14	0	2	0	0	0	2	1	2	0	0	0	2	1	0	0	0	0	0	1	1	0	0
					OTU_431	0	2	0	1	2	0	0	5	0	3	0	0	2	1	40	3	6	8	8	13	137	104	19	21	0	2	31	12	57	78	3	5	5	56	5	4	6
					OTU_5658	11	0	9	1	2	2	11	16	4	0	23	9	1	3	22	0	0	0	0	0	0	0	0	0	0	0	0	0	0	0	0	0	0	0	1	0	0
					OTU_1224	52	7	55	0	25	0	13	33	7	5	24	23	5	2	14	1	12	0	15	0	4	3	8	0	0	0	1	4	0	0	1	6	2	2	3	1	5
					OTU_2903	1	6	5	0	1	3	0	1	1	0	6	8	0	0	19	0	1	0	1	5	0	0	5	1	0	2	0	1	0	0	0	1	0	1	0	0	0
					OTU_11005	0	1	2	0	0	0	0	0	0	0	4	5	0	0	10	0	0	0	0	0	1	1	1	0	0	0	0	0	0	0	0	0	0	0	0	0	0
					OTU_97	3	39	20	23	138	28	17	5	12	37	82	29	25	125	57	16	158	11	110	120	5	83	371	9	0	11	12	38	13	22	1	76	14	3	24	11	7
					OTU_10664	4	0	2	0	0	0	1	1	0	0	0	0	0	0	4	0	0	0	0	0	0	0	1	0	0	0	1	0	0	0	0	0	0	0	0	0	0
					OTU_4484	1	0	0	0	0	1	0	0	2	0	0	9	1	1	4	0	0	2	0	72	0	0	0	0	0	0	1	10	5	4	0	6	0	0	1	2	0
					OTU_5791	5	10	4	4	1	5	15	6	5	1	4	14	2	5	8	1	2	0	3	3	1	0	1	1	0	0	0	1	0	1	2	1	0	1	0	2	0
					OTU_849	4	4	2	24	3	7	36	21	13	8	16	7	27	22	14	17	14	6	28	6	60	38	4	11	1	1	2	10	0	2	6	6	0	1	2	1	2
					OTU_18889	0	1	1	12	1	0	10	1	1	18	3	4	13	25	14	81	29	10	18	16	49	19	32	0	0	2	21	14	7	0	70	76	4	2	2	1	1
					OTU_2624	0	0	0	0	0	1	0	1	11	13	5	1	1	0	5	36	1	8	0	8	1	0	2	3	0	0	0	17	5	2	0	3	0	1	3	1	2
					OTU_1642	32	6	28	1	7	6	17	16	37	17	14	15	4	10	35	14	13	2	19	0	1	3	14	0	0	0	0	1	3	1	5	2	2	0	0	1	1
					OTU_553	0	1	2	2	3	1	3	1	3	19	2	1	20	20	28	9	8	6	14	18	10	116	52	9	0	6	19	25	82	4	19	0	284	26	21	2	120
					OTU_1534	0	5	4	0	14	1	4	17	10	6	54	27	6	11	8	16	17	1	35	24	2	5	41	1	0	1	3	14	1	1	5	6	3	3	0	0	2
					OTU_970	0	5	5	1	4	1	2	6	2	0	2	1	4	6	8	2	5	4	4	8	3	4	34	7	1	10	21	20	170	94	41	25	272	273	127	117	161
					OTU_7280	0	1	1	0	2	0	0	0	0	0	0	0	1	0	1	0	0	0	1	0	0	6	2	0	0	0	0	0	0	0	8	0	0	0	0	0	0
					OTU_2510	23	7	24	1	0	0	11	13	3	8	19	8	6	14	14	4	5	0	6	1	0	0	9	0	0	0	0	1	0	0	4	0	1	0	0	2	4
					OTU_3043	1	1	1	0	1	4	1	3	2	0	11	3	0	2	4	0	2	0	3	0	0	0	0	0	0	0	0	0	0	0	0	0	0	0	0	0	0
					OTU_8816	0	0	0	0	0	0	1	0	0	3	0	0	1	0	2	1	0	0	0	0	1	1	0	1	0	0	0	0	0	0	2	0	0	0	0	0	0
					OTU_104	0	2	1	161	16	9	15	2	2	136	1	24	50	106	4	9	299	7	482	248	25	112	203	3	0	14	66	101	5	5	0	8	2	25	18	8	2
					OTU_789	5	39	57	2	37	38	18	13	97	21	28	36	41	21	18	21	22	0	33	17	3	2	37	4	0	2	1	18	4	1	0	5	0	3	2	1	0
					OTU_2522	0	2	0	4	1	0	0	1	1	5	0	23	5	7	8	6	12	1	17	7	2	53	9	0	0	1	28	2	1	0	21	15	0	1	0	0	0
					OTU_13130	9	0	0	0	0	0	1	3	0	0	0	0	0	0	5	0	0	0	0	0	0	0	0	0	0	0	0	0	0	0	0	0	0	0	1	0	0
					OTU_6859	37	6	5	1	1	0	6	22	6	9	0	3	1	0	28	4	0	0	0	2	0	1	1	0	0	1	0	2	1	0	0	2	0	0	0	0	0
					OTU_1992	8	13	7	7	5	5	15	7	20	13	7	161	25	9	21	3	6	4	7	0	4	6	5	0	0	0	4	1	14	2	3	2	3	1	21	1	1
					OTU_388	58	25	17	62	22	42	39	28	23	71	24	68	23	36	35	26	81	19	34	46	8	6	50	2	0	3	49	21	9	4	27	25	2	6	9	15	4
					OTU_455	0	8	0	5	1	8	3	3	10	15	5	5	16	6	6	49	0	41	3	24	3	14	15	3	0	4	2	15	13	37	16	31	2	40	11	29	36
					OTU_6614	14	2	8	1	1	1	8	3	5	2	0	0	0	0	17	0	1	0	1	1	0	0	0	0	0	0	0	0	0	0	0	0	0	0	0	0	1
					OTU_18857	0	6	0	2	3	10	1	2	2	5	6	1	6	12	9	6	4	3	7	2	2	1	15	3	0	0	0	6	4	1	1	2	1	0	0	4	0
					OTU_13405	0	0	0	1	0	1	0	0	0	0	0	0	0	0	4	0	0	0	0	0	0	0	0	0	0	0	0	0	0	0	0	0	0	0	0	0	0
					OTU_3640	17	4	18	1	7	3	12	8	5	1	13	6	0	1	4	2	2	0	2	0	0	0	4	0	0	0	3	1	0	0	0	0	0	0	0	0	0
					OTU_1127	1	13	2	1	4	0	1	1	2	9	3	8	6	16	7	12	2	1	5	15	2	1	19	0	0	0	0	3	0	0	0	2	1	0	1	0	0
					OTU_6184	17	8	4	0	0	0	10	3	12	7	12	3	1	4	9	4	1	0	8	2	0	0	4	0	0	2	2	3	0	1	0	2	0	0	0	0	0
					OTU_481	3	13	19	2	10	4	5	12	16	19	18	15	14	35	14	73	53	1	60	35	45	25	52	3	0	0	43	31	3	3	44	29	0	1	4	1	1
					OTU_2266	15	2	4	0	2	0	0	0	0	4	0	1	4	2	3	20	8	0	24	1	20	13	0	0	0	0	10	0	1	0	11	0	0	0	0	0	0
					OTU_1551	39	21	17	16	1	9	8	5	0	4	3	5	2	5	15	20	3	2	4	10	29	17	1	1	3	3	2	5	3	3	11	1	4	1	7	1	3
					OTU_2332	6	8	32	8	7	8	22	14	2	15	11	9	3	1	20	0	1	7	2	0	1	4	2	0	0	1	3	0	5	0	1	2	2	2	4	0	0
					OTU_7510	0	0	0	0	0	0	0	1	2	2	0	0	3	2	2	1	5	0	6	1	0	2	1	0	0	0	4	1	0	0	0	2	2	0	0	0	0
					OTU_1448	0	0	2	0	1	0	0	0	0	4	2	0	0	4	9	14	17	0	9	10	7	22	21	0	0	0	10	0	1	0	5	4	1	0	0	1	0
					OTU_2074	14	22	19	17	32	33	17	12	7	13	21	12	17	12	14	19	10	1	10	6	0	0	14	0	0	1	0	4	0	0	4	4	0	0	2	2	0
					OTU_3448	220	60	41	5	107	49	102	93	288	181	143	75	38	189	30	181	92	6	41	45	3	3	174	10	0	3	15	25	2	2	1	9	2	4	9	4	7
					OTU_6225	0	0	0	1	0	0	0	0	1	0	0	0	1	0	27	0	0	0	0	4	0	0	1	0	0	0	0	0	0	0	0	0	0	0	0	0	0
					OTU_1836	37	28	104	4	5	14	26	71	15	18	26	19	31	12	21	15	15	0	13	3	10	17	11	1	8	1	31	24	6	2	21	44	2	6	48	5	5
					OTU_8085	4	0	0	0	2	2	0	2	1	0	0	2	0	0	2	0	0	1	0	0	0	0	0	1	0	1	0	0	0	0	0	1	0	0	0	0	0
					OTU_2434	2	5	5	5	9	9	9	1	2	1	16	9	3	10	2	1	3	1	22	2	29	30	6	1	0	1	8	4	0	1	5	4	0	0	0	0	0
					OTU_1055	7	17	16	14	5	38	31	13	2	9	6	17	5	14	7	8	13	2	18	4	30	10	7	5	0	4	3	1	0	2	8	3	1	1	5	1	0
					OTU_7077	3	1	3	0	0	0	4	0	0	4	0	1	0	4	1	1	1	1	2	1	0	1	0	0	0	0	0	0	0	0	0	0	0	0	0	0	0
					OTU_2740	0	2	20	25	0	5	0	3	1	1	37	19	8	7	8	5	3	2	3	9	1	10	20	2	0	0	2	7	2	2	0	5	1	0	1	0	0
					OTU_543	13	7	32	61	7	5	8	15	16	20	32	17	11	17	17	9	18	4	15	10	11	93	12	2	0	1	5	1	1	0	0	3	3	4	3	0	0
					OTU_3289	19	3	4	0	22	8	34	12	0	6	0	5	61	35	4	38	14	0	7	1	0	0	21	1	0	0	0	1	0	0	0	0	1	0	0	2	1
					OTU_839	9	11	15	0	22	15	10	1	14	24	112	13	12	20	31	31	29	2	12	31	1	2	31	1	0	1	0	0	0	1	1	19	0	2	1	2	0
					OTU_8896	45	3	13	0	10	4	10	20	4	2	11	7	2	1	7	2	7	1	2	1	1	7	2	0	0	2	0	2	0	0	0	0	0	0	1	0	0
					OTU_2627	5	2	1	8	2	5	6	7	4	1	0	1	4	10	2	1	7	0	10	0	0	1	6	0	0	1	0	0	0	1	0	0	0	0	0	1	1
					OTU_333	1	4	3	2	1	0	2	4	2	0	1	14	3	2	9	4	2	5	3	4	498	7	0	26	1	2	54	33	97	98	16	12	106	64	11	13	68
					OTU_4913	34	27	34	2	34	15	31	17	4	2	24	15	2	9	34	0	3	0	3	5	0	1	0	1	0	0	0	1	0	0	1	4	0	5	0	0	0
					OTU_9999	7	1	1	0	2	0	1	1	2	0	2	5	1	1	4	0	0	0	0	0	7	0	5	0	0	0	0	0	0	0	0	3	0	0	1	0	0
					OTU_1735	23	2	0	8	2	44	3	0	3	5	0	6	9	14	3	7	7	18	4	10	1	3	3	1	0	4	1	1	30	1	6	18	1	2	4	4	0
					OTU_594	20	25	45	6	34	30	9	6	7	12	138	43	6	15	20	22	6	3	22	8	3	2	28	5	0	0	2	7	2	0	1	2	1	2	0	1	1
					OTU_103	0	9	11	6	18	3	9	17	3	10	5	4	9	10	18	4	39	306	19	55	333	125	39	45	12	27	260	49	201	652	113	52	356	549	134	415	79
					OTU_2578	2	7	0	8	6	6	16	0	3	7	3	5	0	8	4	13	10	0	3	1	2	0	12	1	0	1	1	1	0	0	0	2	0	0	0	0	0
					OTU_5055	22	1	0	0	1	0	4	2	0	2	0	0	0	0	1	0	0	0	0	0	0	0	0	0	0	0	0	0	0	1	0	0	0	1	0	0	0
					OTU_1505	0	0	80	7	0	5	65	13	9	18	19	5	3	18	3	32	2	1	23	11	5	44	0	0	0	1	4	1	1	5	0	1	0	3	2	0	0
					OTU_294	90	63	78	21	53	44	132	82	192	45	23	10	116	54	11	43	115	10	138	36	5	233	37	7	0	6	17	26	2	2	34	23	1	7	9	5	3
					OTU_284	1	8	12	2	8	22	98	14	12	2	9	240	5	12	19	4	6	3	504	1	3	2	12	0	1	0	0	2	1	0	0	4	3	3	7	0	2
					OTU_2704	0	0	0	8	0	4	0	0	0	2	1	1	0	6	1	7	4	17	0	0	5	4	2	15	0	0	4	9	0	0	2	3	0	0	6	0	0
					OTU_2785	22	18	9	8	13	15	30	38	26	7	1	10	14	7	6	5	14	1	10	6	3	0	12	0	0	2	2	6	1	0	0	2	0	1	3	0	0
					OTU_18934	0	0	0	0	0	0	0	0	0	0	0	0	0	0	2	0	0	0	0	0	0	0	0	0	0	0	0	0	0	0	0	0	0	0	0	6	0
					OTU_1654	9	7	80	0	24	15	3	29	1	1	82	18	1	15	29	6	16	2	47	1	5	27	16	0	0	4	18	0	2	0	0	1	1	0	4	0	3
					OTU_6028	0	1	0	0	4	0	1	0	0	0	0	3	5	5	5	7	9	0	7	2	1	0	13	0	0	0	0	3	0	0	0	0	1	0	0	0	0
					OTU_3626	0	0	2	0	1	1	0	2	0	0	2	2	0	0	4	0	0	0	0	0	0	0	0	0	0	0	0	1	0	0	0	0	0	0	0	0	0
					OTU_2250	1	0	1	4	17	4	25	0	0	13	0	2	34	11	2	2	13	0	2	1	0	0	0	1	0	0	0	1	1	0	0	1	0	0	0	0	0
					OTU_463	0	6	17	8	89	7	5	4	1	27	1	26	40	22	11	44	31	0	47	16	1	3	57	2	0	0	0	8	1	0	0	4	0	0	2	2	1
					OTU_3481	11	2	1	2	5	1	9	1	2	2	5	7	4	2	10	7	2	0	1	4	0	0	3	0	0	0	1	0	1	0	2	1	1	0	2	0	0
					OTU_17142	5	1	10	0	0	0	1	1	0	1	5	3	0	5	1	0	2	0	1	3	0	0	2	0	0	0	0	1	0	0	0	0	0	0	0	0	0
					OTU_6479	5	6	0	2	3	2	3	8	10	4	5	4	2	4	7	1	1	3	4	0	2	0	3	0	0	1	0	4	0	0	2	0	0	0	0	0	0
					OTU_1605	26	1	1	0	11	0	3	5	0	7	0	2	47	8	19	5	3	0	5	0	0	0	1	1	0	0	2	3	1	0	0	2	0	0	0	0	0
					OTU_2348	4	5	1	4	4	16	13	3	9	1	1	3	4	2	6	5	5	0	4	0	1	1	9	0	0	0	0	2	0	0	0	0	0	0	0	0	0
					OTU_4997	2	4	16	1	0	1	0	3	5	1	12	1	0	1	1	0	1	0	3	1	1	0	1	0	0	0	0	2	1	1	0	2	2	0	0	0	0
					OTU_3372	1	4	5	5	0	5	5	1	0	1	7	0	2	10	4	9	3	2	1	9	1	1	9	0	0	0	4	1	3	0	4	3	1	1	3	3	0
					OTU_3596	0	2	1	0	1	2	1	1	5	6	3	6	4	4	11	15	10	0	7	16	0	6	27	0	0	0	3	0	0	0	3	2	2	0	0	0	1
					OTU_5725	0	0	0	0	0	5	1	0	1	2	0	0	1	2	5	4	1	0	0	0	1	0	1	0	0	0	0	0	0	0	0	0	0	0	0	0	0
					OTU_2451	83	0	3	2	3	0	2	1	16	43	18	24	1	1	6	0	2	0	1	1	0	9	0	1	0	0	2	1	1	2	0	1	0	1	0	0	0
					OTU_1067	8	9	10	7	44	49	32	7	26	23	3	25	18	21	18	20	7	1	20	7	4	0	22	0	0	0	0	6	2	0	0	2	1	0	0	1	1
					OTU_1736	0	0	0	0	1	0	0	1	4	3	2	1	2	0	3	15	3	1	0	49	0	0	1	13	0	1	2	52	5	4	0	3	1	0	0	1	0
					OTU_410	0	5	6	139	8	10	13	5	139	52	1	57	66	68	6	47	99	11	102	81	177	77	74	15	0	15	53	91	9	1	0	15	2	15	7	0	6
					OTU_7380	1	0	1	0	1	0	3	3	0	0	0	4	0	0	12	0	0	0	2	0	0	1	0	0	0	0	0	0	0	0	0	0	1	0	0	0	0
					OTU_7071	1	2	3	3	3	0	4	1	3	2	3	3	0	0	13	1	4	0	1	1	1	11	2	0	0	0	0	0	0	0	0	1	1	0	1	0	0
					OTU_15	3	3	4	6	2	3	3	4	3	4	6	3	2	9	5	2	3	2	2	5	1	5	2	22	4060	2134	0	6	3	2	53	2	3	7	8	0	5
					OTU_3982	3	0	0	0	3	0	0	0	0	1	1	0	0	0	5	2	0	0	16	0	3	7	0	0	0	0	0	0	0	0	2	0	0	0	0	0	0
					OTU_124	0	5	1	4	5	4	1	2	2	1	1	2	2	5	10	6	4	20	5	1	94	97	3	9	0	3	10	0	53	248	3	11	297	52	41	13	87
					OTU_231	45	70	23	187	52	134	80	29	36	141	19	52	174	56	56	106	109	9	49	58	15	33	63	9	1	6	9	25	4	7	16	46	8	1	13	4	6
					OTU_3243	38	23	22	10	14	17	19	21	8	18	14	55	10	24	16	16	50	4	21	15	16	9	14	9	1191	1160	19	5	12	5	18	19	4	5	11	1	2
					OTU_18851	0	1	0	0	0	0	0	0	0	1	0	1	2	0	1	0	0	0	2	0	0	0	0	0	0	0	0	0	0	0	0	0	0	0	0	0	0
					OTU_18949	4	1	2	2	0	1	3	5	5	11	6	5	3	7	11	1	11	0	8	1	0	7	3	0	0	2	0	0	0	0	0	1	0	0	1	1	0
					OTU_996	0	2	0	5	8	2	3	1	2	6	3	1	5	8	18	18	10	40	5	25	3	1	18	12	0	2	8	11	7	17	21	10	0	6	13	30	0
					OTU_2227	0	0	0	0	0	0	0	0	0	0	0	0	1	1	3	0	0	0	0	0	1	0	0	0	77	87	0	0	0	0	1	0	1	1	0	0	0
					OTU_2221	0	0	0	0	0	0	0	0	0	0	0	1	1	2	1	0	0	6	1	5	2	1	2	10	0	0	0	0	1	9	0	4	1	3	2	5	5
					OTU_5614	11	1	0	0	4	1	1	5	0	5	0	5	1	0	2	0	0	0	1	0	0	1	1	0	0	0	0	0	0	0	0	2	0	1	0	0	0
					OTU_505	0	8	8	15	9	0	0	5	4	23	16	17	8	29	21	87	84	44	13	77	4	14	141	1	0	4	17	24	20	34	14	11	5	2	6	0	3
					OTU_7211	2	1	0	0	1	1	3	0	0	0	3	4	1	1	1	1	0	0	1	0	0	0	3	0	0	0	0	0	0	0	0	0	0	1	0	0	0
					OTU_49	2	17	23	369	91	24	48	10	8	102	0	133	111	63	28	144	217	156	93	120	15	303	171	23	1	16	91	77	232	3	3	210	14	9	33	53	7
					OTU_3443	0	3	0	0	0	0	0	0	0	1	0	3	1	0	2	0	0	0	19	0	0	1	0	0	0	0	6	0	0	0	0	0	0	0	0	1	0
					OTU_932	6	5	9	11	16	2	27	18	6	32	3	19	34	3	10	30	44	5	22	5	0	11	28	0	0	0	1	3	3	2	0	7	2	0	5	3	1
					OTU_151	1	9	7	1	7	5	3	5	3	2	0	0	1	5	5	5	2	5	2	7	449	12	17	7	0	8	15	34	81	214	2	15	154	499	176	33	212
					OTU_10295	0	0	1	0	2	0	11	1	0	1	7	5	0	1	1	0	0	0	1	0	0	0	0	0	0	0	0	0	0	0	0	0	0	0	0	0	0
					OTU_18064	0	61	11	0	0	11	9	1	0	0	0	1	1	0	3	0	1	0	0	0	0	0	0	1	0	0	0	0	1	0	0	0	0	0	0	0	0
					OTU_4593	0	1	0	0	0	1	0	0	0	2	1	0	0	2	6	2	2	0	6	0	0	1	8	0	0	0	0	1	0	0	0	3	0	0	0	0	0
					OTU_5511	0	3	6	0	3	5	4	0	4	0	4	4	0	0	4	2	0	0	0	0	0	0	4	0	0	0	0	0	0	0	0	0	0	0	1	0	0
					OTU_5267	0	1	7	3	0	3	0	1	1	3	19	16	3	1	3	1	1	0	0	1	0	13	3	1	0	0	0	10	1	0	0	1	0	2	0	1	1
					OTU_1098	0	3	1	74	6	12	34	0	1	19	0	7	11	18	11	11	79	1	25	17	6	2	36	2	0	0	6	8	0	0	7	6	0	4	0	0	0
					OTU_3295	8	0	8	0	1	0	1	0	2	0	3	1	1	0	16	0	0	0	1	0	0	0	0	0	0	0	1	0	0	1	0	1	0	0	0	0	0
					OTU_1264	0	6	2	4	2	0	0	0	0	3	0	1	6	2	5	14	7	12	4	3	1	32	9	4	0	0	8	5	51	1	0	45	1	6	1	5	1
					OTU_348	2	13	34	42	13	26	20	6	10	30	39	50	31	31	23	33	43	41	17	22	0	11	108	9	0	2	10	22	12	0	0	11	4	6	4	12	2
					OTU_4871	106	3	29	2	71	3	38	56	1	10	21	10	4	13	17	1	33	13	20	7	3	2	16	3	0	5	2	6	0	0	0	4	2	6	1	4	3
					OTU_1694	27	15	34	7	5	6	16	10	1	3	40	23	2	7	28	0	3	0	15	0	2	9	2	2	0	0	0	3	1	1	0	2	0	0	1	0	0
					OTU_157	1	10	11	127	17	13	2	6	5	16	3	29	12	22	16	51	106	33	34	114	9	21	370	2	0	3	5	40	38	7	0	51	4	10	8	27	1
					OTU_6268	89	3	7	13	61	2	44	18	1	5	0	10	68	7	2	7	3	3	12	0	0	2	0	0	0	2	0	1	0	0	0	3	0	1	0	1	3
					OTU_2626	7	3	20	6	0	7	16	3	4	4	17	3	6	1	4	1	3	0	3	0	0	3	1	0	0	2	2	0	0	0	0	0	1	3	2	1	2
					OTU_1687	16	10	2	16	1	2	2	1	11	11	8	7	31	0	7	25	24	3	12	11	5	7	16	7	2	4	6	14	24	9	4	14	10	10	13	19	7
					OTU_6875	5	1	1	0	0	0	0	0	2	0	1	7	1	1	10	2	1	0	0	2	1	0	6	0	0	0	1	5	0	1	0	1	1	0	0	0	0
					OTU_1155	0	4	1	0	0	2	1	2	0	0	0	0	2	1	5	0	1	5	2	3	5	1	3	1	0	1	1	1	3	159	0	1	60	50	27	1	44
					OTU_1083	0	1	2	0	1	0	1	0	0	9	2	1	4	2	5	2	14	4	3	1	7	2	12	8	0	0	1	3	8	56	0	9	6	14	8	6	8
					OTU_16951	0	1	0	0	1	1	0	1	0	1	0	0	0	1	7	5	1	0	0	0	9	10	1	1	0	0	1	6	6	3	3	0	0	0	0	0	0
					OTU_2593	6	17	4	24	1	17	17	2	10	1	12	21	0	3	1	1	6	8	0	1	0	14	5	0	0	0	3	12	6	1	0	6	0	0	2	0	0
					OTU_8522	2	0	0	1	0	1	0	1	0	1	0	0	0	5	2	0	5	0	2	0	0	0	0	0	0	0	0	0	0	0	0	0	0	0	0	0	0
					OTU_11755	0	0	1	0	0	0	1	2	1	2	0	0	0	4	3	1	2	0	2	1	0	2	2	2	0	0	2	0	0	2	2	1	0	0	0	0	0
					OTU_5256	15	4	11	0	6	0	1	12	2	5	1	0	1	9	13	0	2	0	8	0	0	1	0	0	0	1	0	2	0	0	1	0	0	0	0	0	0
					OTU_12853	6	0	0	0	0	0	0	2	0	0	0	0	0	0	4	0	0	0	0	0	0	0	0	0	0	0	0	0	0	0	0	0	0	0	0	0	0
					OTU_3348	17	2	0	0	7	0	3	5	5	17	6	5	15	6	20	2	11	2	5	4	2	4	7	1	0	1	3	1	0	0	1	8	0	2	0	2	0
					OTU_3896	19	12	19	7	2	10	6	7	9	0	7	6	6	4	14	3	7	2	5	1	1	1	8	1	0	0	0	1	0	0	1	2	1	1	2	0	0
					OTU_2447	0	0	0	0	0	0	0	0	0	0	0	2	2	0	1	1	0	25	0	1	0	1	0	4	0	0	5	8	2	12	4	10	17	0	3	8	6
					OTU_2820	0	4	3	0	0	0	0	0	0	1	0	1	2	2	3	2	2	19	3	107	0	0	0	95	0	2	1	22	5	36	0	1	0	1	8	35	1
					OTU_687	1	5	2	29	36	10	31	3	0	45	1	19	42	62	9	31	81	2	38	5	1	15	19	0	0	0	29	1	13	1	9	4	1	0	3	1	2
					OTU_5383	6	3	1	3	4	1	3	1	0	0	2	2	1	0	6	0	0	0	1	0	0	0	0	0	0	0	0	2	0	0	0	0	2	0	1	0	0
					OTU_8303	39	10	34	2	18	13	19	34	5	11	18	25	5	4	20	6	7	1	24	3	29	5	5	1	0	2	4	2	1	0	0	4	7	4	0	1	5
					OTU_4128	0	0	0	4	1	0	0	0	0	4	2	0	4	6	5	4	6	0	1	0	0	0	3	0	0	0	0	0	0	0	0	1	0	0	0	0	0
					OTU_13338	0	0	0	0	0	0	0	0	0	0	1	0	0	0	2	0	0	0	0	0	0	0	0	0	0	0	0	0	0	0	0	0	1	0	0	1	0
					OTU_12390	3	0	0	0	1	0	0	0	0	0	1	3	0	0	3	0	0	0	0	1	0	0	0	0	0	0	0	0	0	0	0	0	0	0	0	0	0
					OTU_3212	3	0	2	0	3	0	4	3	5	8	2	8	7	4	22	17	9	4	13	14	19	28	8	0	0	0	2	2	1	0	9	6	0	4	3	1	0
					OTU_5384	15	0	0	7	4	1	6	3	1	10	0	0	11	0	11	4	2	1	3	1	0	3	5	0	0	0	0	0	1	0	5	0	1	0	0	0	0
					OTU_506	29	17	54	3	54	43	27	21	33	8	20	44	27	30	18	31	36	1	15	2	4	0	68	1	0	2	2	8	2	2	0	1	0	2	0	0	0
					OTU_672	55	73	113	15	38	124	112	73	35	31	27	166	4	16	22	8	4	0	12	3	1	29	11	2	0	1	8	2	4	3	0	6	1	13	2	2	0
					OTU_166	1	10	5	57	10	13	4	1	8	58	3	16	17	27	32	39	46	159	4	33	15	27	47	104	0	5	80	87	85	14	47	86	10	20	44	112	4
					OTU_7160	4	2	3	0	0	0	0	0	1	0	0	1	0	0	1	0	0	1	0	0	0	0	0	0	0	0	0	0	0	0	0	1	0	0	1	0	0
					OTU_6769	5	1	0	103	0	7	31	5	26	21	2	1	0	10	13	1	1	0	4	2	0	7	0	0	0	0	0	1	1	2	3	2	0	0	4	0	0
					OTU_4515	0	3	3	2	3	3	4	4	3	2	2	2	6	6	7	3	4	1	3	1	4	1	2	7	0	11	2	3	8	1	0	41	9	391	152	585	272
					OTU_7067	1	1	5	0	3	0	0	0	3	0	6	1	0	0	1	0	2	0	0	0	0	4	1	0	0	0	0	3	0	0	0	0	0	0	0	0	0
					OTU_3600	2	0	0	1	2	2	3	0	4	3	0	1	0	8	9	4	16	8	0	18	4	0	5	0	0	0	4	0	1	1	15	2	0	0	1	2	0
					OTU_1561	0	2	0	1	4	0	3	1	29	1	0	2	0	3	5	2	8	0	8	26	0	12	14	4	0	2	1	3	0	0	0	0	3	1	0	0	0
					OTU_5030	0	4	3	0	3	0	0	0	0	8	1	3	14	1	1	12	0	1	0	0	0	0	0	0	0	0	0	0	0	0	0	0	0	0	1	0	1
					OTU_1258	0	0	1	1	3	0	2	2	1	2	0	0	2	1	9	9	8	4	1	14	26	29	12	14	0	2	7	5	0	23	5	7	9	8	5	3	2
					OTU_10587	0	0	0	0	0	0	0	0	1	0	0	0	0	0	3	1	0	0	0	1	0	0	0	0	0	0	0	0	0	0	0	0	0	0	0	0	0
					OTU_4526	8	0	3	0	0	0	1	1	0	0	2	0	0	0	1	0	0	0	0	0	0	1	0	0	0	0	0	0	0	0	0	0	0	0	0	0	0
					OTU_1690	125	62	39	29	55	116	81	112	34	26	45	63	12	20	26	7	11	30	4	13	3	0	13	3	0	2	4	4	1	0	4	5	3	0	3	1	1
					OTU_2401	12	24	2	1	4	45	13	3	3	13	2	5	8	9	6	3	6	1	2	10	3	0	7	0	0	0	0	1	0	0	9	3	0	0	1	3	0
					OTU_1541	0	1	2	0	3	1	2	6	0	1	0	0	0	2	2	1	3	2	5	0	370	0	1	23	224	59	94	75	18	8	8	5	18	139	2	3	4
					OTU_2257	41	51	23	24	24	40	23	33	29	20	65	55	15	13	28	15	25	1	32	6	5	4	47	0	0	2	2	6	0	0	0	3	3	2	4	2	0
					OTU_200	107	46	107	2	99	25	140	61	90	56	74	69	37	42	25	19	76	8	46	19	3	6	69	2	0	3	4	22	8	2	0	8	8	6	2	3	7
					OTU_363	32	23	28	12	138	30	91	16	54	43	16	35	29	70	20	12	122	64	138	52	37	301	41	7	1	5	9	26	46	30	26	34	19	34	21	50	12
					OTU_401	12	60	54	326	19	58	19	24	8	11	43	72	16	16	25	6	21	672	25	58	16	27	19	20	2	5	6	26	70	593	4	46	18	30	21	103	55
					OTU_574	0	7	1	0	1	1	0	3	1	8	1	1	4	10	25	1	9	2	33	17	53	73	9	2	0	0	6	2	2	0	27	1	0	1	2	0	0
					OTU_634	11	86	61	134	65	92	33	23	41	67	77	80	49	63	26	104	87	32	40	114	4	16	119	22	0	2	4	50	16	4	17	24	8	13	15	31	43
					OTU_4472	1	0	3	1	1	1	7	3	3	2	3	2	8	1	6	1	6	1	3	6	1	0	4	0	0	0	0	0	0	0	0	0	0	1	0	0	0
					OTU_15693	0	0	0	0	0	0	0	0	0	0	0	0	1	0	1	0	0	1	0	0	0	0	0	0	0	0	1	3	0	0	6	0	0	0	0	0	0
					OTU_5435	0	0	0	14	1	0	0	0	0	1	0	3	3	0	2	0	0	0	0	0	0	1	3	0	0	0	0	0	0	0	0	9	0	0	0	0	0
					OTU_1787	5	2	9	3	3	4	2	2	2	11	3	2	0	4	10	8	11	7	5	9	1	9	17	0	3	1	23	12	4	4	3	6	0	2	0	4	4
					OTU_5020	0	0	0	0	0	0	0	0	0	1	0	0	0	0	2	1	3	3	1	9	2	4	2	6	0	0	5	3	1	1	13	2	0	1	4	0	0
					OTU_11807	0	0	1	0	1	0	0	0	0	4	0	2	0	8	23	0	2	0	15	2	0	4	1	0	0	0	1	0	0	0	0	0	0	0	0	0	0
					OTU_434	117	32	111	8	36	90	53	56	19	18	10	289	30	37	10	5	14	3	19	14	19	9	23	3	0	9	5	25	31	4	1	8	10	6	7	4	5
					OTU_5249	19	0	0	0	0	0	2	3	0	0	0	0	0	0	3	0	0	0	0	0	0	0	0	0	0	0	0	0	0	0	0	0	0	0	0	0	0
					OTU_5223	2	0	1	0	3	4	1	1	0	0	0	0	1	4	6	2	8	1	1	0	1	2	4	0	0	0	1	0	0	0	0	1	0	0	0	0	1
					OTU_5084	9	5	4	0	3	8	8	8	0	1	25	2	2	6	4	3	27	2	21	3	5	2	31	0	0	0	1	2	2	0	1	6	0	2	0	1	2
					OTU_5378	1	11	0	0	0	9	6	3	1	0	0	1	2	2	11	1	1	0	2	0	0	0	0	0	0	1	1	0	0	0	2	0	0	0	0	0	0
					OTU_1043	0	0	1	0	0	1	0	0	14	17	46	4	3	8	6	224	2	5	1	43	2	2	5	2	0	2	3	12	4	0	2	7	1	0	3	1	1
					OTU_842	1	2	1	124	5	10	17	2	0	6	0	9	31	9	1	21	8	18	7	16	5	17	9	11	0	3	25	15	8	0	6	11	0	1	1	4	0
					OTU_11	148	2	10	0	247	3	10	5	3	193	167	8	296	17	15	8	11	1	441	9	78	530	16	3	0	4	2504	2	211	3	67	40	5	2	1	4	0
					OTU_6773	10	1	2	0	0	0	2	3	0	1	0	0	0	0	5	0	0	0	1	0	0	1	0	0	0	0	0	0	0	0	0	0	0	0	0	0	0
					OTU_907	0	7	6	11	6	4	5	4	1	17	4	15	15	31	10	52	26	1	20	21	0	0	69	0	0	0	2	8	0	2	9	4	0	0	1	0	1
					OTU_12514	4	2	1	2	1	1	0	4	0	3	0	3	1	0	4	8	2	3	3	2	2	4	3	12	1	2	2	0	3	0	17	3	0	2	0	0	1
					OTU_211	1	4	6	9	1	3	1	4	16	14	2	2	4	26	54	55	61	24	335	65	75	156	61	5	9	17	61	93	23	7	21	9	3	4	6	3	4
					OTU_3179	0	0	1	0	1	0	0	0	0	1	0	0	0	0	3	0	0	1	0	0	11	1	0	14	18	12	4	0	0	0	0	1	1	17	0	8	0
					OTU_1217	4	16	8	2	17	20	42	16	8	5	24	15	8	22	17	10	12	7	21	12	2	0	45	1	0	0	0	4	0	1	1	5	1	4	4	1	1
					OTU_121	26	9	72	21	29	7	604	144	6	19	137	12	10	29	17	6	6	5	166	12	3	4	1	2	0	3	6	14	2	1	0	4	4	6	5	1	3
					OTU_4322	1	2	0	5	3	0	5	1	2	5	0	5	0	4	1	4	9	13	3	1	4	4	8	5	0	0	4	1	7	0	0	3	0	0	0	2	2
					OTU_1008	0	0	0	40	2	4	0	1	1	10	0	4	3	5	1	2	118	75	2	34	70	45	37	7	7	5	42	53	112	41	3	16	3	18	4	65	3
					OTU_3795	17	4	24	0	5	2	10	6	2	1	24	6	1	1	3	0	0	0	0	0	0	0	0	0	0	0	0	1	0	0	0	2	0	0	0	0	0
					OTU_1976	0	0	0	58	0	2	0	0	0	0	0	0	0	0	1	0	0	1	0	0	1	1	0	1	0	7	1	2	0	0	0	0	0	0	0	0	0
					OTU_163	175	4	5	2	11	2	3	2	0	17	62	0	41	14	8	1	19	0	412	3	8	7	22	1	0	0	23	1	1	1	0	104	0	0	1	1	0
					OTU_4130	7	0	3	4	2	2	43	6	5	11	13	26	18	8	10	3	12	2	17	1	4	25	4	0	1	5	5	1	5	1	0	4	1	1	8	0	1
					OTU_621	0	2	0	19	4	1	1	2	0	29	1	14	12	10	3	10	42	59	14	9	7	8	7	15	0	9	104	118	91	2	79	51	0	3	11	4	0
					OTU_7058	0	1	1	4	0	0	0	2	0	1	0	0	0	1	2	4	0	0	0	2	10	2	7	2	0	1	0	1	3	11	1	0	4	9	3	4	0
					OTU_3280	0	0	2	0	1	1	1	1	55	19	0	0	0	2	1	0	2	14	0	1	2	0	0	36	2	2	1	12	3	1	0	5	1	3	1	4	2
					OTU_1069	0	1	0	0	0	3	1	0	0	0	0	0	0	5	3	1	1	1	7	2	0	5	2	2	1	9	1	5	3	25	12	54	38	65	36	20	56
					OTU_1042	0	0	2	0	0	0	1	1	0	2	0	8	3	0	5	1	1	2	3	11	19	13	4	0	0	0	8	19	13	32	8	4	4	23	18	4	2
					OTU_7263	8	14	14	1	5	23	5	1	10	2	7	3	0	0	7	1	2	0	0	8	0	0	0	0	1	1	0	1	0	0	0	5	0	0	2	0	0
					OTU_2678	10	12	13	0	6	3	9	29	1	0	19	4	0	1	21	0	0	1	2	2	1	1	0	0	0	0	0	1	0	0	1	0	0	0	0	0	0
					OTU_17636	1	0	1	0	0	0	1	3	2	2	1	0	0	0	3	0	0	0	0	0	0	0	1	0	0	0	0	1	0	0	0	0	0	0	0	0	0
					OTU_8151	2	15	8	14	8	21	22	6	19	23	6	5	7	18	8	26	15	2	17	6	19	31	10	0	0	2	29	8	5	1	8	40	2	3	4	0	2
					OTU_1038	4	7	13	81	10	5	19	16	8	10	9	14	17	14	15	20	16	4	23	6	0	24	27	3	0	0	3	9	3	0	0	2	0	1	6	1	1
					OTU_386	34	13	14	0	25	14	17	16	6	46	91	39	64	52	26	11	73	6	8	61	6	7	58	2	0	1	2	7	0	1	0	5	4	12	2	0	4
					OTU_7729	0	4	1	2	3	7	0	0	1	2	3	3	0	1	5	0	0	0	0	0	0	0	1	0	0	0	0	0	0	0	1	1	0	0	0	0	0
					OTU_5115	0	0	0	0	4	0	4	2	1	4	0	3	3	2	1	5	1	0	0	2	0	0	1	0	0	0	0	0	0	0	0	0	0	0	0	0	0
					OTU_2485	0	0	0	14	0	0	0	0	0	0	1	0	0	0	3	1	3	37	0	3	8	32	1	2	0	10	25	8	30	0	4	2	0	3	2	1	0
					OTU_2178	30	12	23	0	11	1	1	1	4	5	25	10	1	2	17	0	3	1	2	0	0	2	1	0	1	1	2	0	0	0	0	1	0	0	0	0	1
					OTU_423	0	18	32	55	18	39	25	8	10	27	45	88	61	26	26	83	45	85	53	55	37	46	61	18	0	16	47	71	103	47	35	18	6	36	55	17	7
					OTU_982	0	2	6	0	4	1	3	0	4	7	3	10	6	9	36	7	22	0	22	14	0	2	19	0	0	0	2	10	0	0	0	3	0	0	2	1	3
					OTU_503	8	24	72	31	28	53	217	79	26	8	23	286	9	46	18	1	29	4	68	13	4	14	28	0	0	2	1	8	2	0	0	10	6	17	14	3	2
					OTU_3500	2	3	2	0	1	1	1	2	4	2	9	1	0	2	5	0	7	0	1	1	0	0	0	0	0	0	0	2	3	2	0	2	1	0	1	0	0
					OTU_1823	32	14	19	1	17	37	14	10	1	10	15	12	11	13	11	13	8	2	2	1	4	0	12	0	0	1	0	2	1	1	0	1	0	0	1	0	0
					OTU_4547	6	3	0	0	2	2	0	0	12	0	6	1	1	1	19	0	0	0	0	0	0	0	0	0	0	0	0	0	0	0	0	0	0	0	0	0	0
					OTU_2432	47	6	21	22	7	5	8	13	4	1	56	4	12	3	20	3	2	2	3	0	3	0	0	0	0	0	0	0	1	0	0	0	1	0	0	1	0
					OTU_6403	20	0	0	0	1	2	3	1	0	0	1	1	0	0	4	0	0	0	0	0	0	0	0	0	0	1	0	0	0	0	0	0	0	0	0	0	1
					OTU_1720	0	3	2	28	2	18	3	3	5	7	3	21	4	11	4	11	29	93	5	10	4	4	29	28	0	0	34	37	42	3	27	31	4	73	32	60	1
					OTU_5721	0	0	0	0	0	0	0	0	0	0	0	0	2	0	1	0	4	0	0	0	0	0	4	0	0	0	1	2	6	2	2	0	1	20	9	0	3
					OTU_2107	0	0	0	11	0	0	0	0	0	0	0	0	0	0	3	0	0	2	0	0	0	2	0	0	0	0	2	0	2	0	0	0	34	7	6	0	8
					OTU_5033	0	0	0	0	0	0	0	0	0	0	0	0	0	1	18	1	0	0	0	14	0	0	0	0	0	0	0	0	0	0	0	0	0	0	0	0	0
					OTU_1939	1	1	5	12	6	1	2	10	3	4	9	4	5	4	3	12	3	4	11	4	2	14	13	2	0	0	11	8	1	0	1	2	1	0	3	0	1
					OTU_3539	0	0	0	7	0	1	0	3	0	6	0	0	1	3	1	0	3	4	0	3	2	3	2	1	0	2	1	7	1	0	1	0	0	2	0	0	0
					OTU_4549	4	4	13	4	16	15	14	18	8	1	6	7	2	3	9	0	2	0	2	0	0	0	0	0	0	0	0	0	0	0	0	0	1	0	2	0	1
					OTU_14875	0	3	6	2	5	2	0	2	2	1	53	5	1	4	16	24	1	0	4	11	0	0	18	1	0	0	1	3	0	0	0	0	1	3	2	0	0
					OTU_404	21	66	68	23	74	38	64	30	53	20	288	81	18	51	27	29	67	9	52	101	5	5	168	6	0	6	5	71	5	7	2	16	1	8	4	7	1
					OTU_4173	2	1	13	0	1	1	4	5	0	0	8	4	0	0	6	2	1	3	1	0	0	0	1	0	0	0	1	0	0	0	0	0	0	0	1	0	0
					OTU_8524	0	1	10	2	2	0	13	5	13	0	5	0	1	0	2	0	2	0	1	0	0	0	3	0	0	6	2	0	0	0	0	0	0	0	0	0	0
					OTU_1700	0	3	0	1	1	3	0	0	1	1	1	0	3	6	4	2	4	4	0	65	0	15	5	2	0	1	1	2	1	8	3	3	0	0	0	2	2
					OTU_4056	21	5	2	3	4	2	1	6	2	6	3	7	29	5	33	1	3	0	1	2	1	0	1	0	0	0	0	0	0	0	1	1	1	5	0	0	1
					OTU_2263	21	0	0	0	6	0	7	13	1	0	0	2	0	0	1	0	0	0	0	0	0	2	0	0	0	0	0	0	0	0	0	0	0	0	0	0	0
					OTU_609	1	3	3	28	6	1	9	3	6	6	2	19	12	6	36	31	8	22	6	32	0	10	23	1	0	0	10	12	21	0	1	9	3	1	6	5	0
					OTU_1453	0	0	0	0	1	0	0	0	0	0	0	5	2	0	6	26	0	20	11	2	33	78	5	0	0	3	21	5	3	2	1	0	0	5	2	1	0
					OTU_15280	16	0	3	0	6	0	5	22	1	2	2	11	8	0	1	0	1	0	3	0	3	0	1	1	0	0	2	1	0	0	0	0	3	0	0	0	1
					OTU_8047	0	0	0	0	1	0	0	0	0	0	0	0	0	0	2	0	0	0	1	0	0	0	1	0	0	0	0	0	0	0	0	0	0	0	0	0	0
					OTU_2802	40	28	34	15	4	12	2	18	3	3	23	9	0	7	15	2	2	0	20	1	1	1	14	0	0	0	0	1	2	0	0	0	2	0	0	4	1
					OTU_1624	0	1	0	33	0	2	0	0	0	5	0	0	4	7	13	29	6	10	2	15	6	4	9	2	0	1	9	11	6	30	7	7	0	3	1	0	0
					OTU_909	0	0	1	35	2	1	1	2	0	3	0	8	6	3	4	1	41	15	3	22	1	33	28	5	0	1	7	1	41	16	11	42	2	25	0	17	1
					OTU_1060	18	9	3	34	2	12	37	4	5	10	6	10	25	13	13	23	17	11	21	26	26	54	4	3	4	11	21	7	3	4	16	8	15	7	17	3	5
					OTU_1936	12	49	11	0	1	83	13	3	15	4	9	3	2	11	7	19	6	1	22	2	6	14	1	3	0	0	15	31	0	0	32	8	1	0	1	0	4
					OTU_13449	0	0	0	0	0	0	0	0	0	0	0	0	0	0	1	0	0	0	0	0	0	0	0	3	0	0	1	2	0	0	1	0	0	0	0	0	0
					OTU_2827	47	14	21	1	6	4	40	25	12	12	5	30	35	3	16	1	1	1	3	0	0	1	1	4	0	3	1	3	0	0	0	1	0	0	1	2	0
					OTU_15743	0	0	3	1	1	0	1	0	1	1	1	5	3	2	3	0	11	1	13	2	17	13	3	10	0	0	3	2	41	47	6	4	0	15	11	1	3
					OTU_1093	1	9	1	14	17	28	34	5	3	22	17	15	10	19	17	15	73	7	32	12	23	20	31	4	0	3	24	6	1	0	35	5	2	5	8	1	1
					OTU_4264	9	3	3	3	7	1	1	6	2	5	1	5	29	9	13	2	8	15	9	3	0	7	5	20	4	1	1	1	3	8	3	8	7	3	3	28	28
					OTU_206	3	4	1	6	5	1	0	7	0	7	0	11	2	11	5	16	21	27	19	55	240	199	76	36	17	119	83	177	40	22	7	13	7	67	16	32	110
					OTU_7031	0	0	0	0	1	0	0	0	1	7	0	2	7	0	6	0	2	0	11	1	0	0	0	0	0	0	0	0	0	8	0	0	0	0	0	0	0
					OTU_8257	0	3	1	1	1	0	1	2	0	0	1	1	0	0	5	0	0	0	0	0	0	0	3	0	0	0	0	0	0	0	0	0	0	0	0	0	0
					OTU_12798	13	1	1	5	2	1	3	3	0	1	2	0	3	3	4	0	2	0	5	1	0	1	1	0	0	0	0	0	0	0	3	0	0	0	0	0	1
					OTU_1798	12	25	31	1	5	6	21	6	21	5	59	5	5	8	5	2	2	1	4	4	0	3	6	0	0	0	3	2	0	2	1	1	0	0	2	0	0
					OTU_6948	0	0	0	4	0	0	0	0	0	0	4	0	1	0	1	1	3	6	2	7	0	0	0	5	2	1	1	1	0	0	0	0	0	0	0	0	0
					OTU_3526	0	0	0	0	0	0	0	0	0	0	0	33	0	0	6	0	0	0	10	0	0	0	0	0	0	0	0	0	0	0	0	0	0	0	0	0	0
					OTU_14520	1	0	0	0	0	0	0	0	0	0	0	0	0	0	7	0	1	0	0	0	0	0	0	0	0	0	0	1	0	0	0	0	0	0	0	0	0
					OTU_9186	5	0	0	0	1	0	1	0	0	0	0	0	0	0	13	0	0	0	0	0	0	0	0	0	0	0	0	0	0	0	0	0	0	0	0	0	0
					OTU_2214	7	11	3	38	20	6	8	7	4	13	1	16	11	17	8	5	42	33	5	21	2	17	18	0	0	3	9	4	8	3	4	6	1	1	0	7	2
					OTU_1949	0	2	4	4	6	12	0	1	5	9	4	2	3	15	6	27	19	13	3	27	3	11	60	7	0	0	8	7	34	23	10	2	9	6	10	8	19
					OTU_3281	0	0	0	9	0	1	1	0	2	2	0	1	0	2	3	0	2	6	1	5	10	5	1	1	0	1	13	7	12	4	3	3	0	9	1	1	0
					OTU_532	4	41	20	95	34	48	50	9	23	22	3	29	27	22	13	52	16	1	7	6	1	3	10	2	0	0	1	1	2	1	0	2	0	0	2	0	4
					OTU_616	5	5	18	0	15	1	7	4	6	3	37	11	4	14	40	14	25	12	10	19	19	52	18	2	0	0	3	28	3	7	0	20	0	5	2	6	1
					OTU_2653	0	1	0	2	0	3	0	1	2	4	0	2	5	2	6	29	2	0	2	12	2	5	8	5	1	8	28	3	17	5	27	0	0	0	0	1	1
					OTU_2769	36	6	26	0	9	24	8	8	1	1	6	20	2	2	7	1	1	0	3	3	1	0	1	0	0	0	2	4	0	1	2	0	0	0	0	0	0
					OTU_2540	5	5	14	0	1	2	12	3	6	9	12	8	2	10	8	0	5	0	7	0	2	1	4	0	0	0	0	0	0	0	0	0	2	1	0	2	0
					OTU_175	0	12	6	18	2	2	1	8	3	0	6	0	4	10	5	0	12	213	5	9	3	7	21	61	0	3	40	16	204	6	0	26	5	16	36	124	3
					OTU_278	65	63	70	46	37	95	94	22	102	52	37	65	35	36	51	57	31	6	37	14	6	21	56	6	1	7	14	40	5	3	23	10	6	6	8	4	8
					OTU_3183	0	1	1	0	1	0	0	0	47	6	1	0	1	0	3	2	0	1	0	7	0	0	1	2	0	0	0	4	0	1	0	2	0	3	1	1	1
					OTU_1187	3	2	4	62	16	6	0	2	2	3	0	19	22	7	3	4	28	24	12	39	2	48	35	5	0	2	12	7	83	2	0	200	4	2	2	4	2
					OTU_167	2	27	76	246	87	85	80	33	25	84	106	180	89	33	32	55	94	87	84	118	28	116	233	7	0	10	22	80	72	81	2	30	10	17	25	34	10
					OTU_1265	52	1	4	2	7	2	22	29	11	2	1	17	0	0	1	0	3	1	3	0	0	0	0	0	0	1	0	0	0	0	0	0	1	1	0	0	0
					OTU_2915	21	17	11	0	11	4	6	8	2	2	10	6	0	2	11	0	3	1	6	0	36	9	2	0	0	0	0	0	0	0	0	1	0	1	2	0	1
					OTU_9607	0	0	0	0	0	0	0	0	0	0	0	1	0	0	7	0	0	0	0	7	0	0	0	1	0	0	0	0	0	0	1	0	0	0	0	0	0
					OTU_13387	0	1	1	0	0	0	1	0	0	0	0	2	0	0	2	0	0	0	0	0	0	0	0	0	0	0	0	0	0	0	0	0	0	0	0	0	0
					OTU_2145	9	3	6	10	1	2	2	9	2	0	3	4	3	3	6	16	0	10	1	0	0	80	0	0	0	1	0	0	0	1	0	0	0	0	0	2	0
					OTU_4687	2	4	0	3	1	0	6	0	3	11	0	5	10	3	2	23	9	9	5	11	1	10	14	7	0	0	1	24	10	7	0	10	2	1	4	1	0
					OTU_13134	0	0	0	0	0	0	0	0	0	0	0	0	0	0	4	0	0	0	0	0	0	0	0	0	0	0	0	0	0	0	0	0	0	0	0	0	0
					OTU_21	306	4	14	3	26	3	5	2	41	70	128	5	101	21	13	24	59	0	882	33	268	132	43	5	0	2	896	20	31	1	0	513	2	0	2	6	2
					OTU_15217	0	0	7	0	0	1	0	0	0	0	0	0	0	0	2	0	0	0	0	0	0	0	0	0	0	0	0	0	0	0	0	0	0	0	0	0	0
					OTU_16183	0	0	0	1	1	0	0	0	0	0	0	0	2	0	5	1	0	2	1	1	12	2	1	0	0	0	2	2	0	2	0	2	0	0	0	0	0
					OTU_13367	2	0	0	0	1	0	0	0	0	0	0	0	0	0	1	0	0	0	0	0	0	0	0	0	0	0	0	0	0	0	0	0	0	0	0	0	0
					OTU_13291	0	3	3	0	3	10	0	0	2	1	1	57	3	0	2	2	13	0	11	7	1	0	15	0	0	1	0	8	0	1	0	3	1	0	1	0	0
					OTU_610	7	11	0	1	41	13	21	8	19	14	4	12	3	17	9	24	58	1	15	19	2	6	45	2	0	0	2	5	6	0	0	13	2	2	3	1	0
					OTU_5895	2	0	0	0	0	0	2	0	2	0	1	1	0	1	14	0	0	0	0	0	0	0	0	0	0	0	1	0	0	0	0	0	0	0	0	0	0
					OTU_18973	3	0	0	0	5	2	13	3	5	26	0	2	5	5	2	7	8	1	5	5	0	0	0	0	0	0	0	0	0	0	0	1	0	1	0	0	0
					OTU_9380	0	0	0	0	0	0	0	0	0	0	0	1	1	1	3	1	2	2	1	0	0	0	0	5	0	0	4	3	6	0	0	0	0	1	1	0	0
					OTU_3603	2	2	1	13	0	1	1	2	1	2	0	0	4	1	3	1	4	0	4	3	1	4	0	0	0	2	2	2	0	0	2	0	0	0	0	0	0
					OTU_1636	0	0	1	0	1	0	1	0	1	1	0	0	0	2	1	0	1	0	0	1	0	0	1	2	159	211	1	7	0	0	3	1	2	0	0	0	0
					OTU_3126	0	0	0	3	1	0	0	0	2	11	0	3	6	4	5	7	7	0	11	2	1	4	3	0	0	1	6	2	0	0	1	1	0	0	1	0	0
					OTU_1411	0	3	5	7	12	1	4	1	1	11	4	10	6	10	10	18	35	2	9	27	0	0	36	0	0	0	1	5	7	0	4	7	4	0	1	2	1
					OTU_304	1	179	13	125	59	391	140	11	23	70	20	141	84	40	48	104	45	39	32	67	46	157	65	1	1	6	32	95	40	8	16	134	11	7	15	25	6
					OTU_6770	11	7	6	5	1	2	1	1	3	0	6	2	0	1	1	0	0	0	5	0	0	0	2	0	0	0	0	0	0	0	0	0	0	0	0	0	0
					OTU_11399	3	0	0	0	0	0	0	0	1	1	0	1	2	0	1	0	0	0	0	1	1	0	1	0	0	0	0	0	0	0	0	0	0	0	0	0	0
					OTU_794	0	3	1	0	4	0	14	5	11	16	0	4	15	15	12	2	17	1	163	15	7	23	11	4	0	1	21	23	0	19	0	10	1	6	10	4	1
					OTU_169	6	12	18	107	48	46	30	18	7	40	3	81	68	70	10	31	94	173	69	66	129	170	193	79	0	12	251	58	261	41	53	326	15	105	40	77	21
					OTU_6671	2	1	1	0	3	0	0	0	3	0	7	4	1	2	2	1	1	0	3	0	0	0	3	0	0	0	0	2	0	0	0	1	0	0	0	0	0
					OTU_2848	26	0	25	0	0	0	5	30	0	0	10	0	1	0	34	1	0	0	8	0	1	1	1	2	0	0	0	7	2	0	0	0	1	0	0	0	0
					OTU_2793	10	6	8	3	1	2	2	1	7	10	8	1	9	4	6	23	7	0	17	20	5	16	6	7	0	0	15	17	3	2	6	19	0	3	5	2	0
					OTU_5809	2	1	5	2	8	3	9	1	2	2	4	1	0	0	5	0	1	0	1	1	9	13	2	1	1	1	3	0	5	0	1	2	0	2	3	0	0
					OTU_846	0	6	1	20	12	30	3	4	0	10	2	2	4	20	4	33	22	8	1	24	0	0	65	5	0	0	6	5	5	1	24	4	1	1	1	2	0
					OTU_1301	1	4	2	21	1	2	3	4	27	21	3	2	5	2	3	118	5	80	2	28	1	3	4	18	7	10	4	44	5	86	0	3	2	3	4	19	2
					OTU_632	82	46	68	6	22	33	42	45	51	15	42	30	18	18	25	15	24	2	62	6	7	12	25	1	0	2	2	15	0	1	0	7	2	1	1	1	1
					OTU_15197	0	0	0	0	0	1	0	2	0	1	0	0	0	0	4	0	0	4	0	1	1	0	0	2	0	1	3	35	10	0	0	0	0	0	4	0	0
					OTU_2498	0	0	0	0	0	0	1	0	0	3	0	0	4	2	2	54	0	0	0	0	0	0	0	1	0	0	1	4	0	0	2	0	1	0	0	0	0
					OTU_1237	29	4	2	44	20	15	23	10	15	16	8	10	12	16	1	31	13	3	6	14	0	2	19	2	0	0	1	5	2	0	0	0	0	0	1	1	3
					OTU_3683	1	0	1	4	1	1	1	0	21	5	2	5	3	1	2	3	2	5	2	5	1	6	8	5	2	1	3	3	1	1	0	16	4	6	1	0	2
					OTU_11634	3	0	2	13	3	6	13	3	5	5	2	9	4	5	2	1	3	4	2	3	3	1	4	0	1	0	0	0	2	0	0	5	6	3	1	0	2
					OTU_4307	0	7	0	0	0	2	0	3	9	0	1	0	0	0	6	0	1	1	4	0	1	1	2	2	0	1	0	0	0	2	0	0	1	0	8	0	1
					OTU_1707	2	8	3	66	3	6	4	4	2	11	0	27	9	2	29	34	8	162	7	49	110	36	74	44	6	4	144	70	177	53	68	31	197	62	125	62	102
					OTU_8580	1	1	1	0	1	0	0	1	1	0	1	0	0	0	12	1	0	1	7	3	3	2	3	1	0	0	3	0	0	1	3	2	0	1	0	0	0
					OTU_9052	15	11	19	9	5	9	12	16	30	25	13	16	43	2	3	1	2	3	2	5	1	5	2	2	7	1	32	1	1	2	17	4	3	2	6	2	1
					OTU_2505	15	3	1	9	6	4	5	11	7	11	4	4	10	16	14	15	7	9	2	10	0	0	4	0	0	0	3	9	1	0	4	2	0	0	0	2	0
					OTU_1331	2	7	7	4	0	10	109	10	5	20	6	66	30	53	8	3	13	0	7	1	0	6	9	0	0	2	1	0	0	0	0	2	0	0	1	0	0
					OTU_1071	44	18	9	3	49	15	71	28	30	35	15	13	23	20	10	22	8	2	1	0	3	2	7	2	0	0	2	0	2	0	0	9	4	0	0	3	0
					OTU_5922	4	5	1	0	6	0	0	0	1	0	1	1	0	0	1	0	0	0	0	0	0	0	1	0	0	0	0	0	0	0	0	3	0	0	0	0	0
					OTU_1454	70	68	70	22	10	20	77	78	58	15	49	36	10	6	38	1	10	0	4	1	0	2	2	1	2	2	0	0	0	1	0	1	0	0	1	2	1
					OTU_13127	0	0	0	0	0	0	0	0	0	0	0	0	1	0	2	0	0	0	0	0	1	1	0	0	0	0	0	0	0	0	0	0	0	0	0	0	0
					OTU_1352	79	28	33	16	23	36	34	37	16	12	94	38	5	13	37	5	45	4	7	24	8	5	10	2	0	0	4	6	5	1	1	8	8	1	5	6	6
					OTU_6823	3	2	0	0	1	0	0	2	0	0	0	0	1	0	2	0	0	0	0	0	1	0	0	0	0	0	0	0	0	0	0	0	0	0	0	0	0
					OTU_10485	1	2	1	0	2	0	0	1	0	0	2	1	0	0	2	0	0	0	0	0	0	0	0	0	0	0	0	0	0	0	0	0	0	0	0	0	0
					OTU_13126	0	0	0	0	0	0	1	0	1	0	0	0	0	0	1	0	1	0	0	0	0	0	1	0	0	0	0	0	0	0	0	1	0	1	1	0	0
					OTU_5590	0	0	0	1	0	2	0	0	0	0	3	0	0	0	4	0	0	0	0	0	0	0	0	0	0	0	0	0	0	0	0	0	0	0	0	0	0
					OTU_7705	1	0	1	3	0	0	5	1	1	0	0	3	2	0	7	0	0	0	0	0	0	0	0	0	0	0	0	0	0	0	0	0	0	0	0	0	0
					OTU_377	2	12	8	39	11	4	1	14	107	34	5	55	6	17	17	57	5	289	7	99	19	10	2	601	17	17	105	278	116	6	0	79	25	46	40	78	8
					OTU_10767	1	0	0	5	1	0	0	0	0	2	3	1	0	0	2	0	0	0	1	0	2	2	0	0	0	0	0	5	1	0	0	3	0	0	0	0	2
					OTU_2436	0	0	1	0	2	0	0	0	0	2	0	0	3	3	1	0	0	0	1	0	0	1	0	60	0	0	1	1	0	3	0	0	0	0	3	0	0
					OTU_2575	22	6	1	0	9	2	11	7	3	11	2	6	13	2	9	0	0	1	0	0	0	0	0	0	0	0	0	0	2	0	0	1	0	0	0	0	0
					OTU_2124	0	3	1	25	2	0	1	3	0	0	0	4	1	2	4	4	2	46	1	5	11	25	9	11	1	16	19	31	43	7	9	16	1	11	11	8	1
					OTU_18323	1	2	1	0	1	2	0	3	0	0	0	0	0	1	2	0	0	0	0	0	0	0	0	0	0	0	0	0	0	0	1	0	0	0	0	0	0
					OTU_70	1	56	18	124	149	46	59	20	10	176	86	38	150	322	17	73	168	9	95	115	6	13	328	12	0	12	11	86	11	6	5	29	12	4	10	58	18
					OTU_3819	0	3	0	0	5	3	2	0	3	1	0	0	3	0	2	2	3	0	0	0	0	0	3	0	0	0	0	0	0	0	0	0	0	0	1	0	0
					OTU_3742	8	9	4	0	4	21	4	3	0	0	6	6	2	1	6	0	0	1	1	0	0	0	0	0	0	0	0	0	1	2	0	0	0	1	0	1	0
					OTU_11677	0	0	0	0	0	0	1	0	0	1	0	0	2	0	1	3	0	1	0	4	1	4	2	2	0	1	10	1	2	3	2	2	0	0	0	0	0
					OTU_3458	0	1	0	0	0	0	2	0	0	1	0	0	2	1	5	14	0	1	0	13	10	100	3	5	0	0	15	14	1	0	23	2	1	2	1	0	0
					OTU_7962	25	13	3	0	0	0	0	1	0	0	2	1	0	0	5	0	0	0	0	1	0	1	0	0	0	0	0	0	0	1	0	0	0	0	0	0	1
					OTU_2118	0	1	4	0	0	0	0	1	0	0	0	0	0	2	1	0	1	3	1	2	2	8	3	2	0	3	5	1	10	94	2	11	26	32	66	24	20
					OTU_389	1	5	2	9	3	7	2	1	28	60	5	5	14	50	16	211	32	55	5	106	63	18	40	75	1	3	27	167	54	44	29	31	5	17	19	5	6
					OTU_5247	0	0	1	5	0	0	0	0	0	0	0	0	0	0	1	2	0	12	0	3	0	0	2	1	2	10	1	2	1	0	0	2	0	0	0	0	3
					OTU_13111	1	0	0	0	0	0	2	0	0	0	0	0	0	0	1	0	0	0	0	0	0	0	0	0	0	0	0	0	0	0	0	0	0	0	0	0	0
					OTU_3006	0	0	0	0	2	0	0	0	5	3	0	0	2	1	2	3	0	6	0	0	0	0	0	45	54	36	2	12	0	1	0	1	0	1	5	4	0
					OTU_2531	10	6	8	3	14	2	3	4	7	3	20	5	1	12	11	9	20	0	13	8	4	6	18	0	0	0	3	0	0	0	2	8	0	2	1	0	0
					OTU_716	1	6	0	1	38	10	2	5	0	19	4	4	20	37	29	2	22	5	6	9	1	3	48	1	7	54	0	5	19	7	0	8	3	7	5	4	2
					OTU_1036	0	3	0	8	1	0	1	2	0	9	1	8	11	16	18	48	10	15	25	29	31	90	28	47	60	88	39	31	6	3	22	9	1	4	10	10	4
					OTU_4369	0	2	0	5	0	2	0	0	2	0	0	6	7	1	9	1	5	0	3	0	49	2	4	0	0	2	0	0	0	0	0	30	0	1	16	0	1
					OTU_440	10	8	9	37	33	3	6	5	5	58	0	8	22	37	13	18	57	11	12	9	0	13	16	2	0	5	0	8	5	2	1	8	1	0	3	0	2
					OTU_13100	1	0	0	0	0	0	0	0	0	0	0	0	0	0	4	0	0	0	2	0	0	0	0	0	0	0	0	0	0	0	0	0	0	0	0	0	0
					OTU_2874	5	2	18	0	8	0	1	0	0	0	19	4	0	0	6	0	0	1	0	1	0	0	1	0	0	0	0	0	0	0	0	0	0	0	1	0	0
					OTU_373	21	33	123	33	11	43	21	16	10	45	27	45	6	29	10	46	58	43	23	52	64	88	99	2	0	29	100	27	66	4	34	21	1	5	8	5	4
					OTU_183	281	35	88	4	71	9	122	135	87	60	76	103	36	26	13	17	71	3	65	6	10	12	44	3	0	8	10	20	7	2	0	12	10	5	7	5	4
					OTU_18417	10	4	3	1	4	0	1	6	4	6	4	6	1	6	12	1	10	0	7	1	9	4	2	0	0	0	3	5	3	0	0	2	2	1	1	0	0
					OTU_1990	0	13	1	13	8	4	4	2	4	2	1	8	10	14	6	1	13	7	9	27	2	6	35	0	0	1	3	6	2	0	0	1	0	1	3	0	0
					OTU_5893	1	0	0	6	1	0	0	0	1	1	1	0	1	1	3	5	2	2	1	1	5	7	0	0	0	0	1	0	0	0	1	0	0	0	0	0	0
					OTU_338	46	32	292	16	52	18	28	43	18	20	237	122	13	22	16	0	34	4	34	4	12	9	26	5	1	6	18	26	3	5	1	10	12	17	3	7	10
					OTU_1808	0	0	0	2	0	0	0	0	0	3	0	2	0	0	1	0	0	30	0	0	0	0	0	9	0	0	3	0	0	0	6	2	1	0	6	11	1
					OTU_5660	0	9	10	3	3	7	0	1	1	1	4	18	0	2	4	1	2	1	2	4	3	6	11	0	0	0	3	3	4	3	0	1	1	1	2	0	2
					OTU_215	17	181	27	0	25	722	53	68	22	4	2	16	2	4	7	1	1	0	10	0	2	4	3	6	0	2	1	1	1	1	0	5	1	0	1	0	1
					OTU_5623	15	3	3	2	9	1	4	7	0	1	0	4	3	2	2	2	1	0	3	1	2	1	0	0	0	0	0	0	0	0	0	0	1	0	0	0	0
					OTU_1701	1	2	1	16	5	14	5	2	24	3	0	0	6	7	6	18	12	11	15	12	17	11	11	1	1	13	15	35	6	1	7	17	0	9	7	19	0
					OTU_1681	0	3	2	0	0	0	0	1	0	0	0	0	1	1	3	0	0	0	0	0	1	0	0	0	0	0	0	1	0	60	0	1	1	19	0	0	0
					OTU_999	38	25	40	0	11	9	25	16	4	4	75	11	2	7	9	0	3	2	10	0	3	4	3	1	0	0	2	0	0	1	0	7	1	2	1	1	2
					OTU_1423	2	6	3	6	21	11	9	7	51	9	6	2	15	10	2	36	47	0	1	24	2	1	22	0	0	1	0	2	0	2	0	1	0	5	1	5	0
					OTU_2609	16	19	17	8	8	20	16	7	26	12	18	9	11	10	12	6	15	6	7	2	5	8	7	0	2	1	2	5	3	0	8	15	2	1	3	0	0
					OTU_14227	0	1	2	7	5	3	0	0	0	2	0	2	3	5	7	6	13	10	3	30	6	19	54	0	0	1	1	0	9	83	17	7	0	14	5	11	2
					OTU_3604	8	0	0	0	0	0	6	2	1	0	0	0	5	0	15	0	0	0	0	0	0	0	0	0	0	0	0	0	0	0	0	0	0	0	0	0	0
					OTU_6415	0	1	1	7	0	0	12	1	23	1	0	2	6	3	16	5	4	0	1	0	0	0	0	0	0	0	0	1	0	0	3	0	0	0	0	0	0
					OTU_3828	5	1	8	0	2	0	9	5	1	38	17	1	5	1	1	0	0	0	0	0	6	4	0	1	0	0	0	0	0	0	0	0	1	0	0	0	1
					OTU_5309	2	4	4	1	3	2	4	1	1	0	2	2	2	3	3	5	1	2	3	1	0	1	0	0	0	0	3	0	0	0	0	0	0	0	0	2	0
					OTU_7068	1	1	4	0	3	4	0	3	2	0	12	3	1	0	6	0	4	0	0	0	0	0	5	0	0	0	0	2	0	0	0	0	0	0	0	0	0
					OTU_5080	0	0	0	0	0	0	0	1	0	1	1	1	1	3	7	3	9	1	3	5	1	9	2	0	0	0	1	1	2	0	4	2	0	0	0	4	4
					OTU_13200	3	0	18	3	0	0	0	2	0	0	0	0	1	1	4	0	1	0	3	2	0	7	1	0	0	1	1	1	1	0	2	0	0	0	0	0	0
					OTU_1844	1	2	3	4	8	2	5	3	4	3	5	3	18	21	1	0	11	2	64	5	1	0	2	0	0	0	0	0	0	0	0	0	0	2	0	0	0
					OTU_2710	1	0	3	2	2	1	6	0	0	0	0	6	3	1	8	9	2	21	0	5	0	1	12	8	0	1	0	6	1	1	0	1	5	6	12	0	2
					OTU_13102	0	0	0	0	1	0	2	0	0	0	0	0	0	0	2	0	0	0	0	0	0	0	0	0	0	0	0	0	0	0	0	0	0	0	0	0	0
					OTU_1158	4	1	0	0	16	5	10	5	11	7	0	8	12	1	4	18	11	0	17	3	1	0	0	0	0	0	0	0	0	0	0	0	0	1	0	0	0
					OTU_10560	3	5	4	0	1	3	0	1	0	0	1	0	0	0	3	0	0	0	0	0	0	0	0	0	0	0	0	0	0	0	0	0	0	0	0	0	0
					OTU_2047	19	5	7	0	25	0	7	10	10	8	1	18	11	4	11	8	1	0	8	1	0	0	6	0	0	0	1	0	2	0	0	2	0	0	0	0	0
					OTU_114	12	10	11	88	66	37	58	10	103	97	3	70	54	58	42	51	143	64	43	116	27	167	31	26	6	11	118	45	27	0	149	85	10	21	9	22	9
					OTU_8306	0	2	0	1	1	0	2	0	1	0	0	0	0	0	6	0	1	0	0	0	0	0	0	0	0	0	0	1	0	0	0	0	0	0	0	0	0
					OTU_11476	0	0	0	4	0	1	1	0	0	0	0	0	0	0	1	2	0	0	0	0	0	0	2	0	0	0	0	0	0	0	0	0	0	0	0	0	0
					OTU_8138	0	3	0	0	2	4	0	0	38	15	1	1	3	1	2	63	7	0	0	0	2	1	0	0	0	0	0	3	0	2	1	3	0	0	8	0	0
					OTU_1199	0	3	44	36	12	22	6	9	7	14	27	48	23	9	3	14	9	39	5	60	5	7	45	5	2	5	20	28	32	75	6	18	23	19	34	1	3
					OTU_2985	3	1	1	4	7	1	6	1	0	1	0	2	8	2	9	13	1	0	1	0	0	0	2	1	0	0	0	0	0	0	13	1	1	0	0	1	0
					OTU_5358	1	8	18	0	0	0	1	2	1	0	27	3	0	0	9	0	0	0	1	0	0	3	2	0	0	0	0	0	0	0	0	1	0	0	0	0	0
					OTU_1338	99	9	6	14	32	18	44	17	14	18	6	19	28	20	16	5	38	7	14	8	1	6	12	3	1	2	6	10	20	1	1	13	3	7	3	11	4
					OTU_5430	2	0	0	0	0	0	2	0	0	2	0	0	1	0	5	0	1	0	0	0	0	1	0	0	0	0	0	0	0	0	0	0	0	0	0	0	0
					OTU_5459	0	0	0	6	0	0	0	0	3	1	0	1	0	0	5	2	1	2	4	0	1	5	10	0	0	1	2	3	9	4	1	0	1	1	7	0	1
					OTU_282	46	7	15	2	4	5	16	15	4	9	12	5	13	31	71	4	41	4	48	52	5	9	73	0	0	1	5	4	3	1	7	3	3	2	4	4	2
					OTU_2318	2	3	1	2	4	0	1	0	0	2	0	4	2	4	16	1	5	2	12	5	10	1	6	0	0	2	3	4	2	0	0	1	3	16	1	0	2
					OTU_1753	4	2	3	4	10	7	3	16	14	8	6	8	18	4	11	3	10	8	11	3	3	35	10	2	0	0	5	6	0	1	0	1	0	2	0	1	0
					OTU_332	3	8	4	70	4	9	13	9	7	7	4	5	15	38	10	40	4	86	3	11	6	3	8	82	16	7	77	574	44	10	0	22	5	13	10	62	5
					OTU_6046	0	0	0	0	0	0	0	0	0	0	0	0	0	0	1	0	0	0	0	0	0	0	0	0	0	1	0	0	21	3	0	0	0	2	7	1	0
					OTU_8377	4	8	1	0	0	23	4	1	1	2	1	1	0	1	2	0	1	0	0	0	0	0	0	0	0	0	2	0	0	0	0	0	0	0	0	0	0
					OTU_777	29	22	56	10	40	175	24	30	54	13	95	52	8	21	37	8	16	2	14	34	1	2	19	1	0	1	0	8	2	0	1	10	0	3	3	2	0
					OTU_2675	15	7	10	1	3	8	5	7	10	1	6	2	3	2	12	2	2	0	0	0	0	0	1	0	0	0	0	0	0	0	0	0	0	0	0	0	0
					OTU_913	0	0	2	5	4	5	1	6	1	3	6	4	4	11	7	43	27	10	3	53	5	2	44	3	0	3	10	40	3	4	1	9	0	0	0	8	0
					OTU_1175	35	7	19	9	2	12	123	40	2	9	12	19	6	26	19	1	9	1	147	2	4	18	7	0	0	2	1	5	1	0	1	4	1	6	0	1	0
					OTU_1130	1	1	1	0	0	1	0	1	3	3	0	0	3	6	16	28	3	5	1	33	17	29	6	3	2	38	62	7	8	1	39	6	0	1	9	7	7
					OTU_460	6	12	2	1	7	12	9	9	20	12	9	13	6	20	6	25	31	0	65	14	10	43	58	1	0	2	12	5	1	2	0	0	0	3	0	0	1
					OTU_13739	0	0	1	4	0	0	0	1	1	2	0	1	0	1	4	1	16	8	1	64	2	21	10	0	0	1	1	2	0	0	0	1	0	1	1	0	2
					OTU_3642	0	0	0	0	0	1	0	0	0	0	0	2	0	1	1	1	0	2	0	8	0	2	2	3	19	15	0	0	0	0	1	0	1	0	0	0	0
					OTU_5155	6	20	34	0	14	2	1	8	0	0	32	6	1	1	28	0	0	0	2	0	0	0	0	0	0	0	0	0	0	0	0	0	0	0	0	0	0
					OTU_961	30	5	24	28	30	6	28	24	8	29	45	28	19	20	18	16	30	15	10	11	8	2	29	2	0	2	7	5	8	8	4	14	2	6	2	10	0
					OTU_13035	2	1	2	0	0	0	1	0	0	2	0	0	1	0	2	0	0	0	1	1	5	0	0	0	0	0	0	0	0	0	0	0	0	0	0	0	0
					OTU_852	15	23	3	22	21	36	13	17	36	48	17	92	39	36	13	47	61	56	23	22	4	73	16	24	1	16	16	45	56	1	11	56	6	38	22	30	6
					OTU_6982	4	2	1	0	3	2	2	0	1	4	0	1	2	1	6	0	0	0	1	0	0	1	7	0	0	0	1	0	0	0	0	0	0	0	0	0	0
					OTU_10330	1	5	0	6	5	2	0	6	3	7	0	6	4	9	8	2	35	83	3	13	6	150	9	69	0	4	86	175	71	6	1	39	5	168	66	35	4
					OTU_1634	1	1	2	5	0	0	0	1	2	2	0	1	8	2	9	12	11	18	2	22	1	19	9	2	0	0	53	2	3	1	23	3	1	0	1	0	0
					OTU_847	70	4	57	0	6	2	4	14	6	1	36	4	1	3	9	1	2	0	3	1	4	1	0	0	0	0	0	0	0	0	0	1	0	0	4	0	0
					OTU_1443	173	2	2	0	13	6	21	160	16	8	2	4	9	0	2	8	2	1	4	0	1	1	0	0	0	1	1	0	1	1	0	1	2	2	0	0	0
					OTU_1888	8	7	4	1	9	13	10	4	35	5	9	21	4	5	8	5	9	1	12	3	0	0	2	0	0	1	1	0	2	0	0	1	0	0	2	1	1
					OTU_2337	14	9	10	1	6	6	4	3	1	0	38	2	0	21	19	0	12	0	16	0	0	0	2	1	0	0	0	2	0	0	0	0	0	0	0	0	1
					OTU_8407	2	2	3	5	3	3	0	2	1	10	7	5	2	1	6	2	1	0	2	4	2	2	0	0	0	1	2	1	0	0	2	0	0	3	2	0	0
					OTU_6749	5	2	1	0	0	0	4	0	0	1	0	3	0	2	3	0	0	0	0	0	0	0	0	0	0	0	0	0	0	0	0	0	0	0	0	0	0
					OTU_7501	0	0	0	0	0	1	4	1	0	2	1	0	1	2	3	2	0	0	0	0	0	0	0	0	0	0	0	1	0	0	0	0	0	0	0	0	0
					OTU_13162	0	0	0	0	0	0	0	0	0	0	0	2	0	0	11	0	1	0	0	0	0	0	0	0	0	0	0	0	0	0	0	0	0	0	0	0	0
					OTU_10373	1	0	0	0	0	0	0	0	0	0	0	0	0	0	4	0	0	0	0	0	0	0	0	0	0	0	0	0	0	0	0	0	0	0	0	0	0
					OTU_1887	0	1	1	4	5	0	0	1	0	20	0	0	22	15	4	10	17	1	9	0	1	8	8	0	0	0	0	0	5	0	4	5	0	1	0	0	0
					OTU_4671	5	1	3	3	8	9	1	3	0	0	7	3	0	2	20	2	0	0	0	1	0	0	1	0	0	0	0	0	0	0	2	1	0	0	0	0	0
					OTU_243	3	4	25	25	6	22	11	9	9	5	47	151	11	29	21	12	34	46	28	113	6	50	203	18	0	0	83	296	262	8	0	162	3	7	1	11	3
					OTU_1661	6	19	15	0	6	23	9	7	9	12	47	20	14	11	14	8	6	1	12	3	3	3	10	0	0	0	0	2	0	0	0	4	2	0	3	0	1
					OTU_2111	0	1	0	2	2	0	1	2	0	2	0	0	1	0	2	0	0	5	0	0	7	16	5	0	0	2	2	4	36	76	26	20	3	27	8	0	3
					OTU_8991	0	1	1	0	1	0	1	1	1	1	0	0	2	4	5	0	3	0	2	2	0	2	0	0	0	0	1	0	0	0	5	0	0	0	0	1	0
					OTU_2672	0	5	2	1	2	2	0	3	0	0	28	15	0	1	21	0	0	0	0	0	3	0	1	1	0	0	0	0	0	0	0	0	0	0	1	0	0
					OTU_9127	1	2	1	8	1	2	5	0	1	7	4	8	1	5	1	1	4	0	0	1	0	0	7	0	0	0	1	1	1	0	0	0	0	0	1	0	0
					OTU_3180	0	2	4	1	4	1	6	0	0	2	1	4	18	1	8	5	2	0	4	7	1	2	4	0	0	0	0	0	0	0	0	0	0	0	1	0	0
					OTU_10230	4	5	4	0	0	3	3	1	0	1	1	2	0	0	1	0	0	0	0	0	0	2	0	0	0	0	0	0	0	0	0	0	0	0	0	0	0
					OTU_4868	0	0	0	1	0	0	0	1	1	1	0	0	0	2	5	19	1	4	1	4	0	2	2	3	0	1	5	1	1	3	3	6	0	0	0	1	0
					OTU_5097	0	0	0	4	3	0	6	0	0	2	0	0	1	3	1	2	1	0	0	1	0	1	2	0	0	0	0	0	0	0	0	0	0	0	0	0	0
					OTU_819	2	0	1	5	0	2	1	2	0	1	2	0	7	7	2	12	4	21	4	21	16	8	7	17	0	0	21	13	28	39	13	6	46	23	6	7	10
					OTU_7419	3	2	0	1	4	1	2	1	3	3	2	3	3	2	9	1	2	3	9	4	1	0	20	0	2	3	3	6	8	1	1	32	4	3	0	5	5
					OTU_4537	3	5	2	0	1	0	5	1	0	2	4	2	0	0	1	0	6	0	4	0	0	2	1	0	0	0	0	3	0	0	0	1	0	0	1	0	0
					OTU_5840	0	0	0	0	0	0	0	0	0	0	0	0	0	0	2	0	0	0	0	3	0	0	0	0	0	0	0	0	0	0	0	0	18	0	1	4	0
					OTU_1759	0	1	0	8	2	2	2	0	0	9	0	8	4	18	3	33	16	8	0	6	26	5	19	0	0	0	4	2	3	0	1	5	1	0	0	0	0
					OTU_4796	6	5	16	7	2	6	4	2	16	10	12	11	0	4	6	20	6	1	17	9	4	3	5	0	0	2	5	9	0	0	4	5	2	7	1	0	0
					OTU_12504	3	0	0	0	0	0	0	1	1	0	0	0	0	0	5	0	1	0	0	0	0	0	0	0	0	0	0	2	0	0	0	0	0	0	0	0	0
					OTU_1994	0	2	1	28	2	2	5	1	14	18	0	4	13	11	5	4	23	9	8	9	8	19	14	24	0	1	8	16	3	0	1	2	0	1	2	2	0
					OTU_6688	0	0	0	1	0	0	1	0	0	0	0	0	0	0	1	0	3	0	0	0	0	7	2	0	0	0	0	0	0	0	0	0	0	0	0	0	0
					OTU_11275	3	0	0	0	1	0	0	0	0	0	0	0	0	0	5	0	0	0	0	0	0	0	0	0	0	0	0	0	0	0	0	0	0	0	0	0	0
					OTU_715	6	10	18	0	34	25	15	7	13	22	83	34	47	25	5	20	33	0	14	8	1	0	68	0	0	0	4	11	0	0	0	3	0	1	1	0	1
					OTU_7867	0	0	0	0	0	0	0	0	0	0	0	0	0	0	1	0	0	0	0	2	0	0	0	0	0	0	0	0	0	1	0	0	0	0	0	2	0
					OTU_236	7	20	116	12	69	32	64	17	13	51	290	75	126	42	9	36	30	2	37	17	6	3	65	1	0	4	2	6	0	3	0	9	2	4	2	1	2
					OTU_470	38	51	11	33	31	110	121	20	96	48	13	28	21	42	11	27	27	3	18	4	4	2	35	2	2	3	3	9	2	2	0	8	2	0	4	0	6
					OTU_4403	8	3	6	1	7	4	6	4	0	4	7	6	1	11	3	27	6	8	6	4	1	0	7	0	0	2	1	4	0	0	2	1	0	0	1	0	0
					OTU_8987	57	72	81	40	70	34	55	53	33	23	12	175	39	8	12	25	12	0	16	4	8	14	21	3	0	1	9	5	1	0	1	14	6	6	4	2	5
					OTU_2005	0	4	1	2	4	0	1	0	1	2	0	2	1	6	4	8	17	6	5	17	1	28	21	0	0	0	17	7	5	1	15	12	0	1	1	0	0
					OTU_12700	3	0	0	0	0	0	0	0	0	0	0	0	0	0	4	0	0	0	0	0	0	2	0	0	0	0	0	0	0	0	0	0	0	0	0	0	0
					OTU_4996	2	17	12	55	12	5	5	8	11	15	5	48	3	13	9	12	83	9	21	65	1	68	118	1	0	0	5	2	10	0	0	16	0	1	3	10	8
					OTU_2030	77	4	2	0	21	3	15	7	0	2	0	12	3	4	15	2	0	0	0	0	0	0	0	0	0	0	0	0	0	0	0	0	0	0	0	0	0
					OTU_2368	3	7	0	6	6	14	4	1	2	2	4	3	2	5	10	4	7	0	6	12	1	0	11	2	0	0	0	3	0	1	0	3	1	0	1	0	0
					OTU_4575	1	5	5	25	2	13	3	5	0	4	4	5	11	7	3	2	2	19	1	12	1	5	10	10	0	0	33	8	22	0	3	72	0	10	7	7	2
					OTU_13115	0	0	0	0	0	0	0	0	0	0	0	0	0	0	2	0	0	0	0	0	0	0	0	0	0	0	0	0	0	0	0	0	0	0	0	0	0
					OTU_783	11	81	119	0	10	15	13	8	10	0	57	36	0	3	13	1	3	1	0	0	1	1	1	1	0	0	3	5	1	1	0	4	0	4	0	1	0
					OTU_2805	1	4	2	10	1	4	4	2	20	6	9	10	7	7	10	6	6	2	6	4	0	2	15	1	0	3	0	5	0	0	0	2	0	2	0	0	0
					OTU_3172	0	8	2	1	0	11	9	3	0	6	0	7	7	2	4	4	5	0	0	0	1	0	2	0	0	1	0	1	1	0	1	2	0	0	2	0	0
					OTU_13195	2	40	11	316	17	19	3	6	6	60	75	45	35	45	20	60	70	165	56	137	37	64	180	61	3	4	17	139	91	42	119	52	29	6	50	104	28
					OTU_14852	0	0	0	0	0	0	0	0	0	0	0	0	0	0	1	0	0	0	0	0	0	0	0	0	0	0	3	0	0	0	0	1	0	1	0	0	0
					OTU_8681	0	0	0	0	0	0	0	0	0	0	0	0	0	0	1	0	0	0	0	0	0	0	0	0	0	0	0	0	0	0	0	3	0	0	0	0	0
					OTU_6523	7	5	25	2	0	5	6	5	4	5	20	4	2	3	7	0	0	1	14	0	1	0	0	0	0	0	0	1	0	0	0	0	0	0	0	0	0
					OTU_187	7	25	22	97	82	17	25	16	20	67	115	41	17	89	8	60	136	10	62	35	3	32	224	5	0	5	2	52	6	2	0	5	8	4	5	27	6
					OTU_1011	0	3	2	55	13	4	9	2	1	23	0	7	32	40	6	32	114	91	19	11	6	13	33	9	0	1	11	6	13	2	84	17	2	2	4	29	0
					OTU_2128	0	1	0	16	1	0	3	1	0	9	0	5	5	8	3	4	16	22	4	6	2	2	10	0	0	0	4	0	2	0	8	8	3	2	5	17	4
					OTU_2702	2	1	0	4	3	0	2	0	0	3	0	0	2	3	1	0	10	0	0	5	18	6	7	2	0	0	6	0	0	0	1	2	3	0	0	0	1
					OTU_2026	109	6	11	0	3	1	5	11	0	1	5	2	0	1	16	3	4	1	7	3	3	15	6	1	1	0	27	1	1	2	6	3	0	0	3	0	0
					OTU_8964	3	0	0	3	0	1	1	0	0	1	3	0	3	1	3	0	0	1	2	0	0	0	2	0	1	0	0	0	0	0	1	0	0	0	0	0	0
					OTU_2669	0	2	1	0	0	0	1	0	0	1	1	1	0	2	11	3	13	1	13	7	9	23	36	3	0	2	10	2	15	0	3	2	0	0	7	1	4
					OTU_18985	0	0	0	0	1	0	0	0	2	1	0	0	0	1	2	0	0	0	0	0	1	0	1	0	0	0	3	1	0	0	0	1	0	0	1	0	0
					OTU_2202	8	13	21	13	17	18	16	8	18	10	15	13	19	20	15	18	25	0	8	14	3	5	13	0	0	0	3	13	1	0	1	1	1	3	1	1	1
					OTU_8789	7	8	16	1	1	4	14	9	2	0	1	5	0	0	2	0	0	0	0	0	0	0	0	0	0	0	0	1	0	0	0	0	0	0	0	0	0
					OTU_1219	0	0	1	15	6	4	5	1	0	5	0	3	4	9	3	17	7	8	6	6	15	11	3	1	0	3	8	8	28	2	6	11	2	0	6	2	2
					OTU_4351	0	1	0	1	0	0	2	1	0	0	2	0	0	2	7	3	0	0	3	1	2	14	0	2	0	0	5	0	0	0	32	0	1	3	1	0	0
					OTU_3291	1	0	6	0	1	1	0	0	0	4	4	2	1	0	1	0	0	0	1	0	1	11	1	0	0	0	0	0	0	0	0	1	1	0	0	0	0
					OTU_2390	0	6	4	23	10	6	3	5	2	19	0	19	23	14	20	28	92	106	29	89	578	141	80	12	3	21	415	116	430	135	13	111	13	95	16	25	12
					OTU_7536	3	0	1	1	0	3	2	5	0	1	1	2	2	4	11	2	0	0	0	0	0	0	0	0	0	0	0	0	0	0	0	0	0	0	0	0	0
					OTU_2001	7	13	14	2	1	4	2	3	1	4	11	8	2	0	17	0	3	0	9	2	9	16	2	0	0	0	2	0	1	1	0	6	0	0	3	1	0
					OTU_2690	0	2	1	0	0	1	4	2	3	4	0	2	0	4	1	2	6	11	1	3	0	0	20	0	0	0	2	0	12	8	0	0	0	2	3	0	1
					OTU_1732	0	0	0	0	0	0	0	2	0	0	0	0	0	1	2	1	0	2	1	1	2	0	1	1	0	3	1	1	2	67	3	0	0	3	1	0	0
					OTU_1389	0	1	2	17	5	0	0	1	2	3	0	4	3	5	6	3	14	75	3	13	5	7	9	40	0	1	9	13	14	7	6	7	2	0	8	29	0
					OTU_571	2	8	15	76	21	19	19	13	22	29	4	29	20	41	13	36	46	62	27	48	37	68	67	50	8	14	35	60	15	23	31	22	4	15	6	14	7
					OTU_3509	0	0	1	0	1	0	0	0	3	5	0	0	6	0	17	0	1	0	0	0	1	4	5	5	0	2	3	0	3	2	0	0	0	35	1	3	0
					OTU_3960	0	0	0	0	1	0	0	0	0	1	0	0	0	0	1	2	0	0	7	0	9	6	0	0	0	0	16	0	0	0	2	34	0	0	0	0	1
					OTU_2941	0	0	0	77	0	0	0	0	2	1	0	1	1	2	1	0	1	2	0	11	3	1	1	1	0	0	5	12	5	0	0	17	0	1	0	1	1
					OTU_5394	22	4	1	3	5	0	6	1	10	2	0	1	4	3	13	0	0	0	3	3	0	6	4	0	0	0	0	0	0	0	0	1	0	0	0	0	0
					OTU_2495	0	0	0	7	0	2	0	0	0	2	0	1	4	5	4	10	0	1	0	3	5	0	6	0	0	0	3	1	1	0	0	1	0	0	0	1	0
					OTU_15154	0	0	0	0	0	1	0	0	0	3	0	0	0	1	1	1	0	0	0	0	0	0	0	0	0	0	0	0	0	0	0	0	0	0	0	0	0
					OTU_4463	18	1	0	0	5	0	12	6	7	3	0	1	1	3	9	7	5	0	6	0	0	0	1	0	0	0	0	0	0	1	0	0	1	0	0	0	0
					OTU_10812	0	0	0	0	0	0	0	0	0	0	0	2	0	0	3	0	0	0	0	0	0	0	0	0	0	0	0	0	0	0	0	0	0	0	0	0	0
					OTU_608	2	12	59	25	3	34	77	26	54	47	16	17	15	54	6	2	21	0	13	0	3	1	4	2	0	6	0	2	1	2	0	3	2	9	4	1	2
					OTU_2424	4	1	1	2	0	2	0	2	57	2	0	1	8	0	1	0	2	0	1	0	0	1	0	1	0	0	0	0	1	1	0	0	0	1	2	0	0
					OTU_7403	14	10	3	0	10	13	19	13	9	3	10	5	6	3	7	1	5	1	2	5	0	3	6	0	0	0	3	0	0	0	0	1	2	0	1	0	1
					OTU_9379	0	0	0	0	0	0	0	0	0	3	0	0	0	0	3	0	0	0	3	1	0	0	0	3	0	0	0	0	0	1	0	0	0	0	0	0	0
					OTU_1779	0	0	1	1	0	0	0	0	2	18	0	12	8	2	2	16	5	11	1	9	2	2	3	12	0	2	33	22	4	1	0	3	1	0	0	1	0
					OTU_531	9	7	135	45	4	38	369	85	3	10	100	16	11	26	10	3	4	0	16	1	8	7	3	3	0	1	1	2	2	1	0	1	2	2	2	2	1
					OTU_6587	4	0	0	0	1	2	2	1	0	0	3	4	0	0	1	0	0	0	0	0	0	0	0	0	0	0	0	0	0	0	0	0	0	0	0	0	0
					OTU_239	3	10	1	55	2	6	12	3	14	55	1	10	39	29	17	31	91	16	30	52	13	84	15	1	3	8	94	14	6	1	12	8	2	4	0	0	0
					OTU_1767	31	10	19	1	2	11	13	16	8	3	24	2	6	3	8	2	6	0	40	0	2	4	4	0	0	0	1	0	0	1	0	3	0	0	0	0	0
					OTU_1684	12	5	4	2	0	3	3	1	0	7	4	0	1	6	14	4	7	0	1	6	4	2	2	0	0	0	1	0	0	0	2	0	1	2	1	1	0
					OTU_3835	10	7	1	0	4	5	3	2	1	1	14	5	0	0	2	0	0	0	2	0	0	1	0	0	0	0	0	0	1	0	0	0	0	0	1	0	1
					OTU_627	0	5	2	13	1	2	0	3	0	15	0	5	2	3	6	2	5	59	3	3	38	66	4	10	0	3	100	39	159	1	17	51	5	13	30	10	2
					OTU_2748	25	8	16	0	11	5	8	16	32	9	7	5	6	9	9	6	46	2	25	0	2	1	17	0	0	1	0	1	1	0	0	3	1	1	2	0	0
					OTU_485	1	3	3	23	25	12	26	6	8	20	2	24	17	39	24	50	69	66	7	56	66	106	61	16	0	2	56	29	65	29	21	13	3	18	13	20	0
					OTU_12790	0	0	0	1	1	1	4	0	0	2	0	1	0	1	1	0	1	0	1	0	1	0	0	0	0	0	0	0	0	0	0	0	0	0	0	0	0
					OTU_1021	0	1	0	20	3	1	0	2	7	3	6	2	10	6	3	46	6	1	17	14	17	18	15	3	2	5	21	1	6	0	34	4	2	3	3	1	0
					OTU_13834	8	0	2	0	0	0	1	0	0	0	0	0	0	0	4	0	0	0	0	0	0	2	0	0	0	0	0	0	0	0	0	0	0	0	0	0	0
					OTU_17996	0	0	0	4	0	0	3	0	1	5	0	0	9	2	2	1	3	29	0	1	1	1	3	1	0	1	2	3	3	0	2	2	1	0	0	0	0
					OTU_4174	0	1	0	26	0	0	0	0	0	0	0	0	0	0	1	0	0	24	0	1	1	2	0	8	0	0	3	3	6	0	0	7	0	1	2	5	3
					OTU_5949	4	8	0	0	2	0	0	1	0	0	0	0	4	1	22	0	3	0	2	0	0	0	0	0	0	0	0	0	0	0	0	0	0	0	0	0	0
					OTU_123	0	2	3	2	3	4	2	2	0	1	1	81	9	8	2	1	3	4	5	1	8	3	1	62	0	5	4	95	751	3	0	4	0	25	2	5	0
					OTU_542	2	3	2	177	0	5	2	2	0	5	0	5	1	63	8	30	29	113	7	8	3	0	149	12	0	5	14	36	11	1	0	18	2	8	4	20	1
					OTU_3268	2	3	5	12	6	10	9	2	3	1	0	7	2	4	3	7	18	0	11	3	0	4	14	3	0	0	1	3	0	2	4	4	0	0	2	9	1
					OTU_13560	0	0	0	0	0	0	0	0	0	0	0	0	0	0	1	0	0	4	0	0	0	0	0	0	0	0	0	0	0	0	0	0	0	0	1	2	1
					OTU_7627	2	0	0	3	2	0	8	5	0	0	0	3	1	3	4	4	0	0	0	0	0	0	0	0	0	0	0	0	0	0	0	1	0	0	0	0	0
					OTU_6783	3	1	5	0	0	3	1	0	0	0	0	0	0	0	1	0	0	0	0	0	0	0	0	0	0	0	0	0	0	0	0	0	0	0	0	0	0
					OTU_1465	2	2	0	41	0	2	11	2	62	89	3	8	23	1	4	45	23	2	7	2	1	1	7	1	0	2	4	1	1	1	0	21	2	2	2	4	1
					OTU_6386	1	1	0	0	0	0	0	0	0	1	1	1	1	1	4	8	1	0	2	0	0	1	3	0	0	0	0	0	0	0	0	0	0	0	0	0	0
					OTU_10016	0	0	0	9	0	0	0	0	0	0	0	1	0	0	1	0	2	3	0	0	0	2	1	0	0	0	0	0	0	0	0	4	0	0	0	0	0
					OTU_1934	17	4	15	0	10	10	16	6	21	9	16	4	5	8	2	1	32	1	23	0	0	0	40	0	0	0	0	0	0	0	0	1	0	1	0	0	0
					OTU_3068	50	5	20	1	15	3	31	23	2	5	86	6	2	5	29	0	10	0	5	2	0	0	11	1	0	0	2	7	1	0	0	2	1	0	3	1	0
					OTU_7183	14	4	2	1	7	3	6	3	0	1	1	2	3	2	3	2	0	0	2	1	1	0	4	0	0	0	0	0	0	0	0	0	0	0	0	0	0
					OTU_838	0	3	3	1	0	0	0	1	2	0	0	0	0	1	2	0	1	12	1	0	9	13	0	21	8	0	15	1	23	71	29	3	170	67	50	12	64
					OTU_18943	0	0	0	0	0	0	0	0	0	0	2	1	0	0	1	1	2	0	0	0	0	0	0	0	0	0	0	0	0	0	1	0	0	0	1	0	0
					OTU_10251	0	0	0	0	0	0	0	0	0	0	0	2	0	1	1	0	1	0	3	0	0	1	0	0	0	0	2	5	0	0	1	0	0	0	0	0	0
					OTU_10464	0	6	0	0	3	4	1	1	1	6	0	0	11	3	4	0	5	2	1	1	2	3	0	0	0	1	0	0	4	1	0	7	3	1	0	1	4
					OTU_7888	16	18	12	8	10	10	17	5	14	4	13	20	10	10	12	5	7	1	2	7	0	5	2	0	0	0	0	5	1	1	0	2	0	0	0	0	0
					OTU_4175	0	1	0	9	0	1	0	0	0	0	0	0	5	3	2	8	12	1	0	4	0	1	0	0	0	0	0	1	0	0	0	0	0	0	0	0	0
					OTU_7008	0	5	1	5	2	5	4	2	3	1	1	0	1	0	3	0	0	0	0	0	0	0	0	0	0	0	0	0	0	0	0	0	0	0	0	0	0
					OTU_2367	0	0	0	1	0	0	0	0	0	0	0	0	0	1	8	0	4	0	27	0	5	10	4	0	0	2	14	2	57	0	15	0	0	2	4	0	4
					OTU_444	0	0	0	1	5	0	1	4	1	0	0	0	5	6	1	0	1	167	2	0	5	0	1	253	74	88	2	33	2	2	1	1	3	1	2	65	1
					OTU_544	1	3	7	73	5	3	1	2	2	3	0	21	3	10	5	5	23	71	2	15	5	72	15	13	2	1	69	18	72	20	45	73	0	15	3	38	4
					OTU_1531	1	7	8	60	25	17	16	3	3	25	26	75	30	24	19	15	51	1	18	28	2	11	40	4	0	6	2	14	6	3	6	13	3	0	0	5	4
					OTU_5838	11	0	6	0	1	0	0	0	0	0	1	10	0	0	1	0	0	0	0	0	1	0	0	0	0	2	0	0	0	0	0	0	0	0	0	0	0
					OTU_13152	0	0	0	0	0	0	0	0	0	1	0	0	3	0	3	0	0	0	0	0	0	0	0	0	0	0	0	0	0	0	0	0	0	0	0	0	0
					OTU_4975	6	1	7	0	0	2	1	2	0	0	0	0	0	0	1	0	0	0	0	0	0	0	1	0	0	0	0	0	0	0	0	0	0	0	0	0	0
					OTU_2788	0	0	0	0	1	0	0	2	0	0	0	0	0	0	2	0	0	13	1	0	0	1	3	21	0	3	2	4	17	3	1	2	0	7	19	9	6
					OTU_5764	11	1	8	3	4	1	0	2	9	4	4	6	1	0	4	1	0	0	0	2	3	0	3	0	0	0	0	4	0	0	1	1	0	1	1	0	0
					OTU_1778	80	86	11	3	4	4	7	22	3	3	10	30	2	6	7	11	2	7	7	2	84	0	11	5	0	3	97	4	4	1	2	3	5	1	8	0	3
					OTU_2981	11	8	0	0	5	5	6	12	6	3	5	6	2	0	6	4	5	0	10	3	2	6	10	0	0	0	5	2	0	0	1	0	1	2	0	0	0
					OTU_1135	1	0	2	19	15	5	7	0	0	17	2	1	10	18	4	25	80	18	16	46	68	6	21	1	0	5	13	7	8	1	16	10	1	1	6	2	2
					OTU_1202	0	5	7	29	6	10	6	0	17	18	0	19	8	15	6	15	19	31	3	13	7	3	11	7	0	1	19	28	0	0	8	15	0	1	0	2	2
					OTU_16012	0	1	0	0	0	0	0	0	0	0	0	0	0	1	1	1	0	2	0	0	0	0	0	5	28	163	2	3	0	1	1	0	0	0	1	1	0
					OTU_3745	0	2	0	9	0	0	0	0	0	1	0	1	0	0	1	1	1	2	1	5	6	6	5	0	0	0	2	8	2	0	1	0	0	1	0	0	0
					OTU_5350	4	2	3	1	1	0	0	0	0	6	4	0	0	0	4	0	0	0	5	0	0	0	0	0	0	0	0	0	0	0	0	18	0	0	0	0	0
					OTU_6692	4	1	2	0	9	0	3	3	0	0	0	2	0	0	2	0	0	0	0	0	0	0	0	0	0	0	0	0	0	0	0	0	0	0	0	0	0
					OTU_6946	0	3	0	0	0	0	0	0	0	0	0	0	0	3	4	0	4	0	2	0	0	0	0	0	0	0	0	0	0	0	1	0	0	0	0	0	0
					OTU_8371	0	0	0	0	0	0	0	0	2	0	0	0	0	0	1	14	0	0	0	0	0	0	1	0	0	0	0	1	0	0	0	0	0	0	0	0	0
					OTU_3318	13	3	11	2	7	2	3	8	3	0	4	2	13	2	13	5	2	0	0	0	0	4	4	0	0	0	0	3	0	0	1	3	0	0	1	0	0
					OTU_2815	1	3	4	9	7	3	3	5	3	15	2	8	38	13	13	20	13	2	27	7	39	21	18	1	0	0	5	0	0	4	7	3	1	0	0	1	0
					OTU_988	6	5	4	17	9	0	12	4	28	7	2	38	34	6	10	38	20	0	27	6	1	3	13	0	0	0	1	4	1	0	0	2	1	1	1	0	0
					OTU_4458	0	3	0	31	1	1	0	0	0	1	4	8	3	5	1	1	4	4	4	1	2	4	23	1	0	1	6	8	0	0	0	2	0	0	1	0	0
					OTU_13159	0	0	0	0	1	0	0	0	0	0	0	0	0	0	2	0	0	0	0	0	0	0	0	0	0	0	0	0	0	0	0	0	0	0	0	0	0
					OTU_1107	37	2	19	13	14	10	29	8	8	54	16	7	6	4	7	12	23	0	36	1	31	10	1	0	0	1	4	4	2	0	4	1	3	1	1	0	1
					OTU_723	1	2	0	3	0	3	0	2	3	4	0	0	6	7	2	110	9	1	5	37	6	26	75	1	0	1	31	77	11	0	2	24	0	7	2	2	0
					OTU_3217	17	29	51	13	13	50	7	8	17	3	27	13	8	5	7	3	0	2	2	2	4	15	1	0	0	0	0	0	0	0	0	0	1	1	1	0	1
					OTU_38	1	13	6	13	5	5	5	6	11	23	5	7	12	16	17	8	19	115	6	7	14	7	6	1255	4292	803	478	481	25	29	48	19	21	26	31	38	6
					OTU_1782	1	21	9	16	3	55	12	2	11	11	8	16	4	15	9	13	10	10	1	6	7	8	20	22	1	0	2	2	10	5	6	4	0	0	0	0	4
					OTU_3737	0	1	1	0	0	0	0	0	0	0	0	9	1	0	1	0	0	0	0	0	2	0	0	0	0	0	1	0	0	32	11	0	0	0	0	0	0
					OTU_3282	1	0	0	2	1	0	1	0	7	1	0	1	4	3	6	6	6	0	1	1	0	0	8	1	0	0	2	5	0	0	14	0	1	0	0	0	0
					OTU_4270	4	1	2	0	5	0	2	0	2	1	3	2	0	4	7	3	2	0	22	6	17	32	6	3	0	1	2	0	2	0	1	2	0	0	1	0	2
					OTU_3333	0	1	0	0	0	0	0	0	0	5	0	0	3	1	5	16	0	8	0	16	0	0	5	2	0	0	1	7	2	8	0	4	2	1	0	4	0
					OTU_4543	8	2	0	0	0	0	1	0	0	0	0	0	0	1	11	0	0	0	0	0	0	0	1	0	0	0	0	0	0	0	0	0	0	0	0	0	0
					OTU_18361	1	0	3	0	1	1	0	0	2	5	6	2	2	1	1	0	0	0	1	0	0	0	0	0	0	0	0	0	0	0	0	0	0	0	0	0	0
					OTU_755	0	1	0	0	0	0	0	1	0	0	1	0	1	2	4	1	0	2	3	0	1	10	0	0	0	3	0	2	2	16	0	3	286	79	7	0	161
					OTU_4027	0	0	0	0	7	5	7	3	6	1	0	6	0	2	4	3	5	2	5	2	0	0	20	0	0	0	2	0	0	0	0	0	0	0	0	0	0
					OTU_3637	17	6	5	0	5	14	5	10	4	7	10	13	6	4	19	0	8	5	2	3	2	3	5	0	1	0	0	2	0	0	0	4	0	0	2	0	0
					OTU_3188	0	0	0	0	0	0	0	0	0	0	0	0	0	1	1	0	0	0	0	0	0	0	1	0	16	70	0	0	0	0	0	1	0	1	1	1	0
					OTU_8013	1	0	3	0	0	0	0	1	0	0	2	1	0	0	5	0	0	0	0	1	1	1	1	0	0	0	0	0	2	0	0	0	0	0	0	0	0
					OTU_6041	0	1	0	35	0	2	0	0	0	0	0	0	1	0	2	1	10	3	2	0	10	4	5	0	0	0	2	0	4	6	0	0	0	7	1	0	0
					OTU_12241	1	2	0	0	1	1	0	0	0	1	1	1	0	0	3	0	1	0	0	1	0	0	0	0	0	0	0	0	0	0	0	0	0	0	0	1	1
					OTU_1028	0	14	3	0	3	89	9	2	5	3	2	10	25	11	2	11	2	3	3	22	3	0	37	0	0	0	2	5	0	0	11	0	0	0	2	0	0
					OTU_396	0	2	4	80	7	11	5	4	0	23	1	15	14	22	4	28	42	113	7	23	12	46	15	28	0	4	49	11	37	14	6	46	30	34	4	181	64
					OTU_1154	0	5	4	46	19	4	13	3	2	17	6	19	21	38	5	50	29	12	15	18	4	3	28	2	0	0	2	15	3	0	0	4	0	2	4	2	3
					OTU_3170	1	1	0	1	2	1	1	1	5	2	0	16	10	0	1	6	0	6	4	9	0	12	0	0	0	1	2	4	4	0	3	7	5	5	7	0	0
					OTU_2783	18	8	1	11	2	7	10	2	26	0	8	1	6	3	16	0	0	0	3	1	0	2	0	0	0	0	2	0	0	0	0	1	0	0	1	0	1
					OTU_6232	0	2	0	0	2	0	0	0	2	1	0	0	1	3	2	0	4	0	0	0	0	0	6	0	0	0	0	0	0	0	0	0	0	5	0	0	0
					OTU_4163	0	2	3	1	0	1	0	5	0	0	1	0	0	5	3	1	2	3	1	2	0	0	4	28	0	1	1	3	1	235	0	0	62	5	13	10	9
					OTU_11348	5	0	3	0	4	0	0	0	0	0	1	0	0	1	1	0	0	0	0	0	0	0	0	0	0	0	0	0	0	0	0	0	0	0	0	0	0
					OTU_7106	0	0	0	0	1	0	0	0	0	0	0	0	1	0	1	0	0	3	0	0	0	0	0	4	0	0	0	2	0	0	1	0	0	0	0	0	0
					OTU_15037	0	3	1	0	0	3	1	3	37	6	4	3	3	3	6	16	1	1	8	3	8	1	6	5	0	0	9	6	4	1	2	3	0	1	0	1	0
					OTU_1195	0	1	0	4	0	3	1	4	6	7	1	0	7	15	10	44	15	18	30	39	140	73	22	35	4	13	48	45	27	137	62	33	15	16	36	50	7
					OTU_1650	8	2	9	0	0	1	0	4	0	0	32	18	1	0	19	1	1	1	0	5	0	0	0	0	0	0	0	4	1	2	0	3	1	0	0	0	0
[truncated: 17,322 more rows]
[truncated: 32 more columns]

## Sheet: Fig.S4
EC (dS/m)	Proteobacteria %	Chloroflexi %	Actinobacteria %	Bacteroidetes %	Acidobacteria %	Planctomycetes %	Firmicutes %	Gemmatimonadetes %	Euryarchaeota %	Thaumarchaeota %	Others %
[truncated: 37 more rows]

[truncated: 6 more sheets: Fig.S5, Fig.S6, Fig.S7, Fig.S8, Fig. S9 and Table S1, Table S2]
